# Supplementary material for: Functional Integrative Levels in the Human Interactome Recapitulate Organ Organization
Source: PLoS One. 2011 Jul 20;6(7):e22051. doi: 10.1371/journal.pone.0022051 (PMC3140469; doi:10.1371/journal.pone.0022051)
Supplement: Table S1 — Proteomes and Interactomes. (Sheet Proteins) Composition of the 22 tissue-specific proteomes. For each protein, a binary vector indicates if the protein is absent (0) or present (1) in each tissue. The number of tissues within which the protein is considered as present is reported in the last column (#T). (Sheet Interactions) Composition of the 22 tissue-specific interactomes. For each interaction, the first value indicates the interaction usage, and then a binary vector indicates if the interaction is possible (1) or not possible (0) in each tissue. (XLS) [file pone.0022051.s007.xls]

## Sheet: Proteins
Protein	Blood	Bone	Brain	Connective Tissue	Eye	Heart	Intestine	Kidney	Liver	Lung	Lymph Node	Mammary Gland	Muscle	Ovary	Pancreas	Placenta	Prostate	Skin	Stomach	Uterus	Testis	Thymus	# T
COMT_HUMAN	1	1	1	1	1	1	1	1	1	1	1	1	1	1	1	1	1	1	1	1	1	1	22
TOPK_HUMAN	1	1	1	1	1	1	1	1	1	1	1	1	1	1	0	1	1	1	1	1	1	1	21
IRPL1_HUMAN	0	0	1	1	1	0	0	0	0	0	0	0	1	0	0	0	1	1	0	0	0	1	7
ZBT46_HUMAN	0	0	1	0	1	0	0	1	0	1	0	1	0	1	1	1	1	1	0	1	1	0	12
ZN673_HUMAN	1	1	1	1	0	1	1	1	1	0	1	1	1	1	0	1	1	0	1	1	1	1	18
OMA1_HUMAN	1	0	1	1	1	1	1	1	1	1	1	1	1	0	1	1	1	1	0	1	1	0	18
THTM_HUMAN	1	1	1	1	1	0	1	1	1	1	1	1	1	1	1	1	1	1	1	1	1	1	21
GANAB_HUMAN	1	1	1	1	1	1	1	1	1	1	1	1	1	1	1	1	1	1	1	1	1	1	22
TULP1_HUMAN	1	0	1	0	1	0	1	0	0	1	0	0	1	0	0	1	0	0	0	0	0	0	7
PKR2_HUMAN	0	0	1	0	0	0	0	0	0	0	0	0	1	0	0	0	0	0	0	0	0	0	2
NXT1_HUMAN	1	1	1	0	1	1	1	1	0	1	1	1	1	1	1	1	1	1	0	1	1	0	18
PHF23_HUMAN	1	1	1	1	1	1	1	1	1	1	1	1	1	1	1	1	1	1	1	1	1	1	22
NDK3_HUMAN	1	1	1	1	1	1	1	1	1	1	0	1	1	1	1	1	1	1	1	1	1	0	20
LYCAT_HUMAN	1	1	1	1	1	1	0	1	0	1	0	1	1	0	1	0	1	1	0	1	1	1	16
PE2R1_HUMAN	0	0	1	0	1	0	0	1	0	0	0	0	0	1	1	0	0	0	0	0	0	1	6
PIGA_HUMAN	1	0	1	1	1	0	1	1	1	1	1	0	0	0	1	1	0	1	1	1	1	1	16
WDR24_HUMAN	1	1	1	1	1	1	1	1	1	1	1	1	1	1	1	1	1	1	1	1	1	0	21
CND3_HUMAN	1	1	1	1	1	0	1	1	1	1	1	1	1	1	1	1	1	1	1	1	1	1	21
SO1C1_HUMAN	0	0	1	1	0	0	0	1	0	0	0	0	0	0	0	0	0	0	1	0	0	0	4
FBXL3_HUMAN	1	1	1	1	1	1	1	1	1	1	1	1	1	1	1	1	1	1	0	1	1	1	21
PLACL_HUMAN	0	0	1	0	0	0	0	0	0	0	0	0	0	0	0	0	0	0	0	0	1	0	2
NEK4_HUMAN	1	1	1	1	1	1	1	1	1	1	1	1	0	0	1	1	0	1	1	1	1	1	19
S10A7_HUMAN	0	0	1	0	1	0	0	0	0	0	0	0	1	0	1	0	1	1	0	1	0	0	7
SPG17_HUMAN	0	0	0	1	1	0	1	1	0	1	1	1	0	0	0	1	0	0	1	1	1	0	11
ACE2_HUMAN	0	0	1	0	1	0	1	1	0	0	0	0	1	0	0	1	0	0	1	0	1	0	8
GRB7_HUMAN	0	0	1	1	1	0	1	1	1	1	1	1	0	1	1	1	1	1	1	1	1	1	18
XCL2_HUMAN	1	0	0	0	0	0	0	1	0	1	1	0	0	0	0	0	1	0	0	1	0	0	6
TRPM4_HUMAN	1	1	1	0	1	1	1	1	1	1	0	1	1	1	1	1	1	1	1	1	1	0	19
TECT2_HUMAN	0	0	1	1	0	0	1	1	1	1	0	1	1	0	0	1	1	0	0	1	1	0	12
FUCO2_HUMAN	1	1	1	1	1	1	1	1	1	1	1	1	0	1	1	1	1	1	1	1	1	0	20
LEO1_HUMAN	1	1	1	1	1	1	1	1	1	1	1	1	1	1	1	1	1	1	1	1	1	0	21
ZNT7_HUMAN	1	0	1	1	1	1	1	1	1	1	1	1	1	0	1	1	1	1	1	1	1	1	20
RB39B_HUMAN	1	1	1	1	1	0	0	0	0	1	1	0	0	0	1	0	1	1	0	0	1	0	11
IFT52_HUMAN	1	1	1	1	1	1	1	1	1	1	1	1	1	1	1	1	0	1	1	1	1	0	20
ALG5_HUMAN	1	1	1	1	1	1	1	1	1	1	1	1	1	1	1	1	1	1	1	1	1	1	22
CASL_HUMAN	1	1	1	1	1	1	1	1	1	1	1	1	1	1	1	1	1	1	1	1	1	1	22
NAT9_HUMAN	1	1	1	1	1	1	1	1	1	1	1	1	1	1	1	1	1	1	1	1	1	1	22
CB058_HUMAN	1	0	1	0	1	0	0	1	0	0	0	0	0	0	0	0	1	0	0	1	0	0	6
MOBL3_HUMAN	1	1	1	1	1	1	1	1	1	1	1	1	1	1	1	1	1	1	1	1	1	1	22
CAP7_HUMAN	1	1	0	1	0	0	0	0	0	0	0	1	0	0	0	0	0	0	0	0	0	0	4
ZN213_HUMAN	1	1	1	1	1	0	1	1	1	1	0	1	0	1	1	1	1	1	1	1	1	1	19
ST65G_HUMAN	1	1	1	1	1	1	1	1	1	1	1	1	1	1	1	1	1	1	1	1	1	1	22
ZRAB3_HUMAN	0	1	1	1	1	0	1	0	0	1	1	1	1	0	1	0	1	0	0	1	1	0	13
ITAE_HUMAN	1	1	1	1	1	1	1	1	1	1	1	1	1	0	1	0	1	1	0	1	1	1	19
CN16B_HUMAN	0	0	0	0	0	0	0	0	0	0	0	0	0	0	0	0	0	0	0	0	1	0	1
TTC17_HUMAN	1	1	1	1	1	1	1	1	1	1	1	1	1	1	1	1	1	1	1	1	1	1	22
K6PP_HUMAN	1	1	1	1	1	1	1	1	1	1	1	1	1	1	1	1	1	1	1	1	1	1	22
MBOA7_HUMAN	1	1	1	1	1	1	1	1	1	1	1	1	1	1	1	1	1	1	1	1	1	1	22
TCPD_HUMAN	1	1	1	1	1	1	1	1	1	1	1	1	1	1	1	1	1	1	1	1	1	1	22
CU002_HUMAN	1	1	1	1	1	1	1	1	0	1	1	1	1	1	1	1	1	1	0	1	1	1	20
GSX2_HUMAN	0	0	1	0	0	0	0	0	0	0	1	0	0	0	0	0	0	0	0	0	0	0	2
CD177_HUMAN	1	0	1	1	0	0	1	0	0	1	0	1	0	0	0	1	1	1	1	1	1	1	13
RBBP8_HUMAN	1	1	1	1	1	1	1	1	1	1	1	1	1	1	0	1	1	1	1	1	1	1	21
CCD50_HUMAN	1	1	1	1	1	1	1	1	1	1	1	1	1	1	1	1	1	1	1	1	1	1	22
CG033_HUMAN	0	0	0	0	1	0	0	0	0	0	0	0	0	0	0	0	0	0	0	0	0	0	1
RNF31_HUMAN	1	1	1	1	1	0	1	1	1	1	1	1	1	1	1	1	1	1	1	1	1	1	21
WSCD1_HUMAN	1	1	1	1	1	1	0	1	0	1	0	0	1	1	1	1	0	0	0	0	1	0	13
RENR_HUMAN	1	1	1	1	1	1	1	1	1	1	1	1	1	1	1	1	1	1	1	1	1	1	22
SYG_HUMAN	1	1	1	1	1	1	1	1	1	1	1	1	1	1	1	1	1	1	1	1	1	1	22
MTX1_HUMAN	1	1	1	1	1	1	1	1	1	1	1	1	1	1	1	1	1	1	0	1	1	1	21
TMM85_HUMAN	1	1	1	1	1	1	1	1	1	1	1	1	1	1	1	1	1	1	1	1	1	1	22
PUR2_HUMAN	1	1	1	1	1	1	1	1	1	1	1	1	1	1	1	1	1	1	1	1	1	1	22
MECP2_HUMAN	1	1	1	1	1	1	1	1	1	1	1	1	1	1	1	1	1	1	1	1	1	1	22
CK068_HUMAN	1	1	1	1	1	0	1	1	1	1	1	1	0	1	1	1	1	1	0	1	0	1	18
ELF2_HUMAN	1	1	1	1	1	1	1	1	1	1	1	1	1	0	1	1	1	1	1	1	1	1	21
AP4M1_HUMAN	1	1	1	1	1	1	1	1	1	1	0	1	1	1	1	1	1	0	1	1	1	1	20
RUXE_HUMAN	1	1	1	1	1	1	1	1	1	1	1	1	1	1	1	1	1	1	1	1	1	1	22
PARC_HUMAN	1	1	1	1	1	1	1	1	1	1	1	1	1	1	1	1	1	1	1	1	1	1	22
TEBP_HUMAN	1	1	1	1	1	1	1	1	1	1	1	1	1	1	1	1	1	1	1	1	1	1	22
CST11_HUMAN	0	0	0	0	0	0	0	0	0	0	0	0	0	0	0	0	0	0	0	0	1	0	1
ZN192_HUMAN	0	0	1	0	1	0	1	1	1	0	1	1	1	0	1	0	1	0	1	1	1	1	14
LRC57_HUMAN	1	1	1	1	1	0	1	1	0	1	1	1	0	1	1	1	0	1	1	1	1	0	17
GUC1B_HUMAN	0	0	1	1	1	0	0	0	0	1	0	0	1	0	0	0	1	0	0	0	0	1	7
VAV3_HUMAN	0	0	1	1	1	1	1	1	1	1	1	1	1	1	1	1	1	1	0	1	1	1	19
FRPD1_HUMAN	0	0	1	0	1	0	0	0	0	0	0	0	0	0	0	1	0	1	0	0	1	0	5
BLVRB_HUMAN	1	1	1	1	1	1	1	1	1	1	1	1	1	1	1	1	1	1	1	1	0	0	20
ACADV_HUMAN	1	1	1	1	1	1	1	1	1	1	1	1	1	1	1	1	1	1	1	1	1	1	22
MTMRC_HUMAN	1	1	1	1	1	1	1	1	1	1	1	1	1	1	0	1	1	1	1	1	1	1	21
CD1B_HUMAN	1	0	0	0	1	1	0	1	0	1	0	0	0	0	0	0	0	0	0	0	0	1	6
CC112_HUMAN	1	0	1	1	1	0	1	1	1	1	0	0	0	0	1	0	0	1	0	1	1	0	12
TEAD2_HUMAN	0	1	1	1	1	1	1	1	1	1	0	1	1	1	1	1	1	1	1	1	1	1	20
ACINU_HUMAN	1	1	1	1	1	1	1	1	1	1	1	1	1	1	1	1	1	1	1	1	1	1	22
CCNY_HUMAN	1	1	1	1	1	1	1	1	1	1	1	1	0	1	1	1	1	1	1	1	1	1	21
UCKL1_HUMAN	1	1	1	1	1	1	1	1	1	1	1	1	1	1	1	1	1	1	1	1	1	1	22
ATX3L_HUMAN	0	0	1	0	0	0	0	0	0	0	0	0	0	0	0	0	0	0	0	0	1	0	2
TTC3_HUMAN	1	1	1	1	1	1	1	1	1	1	1	1	1	1	1	1	1	1	1	1	1	1	22
CBAA1_HUMAN	1	1	1	1	1	1	1	1	1	1	1	1	1	1	1	1	1	1	1	1	1	1	22
FA71D_HUMAN	1	0	1	0	0	0	1	0	0	1	0	0	0	0	0	0	0	0	1	0	1	0	6
NDRG3_HUMAN	1	1	1	1	1	1	1	1	1	1	0	1	1	1	1	1	1	1	1	1	1	1	21
ZN783_HUMAN	1	1	1	0	1	1	1	1	1	1	1	1	0	0	1	1	1	1	0	1	1	1	18
CH032_HUMAN	1	1	1	0	1	0	1	1	1	1	1	1	0	1	1	1	1	1	0	1	0	1	17
K1239_HUMAN	0	0	1	0	0	0	0	0	0	0	0	0	0	0	1	0	0	0	0	0	0	0	2
MYLK2_HUMAN	0	0	0	0	0	0	0	0	0	0	0	0	1	0	0	0	0	0	0	0	0	0	1
GMFB_HUMAN	1	1	1	1	1	1	1	1	1	1	1	1	1	1	1	1	1	1	1	1	1	1	22
AP2A1_HUMAN	1	1	1	1	1	1	1	1	1	1	1	1	1	1	1	1	1	1	1	1	1	1	22
SAHH3_HUMAN	0	1	1	1	1	1	1	1	1	1	1	1	1	1	1	1	0	1	1	1	1	1	20
PSMD3_HUMAN	1	1	1	1	1	1	1	1	1	1	1	1	1	1	1	1	1	1	1	1	1	1	22
DPOE4_HUMAN	0	1	1	1	1	0	1	1	0	1	1	1	1	0	1	1	1	1	0	1	1	0	16
TTC24_HUMAN	0	0	0	0	0	0	0	0	0	0	1	0	0	0	0	0	0	0	0	0	0	1	2
CSN7A_HUMAN	1	1	1	1	1	1	1	1	1	1	1	1	1	1	1	1	1	1	1	1	1	1	22
RT12_HUMAN	1	1	1	1	1	1	1	1	1	1	0	1	1	1	1	1	1	1	1	1	1	0	20
CCR9_HUMAN	0	0	0	0	0	0	1	1	0	0	0	0	0	0	0	0	0	0	1	0	0	1	4
GMIP_HUMAN	1	0	1	0	1	1	1	1	1	1	1	1	0	0	1	0	1	1	1	1	1	1	17
S22AN_HUMAN	1	1	1	1	1	1	1	1	1	1	0	0	1	1	1	1	1	1	1	1	1	1	20
PDE10_HUMAN	0	0	1	1	1	0	1	1	0	1	1	0	1	0	1	1	0	0	0	0	1	0	11
ZN333_HUMAN	1	1	1	1	1	1	1	0	1	1	0	0	1	1	0	0	1	1	1	1	1	0	16
VWA2_HUMAN	0	0	1	0	0	0	1	0	0	1	0	0	0	0	0	0	1	0	0	0	0	1	5
CEAM7_HUMAN	0	0	0	0	0	0	1	0	0	0	0	0	1	0	1	0	0	0	0	0	0	0	3
ZN501_HUMAN	0	0	1	0	0	0	0	0	0	0	0	0	0	1	1	1	0	0	0	0	1	0	5
EMID1_HUMAN	1	0	1	1	1	1	1	1	0	1	0	0	1	0	0	1	1	0	1	1	0	0	13
GP175_HUMAN	1	1	1	1	1	0	1	1	1	1	1	1	0	1	1	1	1	1	1	1	1	0	19
YPEL3_HUMAN	1	1	1	0	1	1	1	1	1	1	1	1	1	1	1	1	1	0	1	1	1	1	20
KCNKC_HUMAN	0	0	1	0	0	0	0	0	0	0	0	0	0	0	1	1	0	0	0	0	0	0	3
ST1B1_HUMAN	0	0	0	1	0	0	0	1	0	0	0	0	0	0	0	0	0	0	0	0	0	0	2
SUNC1_HUMAN	0	1	1	1	0	0	0	0	0	0	0	0	0	0	0	0	0	1	0	0	1	0	5
IL29_HUMAN	0	0	1	0	0	0	0	0	0	0	0	0	0	0	0	0	0	0	0	0	0	0	1
NRIP2_HUMAN	0	0	1	0	1	1	1	1	0	0	0	1	0	0	0	0	0	0	0	0	0	1	7
RABEK_HUMAN	1	1	1	1	1	1	1	1	1	1	1	1	1	1	1	1	1	1	1	1	1	0	21
KLF4_HUMAN	0	0	1	1	1	1	1	1	1	1	1	1	0	1	1	1	1	1	1	1	1	0	18
CI004_HUMAN	0	0	1	0	0	0	0	0	0	0	0	0	0	1	1	0	0	0	0	1	1	0	5
CBPC3_HUMAN	0	0	1	0	1	0	1	1	1	1	0	0	0	0	1	0	1	0	0	0	1	1	10
U2AF2_HUMAN	1	1	1	1	1	1	1	1	1	1	1	1	1	1	1	1	1	1	1	1	1	1	22
ZN394_HUMAN	1	1	1	1	1	1	1	1	1	1	1	1	1	1	1	1	1	1	1	1	1	1	22
ZEP1_HUMAN	1	1	1	1	1	1	1	1	1	1	1	1	1	1	0	1	1	1	1	1	1	0	20
TFR1_HUMAN	1	1	1	1	1	1	1	1	1	1	1	1	1	1	1	1	1	1	1	1	1	1	22
EMX1_HUMAN	0	0	1	0	0	0	1	1	0	0	0	1	0	0	0	0	0	0	0	0	0	0	4
MAP1S_HUMAN	1	1	1	1	1	0	1	1	1	1	1	0	1	1	1	1	1	1	1	1	1	1	20
COX19_HUMAN	1	1	1	1	1	1	1	1	1	1	1	1	1	1	1	1	1	1	1	1	1	1	22
NXT2_HUMAN	1	0	1	1	0	1	1	1	1	1	1	1	1	1	1	1	1	1	1	1	1	0	19
GDE1_HUMAN	1	1	1	1	1	1	1	1	1	1	1	1	1	1	1	1	1	1	1	1	1	1	22
CA119_HUMAN	1	1	1	1	1	1	1	1	1	1	1	1	1	0	1	1	1	1	1	1	1	1	21
NSUN4_HUMAN	1	0	1	1	1	1	1	1	1	1	1	1	1	1	1	1	1	1	1	1	1	1	21
JAD1B_HUMAN	1	1	1	1	1	1	1	1	1	1	1	1	1	1	1	1	1	1	1	1	1	1	22
CJ035_HUMAN	0	0	1	0	1	0	1	1	0	1	0	1	0	1	1	0	1	0	0	1	1	0	11
IL22_HUMAN	1	0	0	0	0	0	0	0	0	0	0	0	0	0	0	0	0	0	0	0	0	0	1
TMM19_HUMAN	1	1	1	0	1	1	1	1	1	1	1	1	1	1	1	1	1	1	1	1	1	1	21
SMR3B_HUMAN	0	0	0	0	1	0	1	0	0	0	0	0	1	0	0	0	0	0	0	0	0	0	3
EPHA8_HUMAN	0	0	1	0	1	0	0	0	0	1	0	0	0	0	1	0	0	0	0	0	0	0	4
AL2SF_HUMAN	0	0	1	0	1	0	1	1	1	1	0	1	0	1	1	0	0	1	1	1	1	1	14
CF141_HUMAN	0	0	1	0	0	0	1	0	1	0	0	1	1	0	0	0	1	0	0	0	1	0	7
DECR2_HUMAN	1	1	1	1	1	0	1	1	1	1	1	1	1	1	1	1	1	1	1	1	1	0	20
JKIP2_HUMAN	1	1	1	1	1	0	0	0	0	1	0	0	1	0	0	1	0	0	0	1	1	0	10
ADEC1_HUMAN	1	0	0	1	0	0	1	1	0	1	1	0	1	0	1	1	0	0	1	1	0	1	12
NOC4L_HUMAN	1	1	1	0	1	0	1	1	1	1	1	1	1	1	1	1	1	1	1	1	1	0	19
NAGS_HUMAN	1	0	1	1	0	0	1	1	1	1	0	1	0	0	0	1	1	0	0	0	0	0	10
CLM9_HUMAN	0	0	0	0	0	1	0	0	0	1	0	0	1	0	0	1	0	0	0	0	1	0	5
TMG1_HUMAN	0	0	1	1	1	1	1	1	1	1	0	0	1	0	1	1	1	1	0	1	1	0	15
NANOG_HUMAN	1	0	0	0	0	0	0	0	0	0	0	0	0	0	0	0	0	0	0	0	1	0	2
CCHL_HUMAN	1	1	1	1	1	1	1	1	1	1	1	1	1	1	1	1	1	1	1	1	1	1	22
TTLL3_HUMAN	1	1	1	1	1	1	1	1	1	1	1	1	1	1	1	1	1	1	1	1	1	1	22
PDC6I_HUMAN	1	1	1	1	1	1	1	1	1	1	1	1	1	1	1	1	1	1	1	1	1	1	22
HEXI2_HUMAN	0	1	1	0	1	0	1	1	1	1	1	0	1	1	0	1	1	1	0	1	1	1	16
SSR3_HUMAN	0	0	1	0	0	0	0	0	0	0	1	0	0	1	1	0	0	0	0	0	1	1	6
NO40_HUMAN	1	1	1	1	1	1	1	1	1	1	0	1	1	1	1	1	1	1	1	1	1	0	20
GBB5_HUMAN	1	1	1	1	1	1	1	1	1	1	1	1	1	1	1	1	1	1	0	1	1	1	21
REEP3_HUMAN	1	1	1	1	1	1	1	1	1	1	1	1	1	1	1	1	1	1	1	1	1	1	22
ANKZ1_HUMAN	1	1	1	1	1	1	1	1	1	1	1	1	1	1	1	1	1	1	1	1	1	1	22
CP044_HUMAN	1	0	1	0	1	0	1	1	1	1	1	1	1	1	1	1	1	1	1	1	1	0	18
TIM9_HUMAN	1	1	1	1	1	1	1	1	1	1	1	1	1	1	1	1	1	1	1	1	1	1	22
HGNAT_HUMAN	1	1	1	1	1	1	1	1	1	1	1	1	1	1	1	1	1	1	1	1	1	1	22
TBC16_HUMAN	1	1	1	1	1	1	1	1	1	1	1	1	1	1	1	1	1	1	1	1	1	0	21
BAT2_HUMAN	1	1	1	1	1	1	1	1	1	1	1	1	1	1	1	1	1	1	1	1	1	1	22
ZBT12_HUMAN	0	0	0	0	0	0	1	0	0	0	0	0	0	0	0	0	0	0	0	0	0	0	1
RIMS4_HUMAN	0	0	1	0	1	0	1	1	0	1	0	1	1	0	0	0	0	0	0	0	1	0	8
NPIP_HUMAN	1	1	1	1	1	1	1	1	1	1	1	1	1	1	1	1	1	1	1	1	1	1	22
AG10A_HUMAN	1	0	1	0	0	0	0	1	1	0	1	1	0	0	0	1	1	0	0	0	1	0	9
RL34_HUMAN	1	1	1	1	1	1	1	1	1	1	1	1	1	1	1	1	1	1	1	1	1	1	22
TAP2_HUMAN	1	1	1	1	1	1	1	1	1	1	1	1	1	1	1	1	1	1	1	1	1	1	22
EMB_HUMAN	1	1	1	1	1	0	1	0	0	1	1	1	1	0	1	1	1	0	0	1	1	1	16
MBNL1_HUMAN	1	1	1	1	1	1	1	1	1	1	1	1	1	1	1	1	1	1	1	1	1	1	22
DDX60_HUMAN	1	1	1	1	1	0	1	1	1	1	1	1	1	1	1	1	1	1	1	1	1	1	21
PTPR2_HUMAN	1	0	1	1	1	0	1	1	1	1	1	1	0	1	1	1	1	1	1	1	1	1	19
ACO12_HUMAN	0	0	1	1	0	0	0	0	1	1	0	0	0	0	0	0	0	0	0	0	0	0	4
CABL1_HUMAN	0	0	1	1	1	1	1	1	1	1	0	1	0	1	1	1	1	1	1	1	1	1	18
TGFB2_HUMAN	0	1	1	1	1	1	1	1	0	1	0	1	1	1	0	1	1	1	0	1	1	0	16
RASF4_HUMAN	1	1	1	1	1	1	1	1	1	1	1	1	1	1	1	1	0	1	1	1	1	1	21
CA086_HUMAN	0	1	1	1	1	1	1	1	1	1	1	1	1	1	1	1	1	1	1	1	1	1	21
TYY1_HUMAN	1	1	1	1	1	1	1	1	1	1	1	1	1	1	1	1	1	1	1	1	1	1	22
CL025_HUMAN	0	0	1	1	0	0	0	0	0	1	1	0	0	0	0	0	0	0	0	0	1	0	5
MAGH1_HUMAN	0	1	1	1	1	1	1	1	1	1	1	1	1	1	1	1	1	1	1	1	1	1	21
WDHD1_HUMAN	1	1	1	1	1	1	1	1	1	1	1	1	1	0	0	1	1	1	1	1	1	1	20
ES8L1_HUMAN	0	1	1	1	1	0	1	1	1	1	0	1	1	1	1	1	1	1	1	1	1	0	18
CNOT2_HUMAN	1	1	1	1	1	1	1	1	1	1	1	1	1	1	1	1	1	1	1	1	1	1	22
SMDF_HUMAN	1	1	1	1	1	0	1	1	1	1	0	1	1	1	1	0	1	1	1	1	1	0	18
ZN613_HUMAN	1	1	1	0	1	0	1	1	1	1	0	0	1	0	0	1	1	1	0	1	1	0	14
H14_HUMAN	0	0	1	0	0	0	0	1	0	0	0	0	0	0	0	0	0	0	0	0	0	0	2
CD248_HUMAN	0	1	1	1	1	0	1	1	0	1	1	1	1	1	1	1	1	1	1	1	0	0	17
HIBCH_HUMAN	1	1	1	1	1	1	1	1	1	1	1	1	1	1	1	1	1	1	1	1	1	1	22
GPR78_HUMAN	0	0	1	0	0	0	0	0	0	0	0	0	0	0	0	1	0	0	0	0	0	0	2
TMED2_HUMAN	1	1	1	1	1	1	1	1	1	1	1	1	1	1	1	1	1	1	1	1	1	1	22
FAM3B_HUMAN	0	0	1	1	0	0	1	0	1	1	0	1	0	1	1	1	1	0	1	1	1	0	13
FTMT_HUMAN	0	0	1	0	0	0	0	0	0	0	0	0	0	0	0	0	0	0	0	0	1	0	2
POPD2_HUMAN	1	1	1	1	1	1	1	0	0	1	0	0	1	0	1	1	1	1	1	1	0	0	15
FND3B_HUMAN	1	1	1	1	1	1	1	1	1	1	1	1	1	1	1	1	1	1	1	1	1	1	22
PKNX2_HUMAN	0	1	1	1	1	1	0	0	0	1	0	1	1	0	0	1	1	1	0	1	1	1	14
E2F7_HUMAN	1	1	1	0	1	0	1	0	1	1	1	1	1	0	0	1	1	1	1	1	1	1	17
SH22A_HUMAN	1	0	1	0	1	0	1	1	1	1	1	0	0	1	1	1	0	0	1	0	1	1	14
MA6D1_HUMAN	0	0	1	0	1	1	1	1	0	1	1	0	0	0	0	1	0	1	0	0	1	1	11
ABC3H_HUMAN	1	0	1	0	0	0	0	1	0	0	0	0	0	0	0	1	0	0	0	0	0	1	5
CRP_HUMAN	1	0	1	0	0	0	0	0	1	1	0	0	1	0	1	1	0	0	0	0	0	0	7
UBP48_HUMAN	1	1	1	1	1	1	1	1	1	1	1	1	1	1	1	1	1	1	1	1	1	1	22
DHX36_HUMAN	1	1	1	1	1	1	1	1	1	1	1	1	1	1	1	1	1	1	1	1	1	1	22
CP058_HUMAN	1	1	1	1	1	1	1	1	1	1	1	1	1	1	1	1	1	1	1	1	1	1	22
B4GT7_HUMAN	1	1	1	1	1	1	1	1	1	1	1	1	1	1	1	1	1	1	1	1	1	1	22
MIS12_HUMAN	1	1	1	1	1	1	1	1	1	1	1	1	1	1	1	1	1	1	1	1	1	1	22
V1BR_HUMAN	0	0	1	0	0	0	0	0	0	0	0	0	0	0	0	0	0	0	0	0	0	0	1
EIF3K_HUMAN	1	1	1	1	1	1	1	1	1	1	1	1	1	1	1	1	1	1	1	1	1	1	22
GRTP1_HUMAN	1	1	1	0	1	0	1	1	1	1	0	1	0	1	1	1	1	0	0	1	1	0	15
ANR16_HUMAN	1	1	1	1	1	0	1	0	1	1	0	1	0	0	1	1	1	1	0	1	1	0	15
TEKT2_HUMAN	0	0	1	0	0	0	0	1	0	1	0	0	0	0	1	0	0	0	0	1	1	0	6
TMM74_HUMAN	0	0	1	0	1	0	0	0	0	0	0	0	0	0	0	0	0	0	0	0	0	0	2
DHRS4_HUMAN	1	1	1	1	1	1	1	1	1	1	1	1	1	1	1	1	1	1	1	1	1	1	22
ASPP1_HUMAN	0	1	1	1	1	1	1	1	1	1	1	1	1	1	1	1	1	1	1	1	1	1	21
EMAL5_HUMAN	0	0	1	0	1	0	0	1	1	1	0	0	1	1	1	1	1	1	0	0	1	1	13
LRC29_HUMAN	1	0	1	0	1	1	0	1	1	1	0	0	0	1	1	0	0	1	0	1	1	1	13
RGMB_HUMAN	0	0	1	1	1	1	1	0	1	1	0	1	0	1	1	1	1	1	1	1	1	0	16
HLTF_HUMAN	1	1	1	1	1	1	1	1	1	1	1	1	1	1	1	1	1	1	0	1	1	1	21
CDCA3_HUMAN	1	1	1	1	1	1	1	1	1	1	1	1	1	1	1	1	1	1	1	1	1	1	22
K1305_HUMAN	0	0	1	1	1	1	1	1	1	1	0	1	1	1	0	1	1	1	0	1	1	0	16
KIRR2_HUMAN	0	0	1	0	1	0	0	1	0	1	0	0	0	0	1	0	0	0	0	0	0	0	5
SERC3_HUMAN	1	1	1	1	1	1	1	1	1	1	1	1	1	1	1	1	1	1	1	1	1	1	22
PIGN_HUMAN	1	1	1	1	1	0	1	0	1	1	1	1	1	1	1	1	1	1	1	1	1	1	20
ABHDA_HUMAN	1	1	1	1	1	1	1	1	1	1	1	1	1	1	0	1	1	1	1	1	1	1	21
CYAC3_HUMAN	1	1	1	1	1	1	1	1	1	1	1	1	1	1	1	1	1	1	1	1	1	1	22
STCH_HUMAN	1	1	1	1	1	1	1	1	1	1	1	1	1	1	1	1	1	1	0	1	1	1	21
G3ST4_HUMAN	1	0	1	1	1	1	0	1	0	1	0	1	1	0	0	1	0	1	1	0	0	1	13
IQGA2_HUMAN	1	0	1	1	1	0	1	1	1	1	1	0	1	1	1	1	1	1	1	1	1	0	18
CDA7L_HUMAN	1	1	1	1	1	1	1	1	1	1	1	1	1	1	1	1	1	1	1	1	1	1	22
CS015_HUMAN	0	0	1	1	0	0	1	1	0	0	0	0	0	1	0	1	0	0	0	0	1	0	7
SURF6_HUMAN	1	1	1	1	1	1	1	1	1	1	1	1	0	1	1	1	1	1	1	1	1	1	21
PLCC_HUMAN	1	1	1	1	1	1	1	1	1	1	1	1	1	1	1	1	1	1	1	1	1	1	22
TSNA1_HUMAN	1	1	1	0	1	0	1	1	1	1	1	0	1	1	0	1	1	1	1	0	1	1	17
DNMT1_HUMAN	1	1	1	1	1	1	1	1	1	1	1	1	1	1	1	1	1	1	1	1	1	1	22
NUDT5_HUMAN	1	1	1	1	1	1	1	1	1	1	1	1	1	1	1	1	1	1	1	1	1	1	22
TBA1C_HUMAN	1	1	1	1	1	1	1	1	1	1	1	1	1	1	1	1	1	1	1	1	1	1	22
HBM_HUMAN	0	0	0	1	0	1	0	0	1	0	1	0	0	0	0	1	0	0	0	0	1	0	6
CF122_HUMAN	0	0	1	0	1	0	0	0	0	1	0	0	0	0	0	0	0	0	0	0	0	0	3
PRKRA_HUMAN	1	1	1	1	1	1	1	1	1	1	1	1	1	1	1	1	1	1	1	1	1	1	22
ISK4_HUMAN	0	0	0	1	1	0	1	0	0	0	0	0	0	0	0	0	0	0	1	0	0	0	4
A20A4_HUMAN	0	0	1	0	0	0	0	0	0	0	0	0	0	1	0	0	1	0	0	0	0	0	3
DNA2L_HUMAN	1	0	1	0	0	0	1	1	1	0	1	1	1	0	0	1	1	1	1	0	1	1	14
EBP_HUMAN	1	1	1	1	1	1	1	1	1	1	1	0	1	1	1	1	1	1	1	1	1	1	21
ADRB2_HUMAN	1	1	1	1	1	1	1	1	1	1	1	1	0	0	1	1	1	0	1	1	0	1	18
GFRA2_HUMAN	0	1	1	0	1	1	1	1	0	0	0	0	0	1	0	1	1	0	0	0	1	0	10
CECR5_HUMAN	1	1	1	1	1	1	1	1	1	1	1	1	1	1	1	1	1	1	1	1	1	0	21
BRE1A_HUMAN	0	1	1	1	1	1	1	1	1	1	0	1	1	1	1	1	1	1	1	1	1	0	19
MA2A2_HUMAN	1	1	1	1	1	1	1	1	1	1	1	1	1	1	1	1	1	1	1	1	1	1	22
CA186_HUMAN	0	0	1	1	0	0	0	1	0	1	0	1	0	1	1	0	1	0	0	1	0	0	9
GBA3_HUMAN	0	0	0	1	0	0	1	1	1	0	0	1	0	1	0	0	0	1	0	0	0	0	7
ZN121_HUMAN	1	0	1	1	0	1	1	0	0	0	0	1	0	1	0	1	1	0	0	1	0	0	10
1B49_HUMAN	1	1	1	1	1	1	1	1	1	1	1	1	1	1	1	1	1	1	1	1	1	1	22
ZN684_HUMAN	0	0	1	0	0	0	1	1	1	1	1	0	1	0	1	0	0	1	1	1	1	1	13
ZKSC5_HUMAN	1	1	1	1	1	1	1	1	1	1	1	1	1	1	1	1	1	1	1	1	1	1	22
MNX1_HUMAN	0	0	0	0	0	0	1	0	0	1	0	0	0	1	1	0	0	0	1	0	0	0	5
CF058_HUMAN	0	0	0	1	0	0	0	0	0	1	0	0	0	0	0	0	0	0	1	0	1	0	4
ASM_HUMAN	1	1	1	1	1	1	1	1	1	1	0	1	1	1	1	1	1	1	1	1	1	1	21
TOLIP_HUMAN	1	1	1	1	1	1	1	1	1	1	1	1	1	1	1	1	1	1	0	1	1	1	21
KLF13_HUMAN	1	1	1	1	1	1	1	1	1	1	1	1	1	0	1	1	1	1	1	1	1	1	21
ODPX_HUMAN	1	1	1	1	1	1	1	1	1	1	1	1	1	1	1	1	1	1	1	1	1	1	22
CC032_HUMAN	0	0	1	0	0	0	1	0	1	0	0	0	0	0	0	1	0	0	0	0	1	0	5
TM1L2_HUMAN	1	1	1	1	1	1	1	1	1	1	1	1	1	1	1	1	1	1	1	1	1	1	22
DB125_HUMAN	0	0	0	0	0	0	0	0	0	0	0	0	0	0	0	0	0	0	0	0	1	0	1
TM156_HUMAN	1	0	1	0	0	0	0	1	0	0	1	0	0	0	1	0	1	0	0	0	0	0	6
ILVBL_HUMAN	1	1	1	1	1	1	1	1	1	1	1	1	1	1	1	1	1	1	1	1	1	0	21
CA190_HUMAN	0	0	1	1	0	0	0	0	0	0	0	0	0	1	0	1	0	0	0	0	0	0	4
SMG1_HUMAN	1	1	1	1	1	1	1	1	1	1	1	1	1	0	1	1	1	1	1	1	1	1	21
BTBD2_HUMAN	1	1	1	1	1	1	1	1	1	1	1	1	1	1	1	1	1	1	1	1	1	1	22
UN13C_HUMAN	0	0	1	0	1	1	0	1	0	0	0	0	1	0	0	0	0	1	0	0	1	0	7
ARHGJ_HUMAN	1	1	1	1	1	1	1	1	1	1	0	1	0	1	1	1	1	1	1	1	1	1	20
ACOT2_HUMAN	1	1	1	1	1	1	1	1	1	1	1	1	1	1	1	1	1	1	1	1	1	1	22
ZN436_HUMAN	0	0	1	1	1	1	1	1	0	1	0	1	0	0	1	1	1	1	1	1	1	1	16
CQ090_HUMAN	1	1	1	1	1	1	1	1	1	1	1	1	1	1	1	1	1	1	1	1	1	0	21
MEN1_HUMAN	1	0	1	1	1	0	1	1	1	1	1	1	0	1	1	1	1	1	0	1	1	1	18
TENS3_HUMAN	1	1	1	1	1	1	1	1	1	1	1	1	1	1	1	1	1	1	1	1	1	0	21
CUX2_HUMAN	0	0	1	0	1	0	0	0	1	0	0	1	1	0	0	0	1	0	0	0	1	0	7
BAIP3_HUMAN	1	0	1	0	1	1	1	1	0	1	1	1	0	1	1	0	1	0	1	1	1	1	16
DUS12_HUMAN	1	1	1	1	1	0	1	1	1	1	1	1	1	1	1	1	1	1	0	1	1	0	19
CI018_HUMAN	0	0	1	1	1	0	0	0	0	1	0	0	0	0	0	0	1	0	0	1	1	0	7
CE004_HUMAN	0	1	1	1	1	1	1	1	1	1	0	1	1	1	1	1	1	1	0	1	1	1	19
THEM4_HUMAN	0	1	1	1	1	1	1	1	1	1	1	1	1	1	1	1	1	1	0	1	1	1	20
CCG1_HUMAN	0	0	0	0	0	1	0	1	0	0	0	0	1	0	0	0	0	0	0	0	0	0	3
GALT5_HUMAN	0	1	1	1	0	0	1	0	1	1	0	1	1	0	1	1	1	1	0	0	0	0	12
PSD4_HUMAN	1	1	1	1	1	1	1	1	1	1	1	1	1	1	1	1	1	1	1	1	1	1	22
GRP78_HUMAN	1	1	1	1	1	1	1	1	1	1	1	1	1	1	1	1	1	1	1	1	1	1	22
ADA2B_HUMAN	0	0	0	0	0	1	0	1	0	0	0	0	0	0	0	0	0	0	0	0	0	0	2
INT1_HUMAN	1	1	1	1	1	0	1	1	1	1	1	1	1	1	1	1	1	1	1	1	1	1	21
CAD10_HUMAN	0	0	1	0	1	0	0	0	0	1	0	0	1	0	1	0	0	0	0	0	1	0	6
GCS1_HUMAN	1	1	1	1	1	1	1	1	1	1	1	1	1	1	1	1	1	1	1	1	1	1	22
ADPRH_HUMAN	0	1	1	1	1	0	1	1	1	1	1	1	1	0	1	1	1	0	1	1	1	1	18
DPP8_HUMAN	1	1	1	1	1	0	1	1	1	1	1	1	1	1	1	1	1	1	1	1	1	1	21
IDUA_HUMAN	1	1	1	1	1	1	1	1	0	1	1	1	0	1	1	1	1	1	0	1	0	1	18
PKHJ1_HUMAN	1	1	1	1	1	1	1	1	1	1	1	1	1	1	1	1	1	1	1	1	1	1	22
WIPF1_HUMAN	1	1	1	1	1	1	1	1	1	1	1	1	1	1	1	1	1	1	1	1	1	1	22
HPLN1_HUMAN	0	1	1	1	1	1	1	1	1	0	0	0	0	1	0	1	1	1	0	0	1	0	13
CP024_HUMAN	0	1	1	0	1	1	1	1	0	1	0	0	0	0	1	1	1	1	0	1	1	0	13
STOX1_HUMAN	0	0	1	0	1	0	1	0	0	1	1	1	0	1	1	0	1	1	0	1	1	0	12
ORC1_HUMAN	1	1	1	0	1	0	1	1	1	1	0	1	1	1	1	1	1	1	1	1	1	1	19
LCA5_HUMAN	1	0	1	0	1	0	0	1	0	1	1	1	0	0	1	1	0	1	0	1	1	1	13
CCG2_HUMAN	0	0	1	0	1	0	0	0	0	1	0	0	1	0	0	0	0	0	0	1	0	0	5
DDAH2_HUMAN	1	1	1	1	1	1	1	1	1	1	1	1	1	1	1	1	1	1	1	1	1	1	22
ELMO3_HUMAN	1	0	1	0	1	0	1	1	1	1	0	1	1	0	1	1	1	1	0	1	1	1	16
ANR42_HUMAN	0	1	1	1	0	0	1	1	1	1	0	0	0	0	1	0	1	1	1	0	1	0	12
MESD2_HUMAN	1	1	1	1	1	0	1	1	1	1	1	1	1	1	1	1	1	1	1	1	1	1	21
KRA92_HUMAN	0	0	0	0	0	1	0	0	0	0	0	0	0	0	0	0	0	0	0	0	0	0	1
CH044_HUMAN	0	1	1	1	0	0	1	1	1	1	1	0	1	1	1	1	0	1	0	1	1	1	16
F124B_HUMAN	0	0	1	0	0	0	0	0	0	0	0	0	1	0	0	1	0	1	0	0	0	0	4
PBX1_HUMAN	0	1	1	1	1	1	1	1	1	1	0	1	1	1	1	1	1	1	1	1	1	0	19
MALT1_HUMAN	1	1	1	1	1	0	1	1	1	1	1	1	1	1	1	1	1	0	1	1	1	1	20
MUCDL_HUMAN	0	0	1	0	1	0	1	1	1	0	0	1	0	1	1	0	0	0	1	0	0	0	9
PPN_HUMAN	0	1	1	1	1	0	1	1	0	1	1	1	1	1	1	1	1	0	1	1	1	1	18
DOCK7_HUMAN	1	1	1	1	1	1	1	1	1	1	1	1	1	1	1	1	1	1	1	1	1	1	22
SAMH1_HUMAN	1	1	1	1	1	1	1	1	1	1	1	1	0	1	1	1	1	1	1	1	1	1	21
CU125_HUMAN	0	0	1	0	0	0	1	0	0	1	0	0	1	0	0	0	0	0	1	0	1	1	7
CYB5_HUMAN	1	1	1	1	1	1	1	1	1	1	1	1	1	1	1	1	1	1	1	1	1	1	22
PLP2_HUMAN	1	1	1	1	1	1	1	1	1	1	1	1	1	1	1	1	1	1	1	1	1	1	22
CCL23_HUMAN	0	0	0	0	0	0	0	0	1	1	0	0	0	0	0	1	0	0	0	0	0	0	3
CYH4_HUMAN	1	1	1	1	1	0	1	1	1	1	1	1	1	1	1	1	0	1	1	1	0	1	19
BTK_HUMAN	1	1	1	1	0	1	1	0	1	1	1	1	1	0	1	1	1	1	1	1	1	1	19
TPPC2_HUMAN	1	0	1	0	1	1	1	1	1	1	1	1	1	1	0	1	1	0	0	1	1	1	17
ZN691_HUMAN	1	1	1	1	1	1	1	1	1	1	0	1	1	1	0	0	1	1	1	1	1	1	19
CJ136_HUMAN	0	0	1	0	0	0	0	1	0	0	0	0	0	0	0	0	0	0	0	0	0	0	2
STX8_HUMAN	1	1	1	1	1	1	1	1	1	1	1	1	1	1	1	1	1	1	1	1	1	0	21
ZN187_HUMAN	1	1	1	1	1	1	1	1	1	1	1	1	1	1	1	1	1	1	0	1	1	1	21
RLBL1_HUMAN	0	0	1	1	1	0	0	1	0	1	1	1	0	1	1	0	1	0	1	0	1	0	12
CCL15_HUMAN	0	0	1	0	1	1	1	1	1	1	0	1	0	0	0	0	1	1	1	1	0	0	12
TMPSD_HUMAN	0	0	1	0	0	1	1	0	0	1	0	1	0	1	0	1	0	1	0	1	0	0	9
NAC2_HUMAN	0	0	1	0	1	0	0	0	0	0	0	0	0	0	1	0	0	0	0	1	1	0	5
GLSK_HUMAN	1	1	1	1	1	1	1	1	1	1	1	1	1	1	1	1	1	1	1	1	1	1	22
DUS10_HUMAN	1	1	1	1	1	1	1	1	1	1	1	1	1	1	1	1	0	1	1	1	1	1	21
CH004_HUMAN	0	1	1	1	1	1	1	1	1	1	0	1	1	1	1	1	1	1	1	1	0	0	18
S35A3_HUMAN	1	1	1	1	1	1	1	1	1	1	0	1	1	1	1	1	1	1	1	1	1	0	20
PANK1_HUMAN	0	1	1	0	1	0	1	1	1	1	1	0	1	0	1	0	1	1	1	1	1	1	16
CX056_HUMAN	1	1	1	1	1	1	1	1	1	1	0	1	1	1	1	1	1	1	1	1	1	1	21
CD79B_HUMAN	1	1	1	0	0	1	1	0	0	1	1	1	0	1	0	1	1	1	0	1	1	1	15
CK059_HUMAN	1	1	1	1	1	1	1	1	1	1	1	1	1	1	1	1	1	1	1	1	1	0	21
GDN_HUMAN	1	1	1	1	1	1	1	1	1	1	1	1	1	1	1	1	1	1	1	1	1	1	22
HS3SB_HUMAN	0	0	1	1	1	0	0	1	1	1	1	0	0	0	1	1	1	0	0	0	0	1	11
MCM3A_HUMAN	1	1	1	1	1	1	1	1	1	1	1	1	1	1	1	1	1	1	1	1	1	1	22
TXND1_HUMAN	1	1	1	1	1	1	1	1	1	1	1	1	1	1	1	1	1	1	1	1	1	1	22
THAP4_HUMAN	1	1	1	1	1	1	1	1	1	1	1	1	1	1	1	1	1	1	1	1	1	0	21
NAT11_HUMAN	1	1	1	0	1	1	1	1	1	1	1	1	1	0	1	1	1	1	0	1	1	1	19
EIF3C_HUMAN	1	1	1	1	1	1	1	1	1	1	1	1	1	1	1	1	1	1	1	1	1	1	22
SPS2_HUMAN	1	1	1	1	1	1	1	1	1	1	1	1	1	1	1	1	1	1	1	1	1	1	22
ORC4_HUMAN	1	1	1	1	1	1	1	1	1	1	1	1	1	1	1	1	1	1	1	1	1	1	22
F120C_HUMAN	0	1	1	1	1	1	0	1	1	1	1	1	1	0	1	1	1	1	1	1	1	0	18
ARHG1_HUMAN	1	1	1	1	1	0	1	1	1	1	1	1	1	1	1	1	1	1	1	1	1	1	21
LCE1D_HUMAN	0	0	0	0	0	0	0	0	0	0	0	0	0	0	0	0	0	1	0	0	0	0	1
CCNA1_HUMAN	0	0	1	0	1	1	0	1	0	1	0	0	1	1	1	0	0	0	0	0	1	0	9
CN177_HUMAN	0	0	0	0	0	1	0	0	0	0	0	0	0	0	0	0	0	0	0	0	1	0	2
PSD11_HUMAN	1	1	1	1	1	1	1	1	1	1	1	1	1	1	1	1	1	1	1	1	1	1	22
CENPK_HUMAN	1	0	1	0	0	0	1	1	1	1	1	1	1	0	1	1	1	1	1	1	1	0	16
THB_HUMAN	0	0	1	1	1	1	1	1	1	1	0	1	1	1	1	1	1	0	1	1	0	1	17
CACB1_HUMAN	0	1	1	0	1	1	1	1	1	1	1	1	1	0	1	0	1	1	1	1	1	1	18
USO1_HUMAN	1	1	1	1	1	1	1	1	1	1	1	1	1	1	1	1	1	1	1	1	1	1	22
KU86_HUMAN	1	1	1	1	1	1	1	1	1	1	1	1	1	1	1	1	1	1	1	1	1	1	22
CS051_HUMAN	1	1	1	1	1	0	0	0	0	1	0	1	0	0	1	0	1	1	0	1	1	0	12
LMOD3_HUMAN	0	1	0	0	0	1	0	0	1	0	0	0	1	0	0	0	0	0	0	0	0	0	4
MBD6_HUMAN	1	1	1	1	1	1	1	1	1	1	1	1	1	1	1	1	1	1	1	1	1	1	22
CP046_HUMAN	0	0	1	1	0	0	1	1	0	0	0	0	0	1	1	1	0	1	0	1	1	1	11
BEX2_HUMAN	0	0	1	0	1	1	0	1	1	1	0	1	0	1	1	1	1	1	1	1	1	1	16
SFI1_HUMAN	1	1	1	1	1	0	1	1	1	1	1	1	1	0	1	1	1	1	1	1	1	1	20
TGM4_HUMAN	0	0	0	0	0	0	1	0	0	0	0	0	1	0	0	0	1	0	1	0	0	0	4
CUX1_HUMAN	1	1	1	1	1	1	1	1	1	1	1	1	1	1	1	1	1	1	1	1	1	1	22
NAV1_HUMAN	1	1	1	1	1	1	1	1	1	1	0	1	1	1	1	1	1	1	1	1	1	0	20
PPR3C_HUMAN	0	1	1	1	1	1	1	1	1	1	0	1	1	1	1	1	1	1	1	1	1	1	20
DLX3_HUMAN	0	0	1	1	1	1	1	1	0	1	0	0	0	0	1	1	0	0	0	0	1	0	10
CBWD6_HUMAN	0	0	1	1	1	1	1	1	1	1	1	1	0	0	1	1	1	1	0	1	1	0	16
CC014_HUMAN	1	0	1	0	1	1	1	1	0	1	0	1	0	0	1	1	1	1	1	1	1	0	15
GNL1_HUMAN	1	1	1	1	1	1	1	1	1	1	1	1	1	1	1	1	1	1	1	1	1	1	22
SCUB1_HUMAN	0	1	1	1	1	0	1	0	1	1	0	0	0	0	0	0	0	0	1	0	1	0	9
CYTB_HUMAN	1	1	1	1	1	1	1	1	1	1	1	1	1	1	1	1	1	1	1	1	1	1	22
PHAR4_HUMAN	1	1	1	1	1	1	1	1	1	1	1	1	1	1	1	1	1	1	1	1	1	1	22
ZNF85_HUMAN	1	1	1	1	1	1	0	1	0	1	0	1	1	1	1	1	1	1	1	1	1	1	19
HNRLL_HUMAN	1	1	1	1	1	0	1	1	1	1	1	1	1	1	1	1	1	1	1	1	1	1	21
BOLA1_HUMAN	1	1	1	0	1	1	1	1	0	1	1	1	1	1	1	1	0	1	1	1	1	0	18
K2C74_HUMAN	0	0	0	0	0	1	0	0	0	0	0	0	0	0	0	0	0	0	0	0	1	0	2
USH2A_HUMAN	0	0	1	1	1	0	0	0	1	0	0	0	0	0	0	0	0	0	0	0	1	0	5
ABCA6_HUMAN	1	0	1	1	1	0	1	1	1	1	1	1	1	1	1	1	0	0	1	1	1	1	18
CH048_HUMAN	0	1	1	0	1	1	0	1	1	1	0	0	0	0	0	0	0	1	0	0	1	0	9
USE1_HUMAN	1	1	1	1	1	0	1	1	1	1	1	1	1	1	0	1	1	1	1	1	1	1	20
RGRF1_HUMAN	1	0	1	0	1	0	1	1	0	1	0	0	0	0	1	1	0	1	0	1	0	0	10
MTD2L_HUMAN	1	0	1	1	0	0	1	1	1	1	1	0	0	1	1	0	1	1	0	1	1	1	15
PKHH2_HUMAN	0	1	1	1	1	0	1	1	1	1	0	1	1	0	1	1	1	1	1	1	1	0	17
CY24A_HUMAN	1	1	1	1	1	1	1	1	1	1	1	1	0	1	1	1	1	1	1	1	1	1	21
CHIO_HUMAN	1	0	1	1	1	1	1	1	1	1	1	0	1	0	1	1	1	1	1	1	1	1	19
DRS7C_HUMAN	0	0	0	0	0	1	0	0	0	0	0	0	1	0	0	0	0	0	0	0	0	0	2
ATS7_HUMAN	0	0	1	1	1	1	0	1	0	1	1	1	0	1	1	1	0	1	1	1	1	0	15
TM87A_HUMAN	1	1	1	1	1	1	1	1	1	1	1	1	1	1	1	1	1	1	1	1	1	1	22
ATRAP_HUMAN	1	1	1	1	1	1	1	1	1	1	0	1	1	1	1	1	1	1	1	1	1	0	20
TMM65_HUMAN	0	0	1	1	1	1	1	1	1	1	0	1	1	1	1	1	1	0	0	0	1	0	15
ACBD5_HUMAN	1	1	1	1	1	1	1	1	1	1	1	1	1	0	1	1	1	1	1	1	1	1	21
ZN143_HUMAN	1	1	1	1	0	1	1	1	1	1	1	1	1	1	1	1	1	1	0	1	1	1	20
ATG2B_HUMAN	1	1	1	1	1	0	1	1	1	1	1	1	1	1	1	1	1	1	1	1	1	1	21
STAT2_HUMAN	1	1	1	1	1	1	1	1	1	1	1	1	1	1	1	1	1	1	1	1	1	1	22
CP2C8_HUMAN	0	0	1	1	1	0	0	1	1	0	0	1	0	0	0	0	1	0	1	1	1	0	10
NSUN6_HUMAN	1	0	1	0	1	1	1	1	1	1	1	1	1	1	0	1	1	0	1	1	1	0	17
SH3B4_HUMAN	0	0	1	1	1	1	1	1	1	1	0	1	1	1	1	1	1	1	1	1	1	0	18
SRCAP_HUMAN	1	1	1	1	1	0	1	1	1	1	1	1	1	1	1	1	1	1	1	1	1	1	21
NKAP_HUMAN	1	1	1	1	1	1	1	1	1	1	1	1	1	1	1	1	1	1	0	1	1	1	21
MED28_HUMAN	1	1	1	1	1	1	1	1	1	1	1	1	1	1	1	1	1	1	1	1	1	1	22
CNRG_HUMAN	1	0	1	1	1	0	0	0	0	1	0	0	1	0	1	0	0	0	0	1	0	0	8
RRP1_HUMAN	1	1	1	1	1	1	1	1	1	1	1	1	1	1	1	1	1	1	1	1	1	1	22
1A01_HUMAN	1	1	1	1	1	1	1	1	1	1	1	1	1	1	1	1	1	1	1	1	1	1	22
DNSL2_HUMAN	0	1	1	0	1	0	0	0	0	0	0	1	0	1	0	1	0	1	0	0	0	1	8
IF2G_HUMAN	1	1	1	1	1	1	1	1	1	1	1	1	1	1	1	1	1	1	1	1	1	1	22
MD2L1_HUMAN	1	1	1	0	1	1	1	1	1	1	1	1	1	1	1	1	1	1	1	1	1	1	21
CG025_HUMAN	1	1	1	1	1	1	1	1	1	1	0	1	1	0	1	1	1	1	1	1	1	1	20
RCOR3_HUMAN	1	1	1	1	1	1	1	1	1	1	1	1	1	1	1	1	1	1	1	1	1	1	22
BEAN_HUMAN	0	0	1	0	1	0	1	0	0	0	0	0	0	0	0	1	0	0	0	1	1	1	7
TBK1_HUMAN	1	1	1	1	1	1	1	1	1	1	1	1	1	1	1	1	1	1	1	1	1	1	22
PHLA2_HUMAN	1	0	1	0	1	0	1	1	0	1	0	1	0	1	1	1	1	1	1	1	0	0	14
ACOT8_HUMAN	1	1	1	1	1	1	1	1	1	1	1	1	1	1	1	1	1	1	1	1	1	1	22
CD72_HUMAN	1	0	1	1	0	1	1	1	0	1	1	0	0	0	1	1	1	1	1	1	1	1	16
BMP3_HUMAN	1	0	0	0	1	0	1	0	0	1	0	0	1	0	0	0	1	0	0	0	0	0	6
B3GT5_HUMAN	0	0	1	0	0	0	1	0	1	0	0	1	0	0	0	0	0	0	0	0	1	0	5
GDIR3_HUMAN	0	0	1	0	1	0	0	0	0	0	0	0	0	0	0	0	0	0	0	1	0	0	3
CCL8_HUMAN	0	1	1	1	1	0	1	1	1	1	0	0	0	1	0	1	0	0	0	1	0	0	11
IQEC3_HUMAN	0	0	1	0	1	0	0	1	0	1	0	0	1	0	1	0	1	0	1	1	1	0	10
RN146_HUMAN	1	1	1	1	1	1	1	1	1	1	1	1	1	1	1	1	1	1	1	1	1	1	22
FOLR1_HUMAN	0	0	1	1	1	0	1	1	1	1	0	1	0	1	0	1	1	0	1	1	0	0	13
PPT1_HUMAN	1	1	1	1	1	1	1	1	1	1	1	1	1	1	1	1	1	1	1	1	1	1	22
KLDC5_HUMAN	1	1	1	1	1	1	1	1	1	1	1	1	1	1	1	1	1	1	1	1	1	1	22
VRK1_HUMAN	1	1	1	1	1	1	1	1	1	1	1	1	1	0	0	1	1	1	1	1	1	1	20
TATD1_HUMAN	0	1	1	1	1	1	1	1	1	1	1	1	1	1	1	1	1	1	1	1	1	1	21
KDSR_HUMAN	1	1	1	1	1	1	1	1	1	1	1	1	1	1	1	1	1	1	1	1	1	1	22
GDPD4_HUMAN	0	0	0	0	0	0	0	0	0	0	0	0	0	0	0	0	0	0	0	0	1	0	1
CN162_HUMAN	0	0	1	0	1	0	0	0	0	0	0	0	0	0	0	0	0	0	0	0	0	0	2
MAPIP_HUMAN	1	1	1	1	1	1	1	1	1	1	1	1	1	1	1	1	1	1	1	1	1	0	21
WDR86_HUMAN	0	0	1	0	1	1	1	0	0	1	0	1	0	0	0	1	0	0	0	1	1	0	9
NASP_HUMAN	1	1	1	1	1	1	1	1	1	1	1	1	1	1	1	1	1	1	1	1	1	1	22
GBRP_HUMAN	0	0	1	0	0	0	1	1	0	1	0	1	1	0	1	1	1	0	1	1	1	0	12
CT111_HUMAN	1	1	1	1	1	1	1	1	1	1	1	1	1	1	1	1	1	1	1	1	1	1	22
LRAT_HUMAN	0	0	1	0	1	0	0	0	1	0	0	1	0	0	1	0	0	0	0	0	1	0	6
ZN485_HUMAN	0	0	1	1	1	0	0	1	0	0	1	1	1	0	1	1	1	1	0	1	1	0	13
TFDP1_HUMAN	1	1	1	1	1	1	1	1	1	1	1	1	1	1	1	1	1	1	1	1	1	1	22
CC068_HUMAN	1	1	1	1	1	0	1	1	1	1	1	1	1	1	1	1	1	1	0	1	1	1	20
REG4_HUMAN	0	0	0	0	0	0	1	0	0	1	0	1	1	1	1	0	1	0	1	0	0	0	8
WIPI1_HUMAN	1	1	1	1	1	1	1	1	1	1	1	1	1	1	1	1	1	1	1	1	1	1	22
FYTD1_HUMAN	1	1	1	1	1	1	1	1	1	1	1	1	1	1	1	1	1	1	1	1	1	1	22
ADCL2_HUMAN	0	0	0	0	0	1	1	0	0	0	0	0	0	0	0	1	0	1	0	1	0	0	5
EI2BB_HUMAN	1	1	1	1	1	0	1	1	1	1	0	1	1	1	1	1	1	1	1	1	1	0	19
BATF_HUMAN	1	0	0	1	0	0	1	0	0	1	1	1	0	0	0	0	1	1	1	1	0	0	10
GLT14_HUMAN	1	1	1	1	1	1	1	1	1	1	1	0	0	1	1	1	0	1	0	1	1	0	17
PML_HUMAN	1	1	1	1	1	1	1	1	1	1	1	1	0	1	1	1	1	1	1	1	1	1	21
HACE1_HUMAN	0	1	1	1	1	1	1	1	1	1	1	1	1	0	1	1	0	1	0	1	1	1	18
TNR9_HUMAN	1	0	1	0	0	0	1	1	0	1	0	0	0	0	0	0	0	0	0	0	1	0	6
PLEK_HUMAN	1	1	1	1	1	1	1	1	1	1	1	1	0	1	1	1	1	0	0	1	1	1	19
VASH2_HUMAN	0	0	1	0	1	1	0	1	0	1	0	1	0	0	0	1	1	0	0	1	1	1	11
VTM2A_HUMAN	0	0	1	0	1	0	0	1	0	1	0	0	0	0	0	0	1	0	0	0	1	0	6
ANR54_HUMAN	1	1	1	0	1	1	1	1	1	1	0	1	1	1	1	1	1	1	1	1	1	0	19
TB182_HUMAN	0	1	1	1	1	1	1	1	1	1	0	1	1	1	1	1	1	1	1	1	1	1	20
GLRA2_HUMAN	0	0	1	0	1	0	0	1	0	0	0	0	0	1	0	0	0	0	0	0	1	0	5
ARSD_HUMAN	0	1	1	1	1	1	1	1	1	1	0	1	1	1	1	1	1	1	1	1	1	0	19
CF208_HUMAN	0	0	1	0	0	0	1	0	1	0	0	1	0	0	0	0	0	0	0	1	1	0	6
VATH_HUMAN	1	1	1	1	1	1	1	1	1	1	1	1	1	1	1	1	1	1	1	1	1	1	22
ZNRF1_HUMAN	1	1	1	1	1	1	1	1	1	1	1	1	1	1	1	1	1	1	1	1	1	1	22
CK5P2_HUMAN	1	1	1	1	1	1	1	1	1	1	1	1	1	1	1	1	1	1	1	1	1	1	22
CQ048_HUMAN	1	1	1	1	1	1	1	1	1	1	0	0	1	1	1	1	1	1	1	0	1	1	19
EDIL3_HUMAN	0	1	1	1	1	1	1	1	1	1	0	0	1	1	1	1	1	1	1	1	1	0	18
PKD2_HUMAN	0	1	1	1	1	1	0	1	1	1	1	1	1	1	1	1	1	1	1	1	1	1	20
TRAF6_HUMAN	1	0	1	1	1	1	1	1	1	1	1	0	1	1	0	1	0	1	1	1	1	1	18
KCNK3_HUMAN	0	0	1	1	1	0	0	1	0	1	0	0	0	1	1	1	1	1	0	1	0	0	11
NELFA_HUMAN	1	1	1	1	1	1	1	1	1	1	1	1	0	1	1	1	1	1	1	1	1	1	21
ZN599_HUMAN	1	1	1	1	1	1	1	1	0	1	0	1	1	1	1	0	1	1	0	1	1	0	17
CNIH3_HUMAN	0	0	1	0	1	1	1	1	1	1	0	0	0	1	1	1	0	1	0	0	1	0	12
C42S1_HUMAN	1	1	1	1	1	1	1	1	1	1	1	1	1	1	1	1	1	1	1	1	1	1	22
ABC3C_HUMAN	1	1	1	1	1	1	1	1	1	1	1	1	1	1	1	1	1	1	0	1	1	1	21
TM208_HUMAN	1	1	1	1	1	1	1	1	1	1	1	1	1	1	1	1	1	1	1	1	1	1	22
ZSC23_HUMAN	0	0	1	0	1	0	0	1	0	1	0	0	1	0	1	0	0	0	0	0	1	0	7
KBTB8_HUMAN	1	0	1	1	0	0	0	0	1	1	1	1	1	0	0	1	0	1	0	0	1	1	12
SPR2A_HUMAN	0	0	1	1	0	0	0	0	0	1	0	0	0	0	0	0	1	0	0	0	1	0	5
FA83H_HUMAN	0	0	1	0	1	0	1	1	0	1	1	1	0	1	1	1	1	1	1	1	1	0	15
PKHG4_HUMAN	1	1	1	0	1	1	1	1	0	1	0	0	1	1	1	1	0	1	0	1	1	1	16
JOSD3_HUMAN	1	1	1	1	1	1	1	1	1	1	1	1	1	1	1	1	1	1	1	1	1	1	22
CNTN3_HUMAN	0	0	1	1	0	0	0	1	0	1	0	0	0	0	0	0	1	0	0	1	1	0	7
BSPRY_HUMAN	1	0	1	0	1	1	1	1	0	1	0	1	0	0	1	1	1	1	1	1	1	0	15
CV024_HUMAN	0	0	1	0	0	1	0	0	0	0	0	0	0	0	0	0	0	0	0	0	0	1	3
PHEX_HUMAN	0	0	0	1	1	0	1	0	0	1	0	0	0	1	0	1	1	0	0	0	0	1	8
MYH1_HUMAN	0	1	0	0	0	1	0	0	1	0	0	0	1	0	0	0	0	0	0	0	1	0	5
LYSM1_HUMAN	1	0	1	0	0	0	0	1	0	1	0	1	0	1	0	0	1	1	0	1	1	1	11
HINT2_HUMAN	1	1	1	1	1	1	1	1	1	1	1	1	1	1	1	1	1	0	0	1	0	0	18
MCAF1_HUMAN	1	1	1	1	1	1	1	1	1	1	1	1	1	1	1	1	1	1	1	1	1	1	22
CEMP1_HUMAN	0	0	1	1	1	0	1	1	0	1	1	1	0	1	1	1	1	1	1	1	1	0	16
SPAG8_HUMAN	0	1	1	0	0	0	1	0	0	1	0	1	0	1	0	0	0	0	0	1	1	0	8
ODAM_HUMAN	0	0	0	1	1	1	1	0	0	1	0	0	1	0	0	0	0	0	1	0	0	0	7
SDHL_HUMAN	0	1	1	0	1	0	1	0	1	1	0	1	0	1	1	1	0	1	1	1	0	0	13
PTHB1_HUMAN	0	1	1	1	1	1	0	1	1	1	0	0	1	0	1	1	1	1	0	1	1	1	16
KITM_HUMAN	1	1	1	1	1	1	1	1	1	1	1	1	1	0	1	1	1	1	1	1	1	1	21
MUC20_HUMAN	0	1	1	1	1	0	1	1	1	1	0	1	1	1	1	1	1	0	1	1	0	1	17
FSCN3_HUMAN	0	0	1	0	0	0	1	1	0	0	0	0	0	1	0	1	1	0	0	1	1	0	8
LAMP2_HUMAN	1	1	1	1	1	1	1	1	1	1	1	1	1	1	1	1	1	1	1	1	1	1	22
ZN596_HUMAN	0	0	1	0	0	1	1	0	0	1	0	1	1	0	1	0	1	0	0	1	1	1	11
SAM50_HUMAN	1	1	1	1	1	1	1	1	1	1	1	1	1	1	1	1	1	1	1	1	1	1	22
ILFT1_HUMAN	0	0	1	0	0	0	0	0	0	0	0	1	0	0	0	0	0	0	0	0	1	0	3
GP179_HUMAN	0	0	1	0	1	1	0	0	0	0	0	0	0	0	0	0	0	0	0	0	0	0	3
TBC26_HUMAN	0	0	1	0	0	0	0	0	0	0	0	0	0	0	0	1	0	0	0	1	1	0	4
MGAT1_HUMAN	1	1	1	1	1	1	1	1	1	1	1	1	1	1	1	1	1	1	1	1	1	1	22
LPHN3_HUMAN	0	1	1	0	1	1	0	1	0	1	0	0	0	0	0	1	1	0	0	1	1	0	10
KAD3_HUMAN	1	1	1	1	1	1	1	1	1	1	1	1	1	1	1	1	1	1	1	1	1	1	22
SNX31_HUMAN	0	0	1	0	0	0	0	0	0	0	0	0	1	0	0	1	0	0	0	0	1	0	4
TRI64_HUMAN	0	0	0	0	0	0	0	0	0	0	0	0	0	0	0	0	0	0	0	1	0	0	1
TMCO3_HUMAN	1	1	1	1	1	0	1	1	1	1	1	1	1	1	1	1	1	1	1	1	1	1	21
TRI59_HUMAN	0	0	1	1	0	0	0	1	1	1	1	0	1	0	1	1	1	1	1	0	1	1	14
PRIC2_HUMAN	0	1	1	1	1	1	1	1	0	1	0	1	1	1	0	1	1	1	1	1	1	0	17
JPH2_HUMAN	0	0	1	0	1	1	1	1	0	1	0	1	1	0	1	1	1	0	0	1	1	0	13
CBR1_HUMAN	1	1	1	1	1	1	1	1	1	1	1	1	1	1	1	1	1	1	1	1	1	1	22
AFF4_HUMAN	1	1	1	1	1	1	1	1	1	1	1	1	1	1	1	1	1	1	1	1	1	1	22
HOOK1_HUMAN	1	0	1	0	1	0	1	1	1	1	0	1	1	1	1	1	1	0	1	1	1	1	17
NDKA_HUMAN	1	1	1	1	1	1	1	1	1	1	1	1	1	1	1	1	1	1	1	1	1	1	22
TF2H1_HUMAN	1	1	1	1	1	1	1	1	1	1	1	1	1	1	1	1	1	1	1	1	1	1	22
AQP9_HUMAN	1	1	1	1	0	0	1	1	1	1	0	0	0	0	0	0	0	0	1	0	0	1	10
C4BPA_HUMAN	1	0	1	1	0	0	1	0	1	1	0	1	1	0	1	0	0	0	1	1	1	0	12
LENG8_HUMAN	1	1	1	1	1	1	1	1	1	1	1	1	0	1	1	1	1	1	1	1	1	1	21
SUSD1_HUMAN	1	0	1	1	0	1	1	1	1	1	0	1	0	1	1	1	1	1	1	1	1	0	17
PXMP2_HUMAN	1	1	1	1	1	1	1	1	1	1	1	1	1	1	1	1	1	1	1	1	1	0	21
H2A2C_HUMAN	0	0	0	0	0	1	0	1	0	1	0	0	0	0	0	0	0	0	0	0	0	0	3
RAB31_HUMAN	1	1	1	1	1	1	1	1	1	1	1	1	1	1	1	1	1	1	1	1	1	0	21
CRLS1_HUMAN	0	1	1	1	1	1	1	1	1	1	1	1	1	1	1	1	1	1	1	1	1	0	20
GNAZ_HUMAN	0	0	1	1	1	0	0	1	1	1	1	1	0	1	1	1	1	0	0	0	1	0	13
UROM_HUMAN	0	0	1	0	0	1	0	1	0	0	0	0	1	0	0	0	1	0	0	0	0	0	5
CC146_HUMAN	0	0	1	1	1	1	1	1	1	1	0	1	1	1	0	1	1	0	1	1	1	0	16
FRS3_HUMAN	1	1	1	0	1	0	1	0	0	1	0	0	0	0	1	1	0	1	0	0	1	0	10
SEC13_HUMAN	1	1	1	1	1	1	1	1	1	1	1	1	1	1	1	1	1	1	1	1	1	1	22
CH078_HUMAN	0	0	1	0	0	0	0	0	0	0	0	0	0	0	0	0	0	1	0	0	1	0	3
PSL1_HUMAN	1	1	1	1	1	1	1	1	1	1	1	0	0	1	1	1	1	0	1	1	1	1	19
SAT1_HUMAN	1	1	1	1	1	1	1	1	1	1	1	1	1	1	1	1	1	1	1	1	1	1	22
PBX2_HUMAN	1	1	1	1	1	0	1	1	1	1	1	1	0	1	1	1	0	1	0	1	1	1	18
KGP1B_HUMAN	0	0	1	1	1	1	1	1	0	1	0	0	1	0	0	1	0	1	0	1	1	0	12
MET10_HUMAN	1	1	1	1	1	1	1	1	1	1	1	1	1	0	1	1	1	1	1	1	1	1	21
ATM_HUMAN	1	1	1	1	1	1	1	1	1	1	1	1	1	0	1	1	1	1	1	1	1	1	21
AKD1A_HUMAN	0	1	1	0	1	0	0	1	1	1	0	1	0	0	1	1	1	0	0	0	1	1	12
AFF1_HUMAN	1	1	1	1	1	1	1	1	1	1	1	1	1	1	1	1	1	1	1	1	1	1	22
LAT_HUMAN	1	1	1	0	1	1	1	1	1	1	0	1	1	1	1	0	1	1	0	1	1	1	18
STXB2_HUMAN	1	1	1	1	1	1	1	1	1	1	0	1	1	1	1	1	1	1	1	1	1	1	21
SOSD1_HUMAN	0	0	1	1	1	1	1	1	0	1	0	0	0	0	0	1	1	1	1	1	1	0	13
SC22A_HUMAN	1	1	1	1	1	1	1	1	1	1	1	1	1	1	1	1	1	1	1	1	1	1	22
AVR2B_HUMAN	0	0	1	1	1	1	1	1	0	1	0	1	0	1	1	1	1	1	1	0	1	1	16
TYPH_HUMAN	1	1	1	1	1	0	1	1	1	1	1	1	1	1	1	1	1	1	1	1	1	1	21
DTL_HUMAN	1	1	1	1	1	1	1	1	1	1	1	1	0	1	1	1	1	1	0	1	1	1	20
MED4_HUMAN	1	1	1	1	1	1	1	1	1	1	1	1	1	1	1	1	1	1	1	1	1	1	22
NIBL2_HUMAN	1	0	0	1	0	0	0	0	1	1	1	0	0	0	0	0	0	0	0	1	1	0	7
CF010_HUMAN	0	0	1	0	1	0	0	0	0	0	0	0	0	0	0	0	0	0	0	0	1	0	3
PPCT_HUMAN	1	1	1	1	0	1	1	1	1	1	1	1	1	1	1	1	1	1	1	1	1	1	21
NPCL1_HUMAN	0	0	0	0	1	0	0	0	1	0	0	0	0	0	1	0	0	0	0	0	0	0	3
XKR7_HUMAN	0	0	1	0	1	0	0	0	0	1	0	0	0	0	0	0	0	0	0	0	0	0	3
SVEP1_HUMAN	0	1	1	1	1	1	1	1	0	1	0	1	1	1	1	1	1	0	0	1	1	1	17
IGFL3_HUMAN	0	1	0	0	0	1	0	0	0	0	0	0	0	0	0	0	0	1	0	0	0	0	3
BBS1_HUMAN	1	1	1	1	1	1	1	1	1	1	1	1	1	1	1	1	1	1	1	1	1	1	22
QCR6_HUMAN	1	1	1	1	1	1	1	1	1	1	1	1	1	1	1	1	1	1	1	1	1	1	22
CXA1_HUMAN	0	1	1	1	1	1	1	1	1	1	1	1	1	1	1	1	1	1	1	1	1	1	21
LSM12_HUMAN	1	1	1	1	1	1	1	1	1	1	0	1	1	1	1	1	1	1	0	1	1	0	19
MT1H_HUMAN	0	0	0	1	1	0	0	1	1	1	0	0	0	0	0	0	1	1	0	0	0	0	7
PLCD1_HUMAN	1	1	1	1	1	1	1	1	1	1	0	1	1	1	1	1	1	1	1	1	1	1	21
CCD70_HUMAN	0	0	0	1	0	0	0	0	0	0	0	0	0	0	0	0	0	0	0	0	1	0	2
GBRB2_HUMAN	1	0	1	1	1	0	1	1	0	0	0	0	1	0	0	0	0	0	0	0	0	0	7
TCEA2_HUMAN	1	1	1	1	1	1	1	1	1	1	1	1	0	1	1	1	1	1	0	1	1	1	20
CN145_HUMAN	1	0	1	1	1	0	1	1	1	1	1	0	0	0	0	1	0	1	1	1	1	1	15
RFIP3_HUMAN	1	1	1	1	1	1	1	1	1	1	1	1	1	1	1	1	1	1	0	1	1	1	21
PGAM1_HUMAN	1	1	1	1	1	1	1	1	1	1	1	1	1	1	1	1	1	1	1	1	1	1	22
Z816A_HUMAN	1	0	1	0	1	1	1	1	1	1	1	1	0	0	0	0	1	1	0	1	1	1	15
LITFL_HUMAN	1	1	1	1	1	1	1	1	1	1	1	1	1	1	1	1	1	1	1	1	1	1	22
B3GN5_HUMAN	1	1	1	1	1	0	1	1	1	1	0	1	1	1	1	1	1	1	1	1	1	1	20
ABCA8_HUMAN	0	0	1	1	1	1	1	1	1	1	0	1	1	0	1	0	1	0	1	1	1	0	15
HEMK1_HUMAN	1	1	1	1	1	1	1	1	1	1	1	1	1	1	1	1	1	1	0	1	1	1	21
ENKUR_HUMAN	0	0	1	1	1	0	0	0	1	1	0	0	0	0	0	1	0	0	0	1	1	0	8
XPO7_HUMAN	1	1	1	1	1	1	1	1	1	1	1	1	1	1	1	1	1	1	1	1	1	1	22
IF122_HUMAN	1	1	1	1	1	1	1	1	1	1	1	1	1	1	1	1	1	1	1	1	1	1	22
ELL3_HUMAN	1	1	1	1	0	0	1	1	0	1	1	1	1	1	1	1	1	0	1	1	1	0	17
IL17F_HUMAN	1	0	0	0	0	0	0	0	0	0	0	0	0	0	0	0	0	0	0	0	0	0	1
CAC1I_HUMAN	0	0	1	0	1	0	0	0	0	1	0	0	1	0	0	0	0	0	0	0	0	0	4
RBGPR_HUMAN	1	1	1	1	1	0	1	1	1	1	1	1	1	1	1	1	1	1	1	1	1	0	20
SOAT2_HUMAN	0	0	0	0	0	0	0	0	1	0	0	0	0	0	0	0	0	1	0	0	0	0	2
RPE_HUMAN	1	1	1	1	1	1	1	1	1	1	1	1	1	1	1	1	1	1	1	1	1	1	22
MPZL3_HUMAN	1	0	1	0	1	1	1	1	1	1	1	1	1	1	0	0	1	1	1	1	1	0	17
UN13B_HUMAN	0	1	1	1	1	1	1	1	1	1	1	1	1	0	1	1	1	1	1	1	1	0	19
CK077_HUMAN	1	1	1	0	1	1	1	1	0	1	1	0	1	0	0	1	1	1	1	1	1	0	16
ERN2_HUMAN	0	0	1	0	0	0	1	1	0	1	0	0	0	0	1	0	1	0	1	0	0	0	7
TRI50_HUMAN	0	0	0	0	0	0	0	1	1	0	0	0	0	0	1	0	1	0	1	0	1	0	6
S11IP_HUMAN	1	1	1	1	1	0	1	1	1	1	1	1	1	1	1	1	0	1	0	1	1	1	19
1A36_HUMAN	1	1	1	1	1	1	1	1	1	1	1	1	1	1	1	1	1	1	1	1	1	1	22
CNTRB_HUMAN	1	1	1	1	1	0	1	1	1	1	1	1	1	1	1	0	1	1	1	1	1	1	20
PELP1_HUMAN	1	1	1	1	1	0	1	1	1	1	1	1	1	1	1	1	1	1	1	1	1	1	21
CA183_HUMAN	1	0	1	1	1	1	0	1	1	1	0	1	1	0	0	1	1	1	0	1	1	0	15
KATL1_HUMAN	1	1	1	1	0	0	0	1	1	1	1	1	1	0	0	0	1	1	0	1	1	1	15
EXTL2_HUMAN	0	1	1	0	1	1	1	1	1	1	1	1	1	1	1	1	1	1	1	1	1	1	20
ACSL6_HUMAN	1	0	1	1	1	0	0	1	1	1	0	0	1	1	0	0	1	0	0	0	1	0	11
AMD_HUMAN	1	1	1	1	1	1	1	1	1	1	0	1	1	1	1	1	1	1	1	1	1	1	21
PGRP4_HUMAN	0	0	0	0	0	1	0	0	0	1	0	0	1	0	0	0	0	0	0	0	0	0	3
CS061_HUMAN	1	1	1	1	1	1	1	1	1	1	1	1	1	1	1	1	1	1	1	1	1	1	22
PCSK5_HUMAN	1	1	1	1	1	1	1	1	1	1	0	0	1	1	1	1	1	1	1	1	1	1	20
PGFRB_HUMAN	1	1	1	1	1	1	1	1	1	1	1	1	1	1	1	1	1	1	1	1	1	0	21
UBE2U_HUMAN	0	0	1	0	0	0	0	1	0	0	0	0	0	0	0	1	0	0	0	1	1	0	5
ZN302_HUMAN	1	1	1	1	1	1	1	1	1	1	1	1	1	1	1	1	1	1	1	1	1	1	22
ELOV1_HUMAN	1	1	1	1	1	1	1	1	1	1	1	1	1	1	1	1	1	1	1	1	1	0	21
ELOF1_HUMAN	1	1	1	1	1	1	1	1	1	1	1	1	1	1	1	1	1	1	0	1	1	1	21
BIRC5_HUMAN	1	1	1	1	1	1	1	1	1	1	1	1	1	1	1	1	1	1	1	1	1	1	22
SH3G1_HUMAN	1	1	1	1	1	1	1	1	1	1	1	1	1	1	1	1	1	1	1	1	1	1	22
PLAK_HUMAN	1	1	1	1	1	1	1	1	1	1	1	1	1	1	1	1	1	1	1	1	1	1	22
PUR1_HUMAN	1	1	1	1	1	1	1	1	1	1	1	1	1	1	1	1	1	1	1	1	1	1	22
VWF_HUMAN	1	1	1	1	1	1	1	1	1	1	0	1	1	1	1	1	1	1	1	1	1	1	21
ATS5_HUMAN	0	0	1	1	1	1	1	1	1	1	0	1	1	1	1	1	1	1	0	1	1	0	17
EVC_HUMAN	0	1	1	1	1	1	1	1	1	1	0	1	1	1	0	1	1	1	0	1	1	1	18
DDX3Y_HUMAN	1	1	1	1	1	1	1	1	1	1	1	0	1	0	1	1	1	1	1	0	1	1	19
PEX5_HUMAN	1	1	1	1	1	1	1	1	1	1	1	1	1	1	1	1	1	1	1	1	1	1	22
K1875_HUMAN	0	0	1	0	0	0	0	1	0	0	0	1	0	0	0	0	0	0	0	1	1	1	6
KI2S5_HUMAN	1	0	0	0	0	0	0	0	0	0	0	0	0	0	0	0	0	0	0	0	0	0	1
NMD3A_HUMAN	0	0	1	1	0	0	1	0	0	0	0	0	0	0	0	0	0	0	0	1	1	0	5
MDR3_HUMAN	1	0	1	0	0	1	1	1	1	0	0	1	1	0	1	0	0	0	0	0	1	0	10
NUD16_HUMAN	1	1	1	0	1	1	1	1	1	1	1	1	1	1	1	0	1	1	1	1	1	0	19
K0556_HUMAN	1	1	1	1	1	1	1	1	1	1	1	1	1	1	1	0	1	1	1	1	1	1	21
ARRB1_HUMAN	1	1	1	1	1	1	1	1	1	1	0	1	1	1	1	1	1	1	1	1	1	1	21
GLOD4_HUMAN	1	1	1	1	1	1	1	1	1	1	1	1	1	1	1	1	1	1	1	1	1	1	22
CCD23_HUMAN	1	1	1	1	1	1	1	1	1	1	1	0	0	0	0	1	1	1	0	1	1	0	16
ARHG5_HUMAN	0	1	1	1	1	1	1	1	0	1	0	1	0	1	1	1	1	1	1	1	1	0	17
CH059_HUMAN	1	1	1	1	1	1	1	1	1	1	1	1	1	0	1	1	1	1	1	1	1	1	21
LTMD1_HUMAN	1	1	1	1	1	1	1	1	1	1	1	1	1	1	1	1	1	1	1	1	1	1	22
RUFY1_HUMAN	1	1	1	1	1	1	1	1	1	1	1	1	1	1	1	1	1	1	1	1	1	1	22
P63_HUMAN	0	0	0	1	1	1	1	0	0	1	0	0	1	0	0	1	1	1	0	0	1	1	11
FUBP2_HUMAN	1	1	1	1	1	1	1	1	1	1	1	1	1	1	1	1	1	1	1	1	1	0	21
RHOC_HUMAN	1	1	1	1	1	1	1	1	1	1	1	1	1	1	1	1	1	1	1	1	1	0	21
KCD10_HUMAN	1	1	1	1	1	1	1	1	1	1	1	1	1	1	1	1	1	1	1	1	1	1	22
AIFM2_HUMAN	0	1	1	1	1	1	1	1	1	1	0	1	1	1	1	1	1	1	1	1	1	1	20
PDE5A_HUMAN	0	1	1	1	1	1	1	1	0	1	0	1	1	0	1	1	1	1	1	1	1	1	18
SMRD2_HUMAN	1	1	1	1	1	1	1	1	1	1	1	1	1	1	1	1	1	1	1	1	1	1	22
PP2AA_HUMAN	1	1	1	1	1	1	1	1	1	1	1	1	1	1	1	1	1	1	1	1	1	1	22
SALL4_HUMAN	0	0	1	0	0	0	1	0	0	1	0	0	1	1	0	0	0	1	0	0	1	0	7
CE028_HUMAN	1	1	1	1	1	1	1	1	1	1	1	1	1	1	1	1	1	1	1	1	1	0	21
CA090_HUMAN	0	1	0	1	1	0	0	1	0	1	0	1	0	0	0	1	1	1	0	1	0	0	10
HIS1_HUMAN	0	0	0	0	1	0	0	0	1	0	0	0	1	0	0	0	0	0	0	0	1	0	4
CENPI_HUMAN	1	0	1	0	0	1	1	1	1	0	1	0	0	0	0	1	0	1	0	0	1	0	10
TPRKB_HUMAN	1	1	1	1	1	1	1	1	1	1	1	0	1	1	1	1	1	1	1	1	1	1	21
TBX2_HUMAN	0	0	1	1	1	1	1	1	0	1	0	1	1	1	1	1	1	1	1	1	0	0	16
SENP1_HUMAN	0	1	1	1	1	0	1	1	1	1	1	1	1	1	1	1	1	1	1	1	1	1	20
LYL1_HUMAN	1	0	1	1	0	0	1	0	0	1	1	0	0	0	0	1	0	0	0	1	1	1	10
CT2NL_HUMAN	1	1	1	1	1	1	1	1	1	1	0	1	1	1	1	1	1	1	1	1	1	1	21
PPR3D_HUMAN	0	1	1	0	1	1	1	1	1	1	1	1	0	0	1	0	1	1	0	1	0	0	14
CX045_HUMAN	1	0	1	1	1	1	1	1	1	1	1	1	1	1	1	1	1	0	1	1	1	1	20
NFAM1_HUMAN	1	1	1	1	0	0	1	1	0	1	0	0	0	0	0	0	0	0	0	0	1	1	9
CNOT6_HUMAN	1	1	1	1	1	1	1	1	1	1	1	1	1	1	1	1	1	1	1	1	1	1	22
ZMAT5_HUMAN	1	1	1	1	1	1	1	1	1	1	1	1	1	1	1	1	1	1	0	1	1	1	21
TM148_HUMAN	0	0	0	0	0	0	1	0	0	0	0	0	0	0	0	0	0	0	0	0	0	0	1
ANGE1_HUMAN	1	1	1	1	1	0	1	1	1	1	1	1	1	1	1	1	1	1	1	1	1	0	20
PMM1_HUMAN	1	1	1	1	1	1	1	1	1	1	1	1	1	1	1	1	1	1	1	1	1	1	22
CRNN_HUMAN	0	0	0	0	0	0	0	0	0	0	0	0	1	0	0	0	0	1	0	0	0	0	2
MCM8_HUMAN	0	1	1	1	1	1	1	1	1	1	1	1	1	1	1	1	1	1	1	1	1	1	21
HSF2B_HUMAN	0	1	1	1	0	0	0	1	1	1	0	0	0	0	1	0	0	0	0	0	1	0	8
GALR2_HUMAN	0	1	0	0	0	0	0	0	0	0	0	0	0	0	0	0	0	0	0	0	0	0	1
PI3R5_HUMAN	1	0	1	1	1	0	1	1	0	1	0	0	1	1	0	1	0	0	1	1	0	1	13
RL41_HUMAN	1	1	1	1	1	1	1	1	1	1	1	1	1	1	1	1	1	1	1	1	1	1	22
XDH_HUMAN	0	0	0	0	1	0	1	1	1	1	0	1	1	0	1	1	0	0	0	1	0	0	10
TRI61_HUMAN	0	1	1	0	1	0	0	1	1	1	0	0	0	0	1	0	0	0	0	0	1	0	8
INVS_HUMAN	1	0	1	1	1	0	1	1	1	1	0	1	1	1	0	1	1	1	0	1	1	1	17
APEL_HUMAN	0	0	1	1	0	1	1	1	0	1	0	0	0	1	1	1	0	0	1	1	1	0	12
IFNW1_HUMAN	0	0	0	0	0	0	0	0	0	1	0	0	0	0	0	0	0	0	0	0	0	0	1
PRB2_HUMAN	0	0	1	0	0	0	1	0	0	1	0	0	1	0	0	0	0	0	0	0	0	0	4
CD8A_HUMAN	1	0	1	1	0	1	1	1	1	1	0	1	0	1	1	1	1	0	1	1	1	1	17
GLR_HUMAN	0	0	0	0	0	0	0	1	1	0	0	0	0	0	1	0	0	0	0	0	0	0	3
TDGF2_HUMAN	0	0	1	0	0	0	1	1	1	0	0	0	0	0	0	0	0	0	0	0	1	1	6
CI080_HUMAN	1	1	1	1	1	1	1	1	1	1	1	1	1	1	1	1	0	1	0	1	1	1	20
C144C_HUMAN	0	0	1	0	0	0	0	0	0	0	0	0	0	0	0	0	0	0	0	0	1	0	2
UCP3_HUMAN	1	0	1	1	1	1	1	0	1	1	0	1	1	0	0	0	1	0	0	1	1	0	13
TM11A_HUMAN	0	0	1	0	0	0	0	0	0	0	0	0	1	0	0	0	0	0	0	0	0	0	2
FA24A_HUMAN	0	0	0	0	0	0	0	0	0	0	0	0	0	0	0	0	0	0	0	0	1	0	1
HPTR_HUMAN	0	0	1	0	0	1	0	0	1	1	0	0	0	0	0	0	0	0	0	0	0	0	4
PIGZ_HUMAN	0	0	1	0	1	0	1	0	0	1	0	1	0	1	1	1	0	1	0	0	1	0	10
GTR10_HUMAN	0	0	1	1	1	1	1	0	1	1	0	1	0	0	1	1	1	1	1	1	1	0	15
NDUA1_HUMAN	1	1	1	1	1	1	1	1	1	1	1	1	1	1	1	1	1	1	1	1	1	0	21
OXYR_HUMAN	0	0	1	1	1	1	0	1	1	1	0	0	0	1	0	0	1	1	0	1	0	0	11
CASC5_HUMAN	1	1	1	0	0	0	1	1	1	1	1	1	1	1	1	0	1	1	1	0	1	1	17
PCD21_HUMAN	0	0	1	0	1	0	1	1	0	1	0	1	0	0	0	0	0	1	0	1	0	1	9
MTMR2_HUMAN	1	1	1	1	1	1	1	1	1	1	1	1	1	1	1	1	1	1	1	1	1	1	22
MSRB1_HUMAN	1	1	1	1	1	1	1	1	1	1	1	1	1	1	1	1	1	1	1	1	1	1	22
RIPK4_HUMAN	0	1	1	1	1	1	1	1	1	1	0	1	0	0	0	1	1	1	1	1	1	1	17
BHLH2_HUMAN	1	1	1	1	1	1	1	1	1	1	1	1	1	1	1	1	1	1	1	1	1	1	22
GBRR2_HUMAN	0	0	1	1	0	0	0	1	0	0	0	0	1	0	0	1	1	0	1	0	0	1	8
CCL13_HUMAN	0	1	1	0	0	0	1	0	0	1	0	0	0	0	1	1	0	0	0	0	0	0	6
PO5F1_HUMAN	0	0	1	0	0	0	0	0	1	1	0	1	0	1	0	0	0	0	1	1	1	0	8
BMP8B_HUMAN	0	1	1	0	1	0	1	0	1	0	0	0	1	1	1	0	1	1	0	1	1	0	12
MK15_HUMAN	0	0	1	0	1	0	1	1	0	1	0	1	0	1	1	0	0	1	0	1	1	1	12
MITF_HUMAN	1	1	1	1	1	1	1	1	1	1	1	1	1	1	1	1	1	1	1	1	1	0	21
TRI40_HUMAN	0	0	0	0	0	0	1	0	0	0	0	0	0	0	0	1	0	0	0	0	0	0	2
CU067_HUMAN	1	0	1	0	1	1	0	1	0	0	1	0	0	0	0	1	0	0	0	0	0	0	7
GPRL1_HUMAN	0	0	0	1	0	0	0	1	0	0	0	1	0	0	0	0	0	0	0	1	1	0	5
P2R3C_HUMAN	1	0	1	1	1	1	1	1	1	1	1	1	1	1	1	1	1	1	1	1	1	1	21
UBP43_HUMAN	0	0	1	0	0	0	1	0	1	1	0	1	0	0	1	1	0	1	0	0	1	0	9
ANTR2_HUMAN	1	1	1	1	1	1	1	1	1	1	0	1	1	1	1	1	1	1	0	1	1	1	20
GBG4_HUMAN	0	0	1	1	1	0	1	1	0	1	0	1	1	0	1	1	1	0	0	1	1	1	14
PTGES_HUMAN	0	1	1	1	1	0	1	1	1	1	0	1	0	1	1	1	1	0	0	1	1	0	15
SPAST_HUMAN	1	0	1	1	1	0	1	1	1	1	1	1	1	1	1	1	0	1	0	1	1	1	18
KNCN_HUMAN	0	0	1	0	0	0	0	0	0	0	0	0	0	0	0	0	0	0	0	0	1	0	2
SASH1_HUMAN	1	1	1	1	1	1	1	1	1	1	0	1	1	1	1	1	1	1	1	1	1	1	21
MYLK3_HUMAN	0	0	1	0	0	1	0	0	1	0	0	0	1	0	0	1	0	0	0	1	1	0	7
ZNF90_HUMAN	0	0	1	0	0	1	0	0	1	0	0	1	0	1	0	0	0	0	0	1	1	0	7
VSX1_HUMAN	0	0	1	1	1	0	0	0	0	0	0	0	0	0	0	0	0	0	0	0	0	0	3
S23A1_HUMAN	1	0	1	0	0	0	1	1	1	0	1	0	0	0	0	0	1	0	0	1	0	0	8
CS029_HUMAN	0	1	1	1	1	1	1	1	0	1	1	1	0	1	1	0	1	0	0	1	1	1	16
EDN2_HUMAN	0	0	0	0	0	1	0	1	0	1	0	1	0	0	0	0	0	0	0	0	0	0	4
Z3H7B_HUMAN	1	1	1	1	1	1	1	1	1	1	1	1	1	1	1	1	1	1	1	1	1	1	22
TBB2B_HUMAN	0	1	1	1	1	0	1	1	1	1	0	1	1	1	0	1	1	1	1	1	1	1	18
S39A1_HUMAN	1	1	1	1	1	1	1	1	1	1	1	1	1	1	1	1	1	1	1	1	1	1	22
RABX5_HUMAN	1	1	1	1	1	1	1	1	1	1	1	1	1	1	1	1	1	1	1	1	1	1	22
TM190_HUMAN	0	0	0	0	0	0	0	0	0	0	0	0	0	1	0	0	0	0	0	0	0	0	1
ZN486_HUMAN	0	0	1	0	1	0	1	1	1	1	0	0	1	1	0	1	0	1	0	0	1	0	11
ME5D1_HUMAN	1	1	1	1	1	1	1	1	1	1	1	1	0	0	0	1	1	1	0	1	1	1	18
COX7B_HUMAN	1	1	1	1	1	1	1	1	1	1	1	1	1	1	1	1	1	1	1	1	1	1	22
ZN622_HUMAN	1	1	1	1	1	1	1	1	1	1	1	1	1	1	1	1	1	1	0	1	1	0	20
SMOX_HUMAN	1	1	1	1	1	1	1	1	1	1	0	1	1	0	1	1	1	1	0	1	1	0	18
S12A8_HUMAN	1	0	1	1	1	0	1	1	1	1	0	1	1	1	0	1	1	0	1	1	1	0	16
ZN221_HUMAN	0	0	1	0	1	0	0	0	0	0	0	0	0	0	0	1	0	0	1	0	1	0	5
IL9_HUMAN	0	0	0	0	0	0	0	1	0	0	0	0	0	0	0	0	0	0	0	0	0	0	1
CB046_HUMAN	1	0	1	0	0	0	0	0	0	0	0	0	0	0	0	0	0	0	0	0	0	0	2
CDC26_HUMAN	1	1	1	1	1	1	1	1	1	1	1	1	0	0	1	1	1	1	1	1	1	1	20
CBLN2_HUMAN	0	0	1	0	1	0	0	0	1	0	0	1	0	0	1	0	1	0	0	0	0	0	6
PSB4_HUMAN	1	1	1	1	1	1	1	1	1	1	1	1	1	1	1	1	1	1	1	1	1	1	22
EPO_HUMAN	0	0	1	0	1	0	0	0	0	0	0	0	0	0	0	0	1	0	0	0	0	0	3
AGT2_HUMAN	0	0	1	0	0	0	0	1	1	0	0	0	0	0	0	0	0	0	0	0	0	0	3
CO4B_HUMAN	1	1	1	1	1	1	1	1	1	1	1	1	1	1	1	1	1	0	1	1	1	1	21
CD026_HUMAN	0	0	1	0	0	0	0	1	0	0	0	0	0	0	0	1	0	0	0	0	0	0	3
FCGBP_HUMAN	0	1	1	0	1	1	1	1	0	1	1	1	1	1	1	1	1	1	1	1	1	0	18
DDX21_HUMAN	1	1	1	1	1	1	1	1	1	1	1	1	1	1	1	1	1	1	1	1	1	1	22
CCDC4_HUMAN	0	1	1	0	0	0	0	0	0	1	1	0	0	0	0	0	1	0	1	0	1	1	8
CHCH6_HUMAN	1	0	1	1	1	1	1	1	1	1	1	1	1	1	1	1	1	1	1	1	1	0	20
U2AFM_HUMAN	0	0	1	1	1	0	1	1	1	1	1	1	0	1	0	0	1	0	0	1	0	0	12
PEBB_HUMAN	1	1	1	1	1	1	1	1	1	1	1	1	1	1	1	1	1	1	1	1	1	1	22
CENPH_HUMAN	1	1	1	0	1	0	1	1	0	0	1	1	0	0	1	1	1	1	0	0	1	0	13
CP3A4_HUMAN	0	0	1	1	0	0	1	1	1	0	0	1	1	0	0	0	0	0	1	0	0	0	8
ABC3F_HUMAN	1	0	1	1	1	1	1	0	0	1	1	1	0	0	1	1	1	1	1	1	1	1	17
CPSF1_HUMAN	1	1	1	1	1	1	1	1	1	1	1	1	1	1	1	1	1	1	1	1	1	1	22
BMPR2_HUMAN	1	1	1	1	1	1	1	1	1	1	0	1	1	1	1	1	1	1	1	1	1	0	20
ILRL1_HUMAN	1	0	1	0	1	1	0	1	1	1	0	0	0	0	0	1	0	0	1	1	1	1	12
LX12B_HUMAN	0	0	1	0	1	0	0	1	0	1	1	0	0	0	0	0	0	1	0	0	0	1	7
CN028_HUMAN	0	1	1	0	1	1	0	1	0	1	0	0	0	1	0	1	0	1	1	0	1	0	11
ZFP57_HUMAN	0	0	1	0	0	0	0	0	0	1	0	1	0	0	0	1	0	0	0	1	0	0	5
TM137_HUMAN	0	0	1	0	0	0	1	0	1	1	0	0	1	0	1	1	0	0	0	1	0	0	8
CSTN2_HUMAN	0	0	1	1	1	0	0	1	1	1	0	1	0	0	0	0	1	0	0	1	1	0	10
ZFY19_HUMAN	1	1	1	1	1	1	1	1	1	1	1	1	0	1	1	1	1	1	1	1	1	1	21
MTSS1_HUMAN	1	0	1	1	1	1	1	1	1	1	1	1	1	1	1	1	1	1	0	1	1	1	20
ZBT10_HUMAN	1	0	1	0	1	0	1	0	1	1	1	1	1	1	1	1	1	1	0	1	1	1	17
CC129_HUMAN	0	0	1	0	0	0	0	1	0	1	0	0	0	0	0	0	0	0	0	0	1	0	4
PP14B_HUMAN	1	1	1	0	1	1	1	1	1	1	1	1	1	1	1	1	1	1	1	1	1	0	20
JMJD3_HUMAN	1	1	1	1	1	1	1	1	0	1	1	1	0	0	1	1	1	1	1	0	1	1	18
VP37A_HUMAN	1	1	1	1	1	1	1	1	1	1	1	1	1	1	1	1	1	1	1	1	1	1	22
ZN133_HUMAN	0	0	1	1	1	1	1	1	1	1	0	1	1	1	1	0	1	1	1	1	1	1	18
IFM5_HUMAN	0	1	0	0	0	0	0	0	0	0	0	0	0	0	0	0	0	0	0	0	0	0	1
TMPS2_HUMAN	0	1	0	0	1	0	1	1	1	1	0	1	1	0	1	1	1	0	1	1	1	0	14
RM27_HUMAN	1	1	1	1	1	1	1	1	1	1	1	1	1	1	1	1	1	1	1	1	1	1	22
1B41_HUMAN	1	1	1	1	1	1	1	1	1	1	1	1	1	1	1	1	1	1	1	1	1	1	22
NLRC5_HUMAN	1	1	1	1	0	1	1	1	1	1	1	1	1	1	1	1	1	1	1	1	1	1	21
ZN300_HUMAN	0	1	1	1	1	1	0	1	1	0	0	1	1	0	0	1	1	1	1	1	1	0	15
TPST1_HUMAN	1	1	1	1	1	1	1	1	1	1	0	1	1	1	1	1	1	1	1	1	1	0	20
CM007_HUMAN	1	0	1	1	1	1	0	1	1	1	1	1	1	1	1	1	1	1	0	1	1	1	19
F107B_HUMAN	1	1	1	1	1	1	1	1	1	1	1	1	1	1	1	1	1	1	1	1	1	1	22
THOC6_HUMAN	1	1	1	1	1	1	1	1	1	1	1	1	1	1	1	1	1	1	0	1	1	1	21
PEPL1_HUMAN	1	1	1	1	1	1	1	1	1	1	1	1	1	1	1	1	1	1	1	1	1	1	22
UB2D1_HUMAN	1	1	1	1	1	1	1	1	1	1	1	1	1	0	1	1	1	1	1	1	1	1	21
SLTM_HUMAN	1	1	1	1	1	1	1	1	1	1	1	1	1	1	1	1	1	1	1	1	1	1	22
LAT2_HUMAN	1	1	1	1	1	0	1	1	1	1	0	1	1	1	1	1	1	1	1	1	1	1	20
DNS2B_HUMAN	0	0	0	0	0	0	0	0	0	1	0	0	1	0	0	0	1	1	0	0	1	0	5
F75A1_HUMAN	0	0	0	0	0	0	0	0	0	0	0	0	0	0	0	0	0	0	0	0	1	0	1
NIPS2_HUMAN	1	1	1	1	1	1	1	1	1	1	1	1	1	1	1	1	1	1	1	1	1	1	22
CH074_HUMAN	0	0	1	0	0	0	0	0	0	0	0	0	0	0	0	0	0	0	0	0	1	0	2
SCN2B_HUMAN	0	1	1	0	1	1	0	0	0	1	0	0	0	0	0	0	0	0	0	0	0	0	5
ZBP1_HUMAN	1	0	0	1	1	0	1	0	1	0	1	0	1	0	0	0	0	0	1	0	0	0	8
YKT6_HUMAN	1	1	1	1	1	1	1	1	1	1	1	1	1	1	1	1	1	1	1	1	1	1	22
ACHA6_HUMAN	0	0	1	0	1	0	0	0	0	0	0	0	1	0	0	1	0	1	0	0	1	0	6
MY18B_HUMAN	0	1	0	0	1	1	0	0	1	0	1	0	1	0	0	0	0	0	0	0	1	0	7
PKHA7_HUMAN	1	1	1	1	1	1	1	1	0	1	0	1	1	0	1	1	1	1	1	1	1	0	18
PLPL2_HUMAN	1	1	1	1	1	1	1	1	1	1	1	1	1	1	1	1	1	1	1	1	1	1	22
RS25_HUMAN	1	1	1	1	1	1	1	1	1	1	1	1	1	1	1	1	1	1	1	1	1	1	22
UAP56_HUMAN	1	1	1	1	1	1	1	1	1	1	1	1	1	1	1	1	1	1	1	1	1	1	22
SKIP_HUMAN	1	1	1	1	1	1	1	1	1	1	1	1	1	1	1	1	1	1	1	1	1	1	22
RICTR_HUMAN	1	1	1	0	1	0	1	1	1	1	1	1	1	1	1	1	1	1	1	1	1	1	20
TRI69_HUMAN	1	1	1	1	1	1	1	1	1	1	1	1	1	1	1	1	1	1	1	1	1	1	22
DOPP1_HUMAN	1	1	1	0	1	1	1	1	1	1	1	0	1	1	1	1	1	1	0	1	1	0	18
LOX12_HUMAN	0	0	0	1	0	0	1	0	0	1	0	0	1	1	0	0	0	1	0	0	0	0	6
CN106_HUMAN	1	1	1	1	0	1	1	1	1	1	1	1	1	0	1	1	1	1	1	1	1	1	20
UBCP1_HUMAN	1	1	1	1	1	1	0	1	1	1	1	1	1	1	1	1	1	1	1	1	1	1	21
MAGA2_HUMAN	0	1	0	1	0	0	0	0	0	0	0	1	1	0	1	1	1	1	1	0	1	0	10
TCAL6_HUMAN	0	0	1	0	1	1	0	0	0	0	0	0	0	0	0	0	0	0	0	1	0	0	4
MAGB2_HUMAN	1	1	1	0	0	0	0	1	1	1	0	0	0	0	0	0	0	1	1	0	1	0	9
CA088_HUMAN	0	0	1	1	1	1	0	1	0	1	0	0	0	1	0	1	1	0	0	1	1	0	11
ZN569_HUMAN	0	0	1	0	1	1	0	1	1	0	1	1	0	0	1	1	0	1	0	1	1	1	13
DISP2_HUMAN	1	0	1	0	1	0	1	1	0	1	0	0	0	0	1	0	0	1	0	0	1	0	9
SETD6_HUMAN	0	1	1	1	1	1	1	1	0	1	1	0	0	0	1	1	1	1	0	1	1	0	15
PTH_HUMAN	0	1	1	1	1	0	1	0	1	1	0	1	1	1	1	1	1	1	0	1	1	1	17
CLD12_HUMAN	0	0	1	1	1	1	1	1	1	1	1	1	1	0	1	1	1	1	1	1	1	1	19
CENB2_HUMAN	1	1	1	1	1	1	1	1	1	1	1	1	1	1	1	1	1	1	1	1	1	1	22
HBEGF_HUMAN	1	1	1	1	1	1	1	1	1	1	0	1	1	1	1	1	1	1	1	1	1	0	20
LARP5_HUMAN	1	1	1	1	1	1	1	1	1	1	1	1	1	1	1	1	1	1	1	1	1	1	22
GRAM_HUMAN	0	0	0	0	0	0	1	0	0	1	0	0	0	0	0	0	0	0	0	0	0	1	3
DGC6L_HUMAN	0	1	1	1	1	1	1	1	1	1	1	1	1	1	1	1	1	1	1	1	1	1	21
KAD7_HUMAN	0	1	1	0	0	0	1	1	0	1	0	1	1	0	0	0	0	1	0	1	1	0	10
ITH5L_HUMAN	0	1	0	1	0	0	0	0	0	0	0	1	0	0	0	0	0	1	0	0	0	0	4
CJ032_HUMAN	1	1	1	1	1	1	1	1	1	1	1	1	1	1	1	1	1	1	1	1	1	1	22
FBW1A_HUMAN	1	1	1	1	1	1	1	1	0	1	1	1	1	1	1	1	1	1	1	1	1	1	21
SIM1_HUMAN	0	0	0	0	0	0	0	1	1	0	0	0	0	0	1	0	0	1	0	0	1	0	5
APH1B_HUMAN	0	1	1	1	1	1	1	1	1	1	1	0	1	0	1	1	1	1	0	1	1	0	17
FNBP2_HUMAN	1	1	1	1	1	1	1	1	1	1	1	1	1	1	1	1	1	1	1	1	1	1	22
C1QT9_HUMAN	0	1	0	0	0	0	0	0	0	0	0	0	0	0	0	0	0	0	0	0	1	0	2
SMBP2_HUMAN	1	1	1	1	1	1	1	1	1	1	1	1	1	1	1	1	1	1	1	1	1	1	22
GMEB2_HUMAN	1	1	1	1	1	0	1	1	0	1	1	1	1	1	1	1	1	1	0	1	0	1	18
RN216_HUMAN	1	1	1	1	1	1	1	1	1	1	1	1	1	1	1	1	1	1	1	1	1	1	22
FGF6_HUMAN	0	0	0	0	0	0	0	0	0	0	0	0	1	0	0	0	0	0	0	0	1	0	2
FA98B_HUMAN	1	1	1	1	1	1	1	1	1	1	1	1	1	0	1	1	1	1	1	1	1	1	21
ASF1B_HUMAN	1	1	1	1	1	1	1	1	1	1	1	1	1	1	1	1	1	1	1	1	1	1	22
RN166_HUMAN	1	1	1	1	1	0	1	1	1	1	1	0	1	1	1	1	1	1	1	1	1	1	20
TNR27_HUMAN	0	1	1	0	0	0	0	1	1	1	0	1	1	0	1	0	0	1	0	1	1	1	12
Z354A_HUMAN	1	1	1	1	1	0	1	1	1	1	1	1	1	0	1	1	1	1	0	1	1	0	18
B2L13_HUMAN	1	1	1	1	1	1	1	1	1	1	1	1	1	1	1	1	1	1	1	1	1	1	22
IF_HUMAN	0	0	1	0	0	0	1	0	0	0	0	0	0	0	0	0	0	0	1	0	0	0	3
SPDEF_HUMAN	0	0	1	0	0	0	1	0	0	1	0	1	0	1	1	0	1	0	0	1	0	0	8
OTGLL_HUMAN	0	0	0	0	0	0	0	1	0	1	0	0	0	0	1	1	0	0	1	0	0	0	5
ZWINT_HUMAN	1	1	1	1	1	1	1	1	1	1	1	1	1	1	1	1	1	1	1	1	1	1	22
RAB6C_HUMAN	0	0	1	0	0	0	0	0	0	0	0	1	0	0	0	1	1	0	0	0	0	0	4
C2D1B_HUMAN	1	1	1	1	1	1	1	1	1	1	1	1	1	1	1	1	1	1	1	1	1	1	22
CCHCR_HUMAN	1	1	1	1	1	1	1	1	1	1	1	1	0	1	1	1	1	1	1	1	1	1	21
SGEF_HUMAN	0	0	1	1	1	1	1	1	1	1	0	1	0	1	0	1	1	1	1	1	1	0	16
UNC50_HUMAN	1	1	1	1	1	1	1	1	1	1	1	1	1	1	1	1	1	1	1	1	1	1	22
SPEF1_HUMAN	0	0	1	1	0	0	0	1	0	1	0	0	0	1	0	0	0	0	0	1	1	0	7
IRK5_HUMAN	0	0	1	1	0	0	0	0	1	0	0	1	0	0	0	1	0	0	0	0	1	1	7
RFXAP_HUMAN	1	0	1	1	1	0	1	0	1	0	1	1	0	0	1	1	1	1	1	0	1	1	15
ZCHC8_HUMAN	1	1	1	1	1	1	1	1	1	1	1	1	0	1	0	1	1	1	1	1	1	1	20
GSTCD_HUMAN	1	1	1	1	1	0	1	1	1	0	1	1	1	1	1	1	0	1	1	1	1	1	19
CI105_HUMAN	1	1	1	1	1	1	1	1	1	1	1	1	1	1	1	1	1	1	1	1	1	0	21
ABHD8_HUMAN	1	0	1	1	1	1	1	1	1	1	0	1	1	1	1	1	1	1	0	1	1	1	19
TM40L_HUMAN	1	1	1	1	1	1	1	1	1	1	0	1	1	1	1	1	1	1	1	1	1	1	21
PAPD1_HUMAN	1	1	1	1	1	0	1	1	1	1	0	1	1	1	1	1	1	1	1	1	1	1	20
SC5A8_HUMAN	0	0	1	1	1	0	0	1	0	1	0	0	0	0	0	0	1	0	0	0	1	0	7
SIM2_HUMAN	0	1	0	0	0	0	1	1	0	1	0	0	0	1	0	0	1	0	1	1	1	0	9
TMM79_HUMAN	1	1	1	1	1	1	1	1	1	1	0	1	0	0	0	1	1	1	0	1	1	1	17
CX038_HUMAN	1	1	1	1	1	1	1	1	1	1	1	1	0	1	1	1	1	0	1	1	1	0	19
SAM14_HUMAN	0	0	1	0	1	0	1	1	0	1	0	1	1	0	1	0	0	0	0	1	1	0	10
UTS2B_HUMAN	0	0	1	0	0	0	0	1	0	0	0	0	0	0	0	0	1	1	0	0	1	0	5
CTLFX_HUMAN	0	0	0	0	0	0	1	0	0	1	0	1	0	0	0	0	1	0	0	0	0	0	4
ZN629_HUMAN	0	1	1	1	1	0	1	1	1	1	0	1	1	1	1	0	1	1	1	1	1	0	17
SPTB2_HUMAN	1	1	1	1	1	1	1	1	1	1	1	1	1	1	1	1	1	1	1	1	1	1	22
PERQ1_HUMAN	1	1	1	0	1	1	1	1	0	1	1	1	0	1	1	1	1	1	1	1	1	1	19
ANR27_HUMAN	1	1	1	1	1	1	1	1	1	1	1	1	1	1	1	1	1	1	1	1	1	0	21
FCERB_HUMAN	1	0	0	1	0	0	1	1	0	1	0	0	0	0	1	0	0	0	0	1	0	0	7
MYO3A_HUMAN	0	0	1	1	1	0	0	1	0	1	0	1	0	0	1	0	0	0	0	0	1	0	8
TAOK2_HUMAN	1	1	1	1	1	1	1	1	1	1	1	1	1	1	1	1	1	1	1	1	1	1	22
CJ058_HUMAN	1	1	1	1	1	1	1	1	1	1	1	1	1	1	1	1	1	1	1	1	1	1	22
HXB7_HUMAN	0	1	1	1	1	0	1	1	1	1	0	1	1	1	1	1	1	1	1	1	0	0	17
ZNF84_HUMAN	1	1	1	1	1	1	1	1	1	1	1	1	1	1	1	1	1	1	1	1	1	1	22
CLD22_HUMAN	0	1	1	1	1	0	1	1	1	1	0	1	0	0	1	1	1	1	1	1	1	0	16
CAN10_HUMAN	1	1	1	0	1	1	1	1	1	1	1	1	1	0	1	1	1	1	1	1	1	1	20
RNF37_HUMAN	1	1	1	1	1	1	1	1	1	1	1	1	1	1	1	1	1	1	1	1	1	1	22
RCN2_HUMAN	1	1	1	1	1	1	1	1	1	1	1	1	1	1	1	1	1	1	1	1	1	0	21
CENA1_HUMAN	1	1	1	1	1	1	1	1	1	1	1	1	0	1	1	1	1	0	1	1	1	1	20
MYO6_HUMAN	1	1	1	1	1	1	1	1	1	1	0	1	1	1	1	1	1	1	1	1	1	0	20
MK09_HUMAN	1	1	1	1	1	0	1	1	1	1	1	1	1	1	1	1	1	1	1	1	1	1	21
AP4E1_HUMAN	1	1	1	0	1	0	1	0	1	1	1	1	1	0	0	1	1	1	0	1	1	1	16
DPEP3_HUMAN	1	0	1	0	0	0	0	1	0	0	0	0	0	0	0	0	0	0	0	1	1	0	5
TRAK1_HUMAN	1	1	1	1	1	1	1	1	1	1	1	1	1	1	1	1	1	1	1	1	1	1	22
TLR5_HUMAN	0	0	1	1	0	0	0	1	1	1	0	1	0	1	1	1	0	1	0	1	1	0	12
ZN510_HUMAN	0	0	1	0	1	1	0	0	1	1	0	1	1	0	1	0	1	0	1	1	1	1	13
DCP2_HUMAN	1	0	1	1	1	1	0	1	1	1	1	0	1	1	1	1	1	1	1	1	1	1	19
WASF4_HUMAN	1	1	1	0	0	0	1	0	1	1	1	0	0	0	0	1	1	1	1	1	1	1	14
YBOX2_HUMAN	0	0	1	0	0	0	1	1	1	0	1	1	0	1	1	1	0	0	1	1	1	0	12
MTER3_HUMAN	0	1	1	0	1	1	1	1	1	1	1	1	1	1	1	1	1	0	1	1	1	0	18
TA2R5_HUMAN	0	0	0	0	0	0	0	0	0	0	0	0	0	1	0	0	0	0	0	0	0	0	1
GFI1_HUMAN	1	0	0	0	0	0	1	0	0	1	1	0	0	0	1	0	0	0	0	1	0	1	7
HILS1_HUMAN	0	0	0	0	1	0	0	0	0	0	0	0	0	0	0	0	0	0	0	0	0	0	1
ERCC5_HUMAN	1	1	1	1	1	1	1	1	1	1	1	1	1	1	1	1	1	1	1	1	1	1	22
FGF2_HUMAN	0	1	1	1	1	1	1	1	1	1	0	1	1	1	1	1	0	1	1	1	1	0	18
RB35B_HUMAN	0	0	0	1	1	1	1	1	1	1	0	1	0	1	1	1	1	1	1	1	1	1	17
VGLL2_HUMAN	0	0	1	0	0	0	0	0	1	0	0	0	1	0	0	1	0	0	0	0	0	0	4
CF163_HUMAN	1	0	1	0	0	0	0	1	0	0	0	0	0	0	0	0	0	0	0	0	0	0	3
GBRG2_HUMAN	0	0	1	1	1	0	0	1	0	0	0	0	1	0	1	0	1	0	0	0	0	0	7
ZN469_HUMAN	0	1	1	1	1	1	0	0	1	1	1	1	0	0	1	1	1	0	0	1	0	0	13
PLD4_HUMAN	1	0	1	1	0	0	0	1	0	1	1	0	0	1	0	1	0	0	0	1	0	1	10
VPS36_HUMAN	1	0	1	1	1	1	1	1	1	1	1	1	1	0	1	1	1	1	1	1	1	1	20
TNR8_HUMAN	1	0	0	0	0	0	1	0	0	1	1	0	0	0	0	0	0	0	0	1	0	0	5
GEFT_HUMAN	0	1	1	0	1	1	1	0	0	1	0	0	0	1	1	1	1	0	1	1	1	0	13
TLX3_HUMAN	0	0	1	0	0	0	0	0	0	0	0	0	1	0	0	0	0	0	0	0	0	0	2
CLDN2_HUMAN	0	0	0	0	0	0	0	0	1	0	0	0	0	0	0	0	0	0	0	1	1	0	3
PH4H_HUMAN	0	0	1	0	1	1	0	1	1	1	0	1	1	0	1	0	0	0	0	0	1	0	10
ARGL1_HUMAN	1	1	1	1	1	1	1	1	1	1	1	1	1	1	1	1	1	1	1	1	1	1	22
ELAV2_HUMAN	0	1	1	0	1	0	0	0	0	0	0	1	0	0	0	0	0	0	0	0	1	0	5
DZIP1_HUMAN	0	1	1	1	1	0	1	1	1	1	0	1	1	1	1	1	0	1	0	1	1	0	16
SEPT2_HUMAN	1	1	1	1	1	1	1	1	1	1	1	1	1	1	1	1	1	1	1	1	1	1	22
TRIO_HUMAN	1	1	1	1	1	1	1	1	1	1	1	1	1	1	1	1	1	1	1	1	1	1	22
TXD10_HUMAN	1	1	1	1	1	0	1	1	1	1	1	1	1	1	1	1	1	1	1	1	1	1	21
PKHN1_HUMAN	0	0	0	0	0	0	1	0	0	1	0	1	0	0	0	0	0	0	0	0	0	0	3
CNNM2_HUMAN	0	1	1	1	1	0	1	0	0	1	0	1	0	0	1	1	1	1	1	1	1	1	15
URFB1_HUMAN	1	1	1	0	1	0	1	0	1	1	1	1	1	0	1	1	1	1	0	1	1	1	17
GPR34_HUMAN	1	0	1	1	1	0	1	0	1	1	1	0	1	1	0	1	0	0	1	1	1	1	15
FKBP5_HUMAN	1	1	1	1	1	1	1	1	1	1	1	1	1	1	1	1	1	1	1	1	1	1	22
FSTL5_HUMAN	0	0	1	1	1	0	0	0	0	1	0	1	1	0	0	0	0	1	0	0	1	1	9
NT5D3_HUMAN	1	1	1	1	1	0	1	1	1	1	0	1	1	1	1	1	1	1	1	1	1	0	19
SIA7F_HUMAN	1	1	1	1	1	1	1	1	1	1	1	1	1	1	1	1	1	1	1	1	1	1	22
DPOLZ_HUMAN	1	0	1	1	1	0	1	1	1	1	1	1	1	1	1	1	1	1	1	1	1	1	20
CT117_HUMAN	1	1	1	1	1	1	1	1	1	1	1	1	1	1	1	1	1	1	1	1	1	0	21
CN174_HUMAN	0	1	1	0	0	0	1	0	0	0	0	1	0	0	0	0	0	0	0	0	1	0	5
ZEP3_HUMAN	1	0	1	1	0	1	1	1	1	1	1	1	0	0	0	1	1	1	1	1	1	1	17
S5A3_HUMAN	1	1	1	1	1	1	1	1	1	1	0	1	1	1	1	1	1	1	1	1	1	1	21
PROP_HUMAN	1	1	1	1	0	0	1	0	1	1	0	0	1	1	0	0	0	0	0	0	0	1	10
S14L2_HUMAN	1	1	1	1	1	0	1	1	1	1	1	1	0	1	1	1	1	1	1	1	1	1	20
KCNF1_HUMAN	0	0	1	0	1	0	1	0	0	0	0	0	0	0	1	0	0	0	0	0	0	0	4
ZN431_HUMAN	0	0	1	0	1	1	1	1	0	0	1	1	1	0	0	1	0	0	1	1	1	1	13
CISD2_HUMAN	0	1	1	1	1	1	1	1	1	1	1	1	1	0	1	1	1	1	0	1	1	0	18
CP7B1_HUMAN	0	0	1	1	1	0	0	1	0	1	0	1	1	0	0	0	1	0	0	0	0	0	8
P4K2B_HUMAN	1	1	1	1	0	1	1	1	1	1	1	1	1	0	1	1	1	1	1	1	1	0	19
ZN821_HUMAN	1	0	1	1	1	1	1	1	1	1	1	1	1	0	1	0	0	1	1	1	1	0	17
TCRG1_HUMAN	1	1	1	1	1	1	1	1	1	1	1	1	1	1	1	1	1	1	1	1	1	1	22
PRNT_HUMAN	0	0	0	0	0	0	0	0	0	0	0	0	0	0	0	0	0	0	0	0	1	0	1
FA71B_HUMAN	0	0	1	0	0	0	0	0	0	0	0	0	0	0	0	0	0	0	0	0	1	0	2
JMY_HUMAN	1	1	1	1	1	0	1	1	1	1	1	1	1	1	1	1	1	1	1	1	1	1	21
HMGB3_HUMAN	1	1	1	1	1	1	1	1	1	1	1	1	1	1	1	1	1	1	1	1	1	1	22
MEOX2_HUMAN	0	0	1	1	1	1	1	1	1	1	0	1	1	0	1	1	0	1	0	1	0	0	14
APRV1_HUMAN	0	0	1	0	1	1	1	0	0	1	0	0	0	0	0	1	0	1	0	1	1	0	9
ZN223_HUMAN	0	0	1	0	0	0	1	1	1	1	0	0	1	0	1	0	1	0	0	0	1	0	9
ZN100_HUMAN	0	0	1	0	0	1	1	1	1	0	1	0	1	0	0	1	1	0	1	1	1	0	12
CC001_HUMAN	1	1	1	1	1	1	1	1	1	1	1	1	1	1	1	1	1	1	1	1	1	1	22
TEN1_HUMAN	0	0	1	0	0	0	0	1	1	0	0	1	1	0	0	0	1	0	1	0	1	1	9
SELW_HUMAN	1	1	1	1	1	1	1	1	1	1	1	1	1	1	1	1	1	1	1	1	1	1	22
DEN1B_HUMAN	1	0	1	1	0	0	1	1	1	1	1	1	1	1	1	1	1	0	1	0	1	1	17
LRFN6_HUMAN	0	0	1	0	1	0	0	0	0	0	1	0	0	1	1	0	1	0	0	0	1	0	7
C1QT4_HUMAN	0	0	1	0	1	0	0	1	0	0	0	0	0	0	1	0	0	0	0	0	1	0	5
MMP20_HUMAN	0	0	1	1	0	0	0	0	0	0	0	0	0	0	0	0	0	0	0	0	1	0	3
PIAS1_HUMAN	1	1	1	1	1	1	1	1	1	1	1	1	1	1	1	1	1	1	1	1	1	1	22
RBTN1_HUMAN	0	0	1	0	1	0	0	0	0	1	0	1	1	0	1	0	1	0	0	0	0	0	7
F75A3_HUMAN	0	0	0	0	0	0	0	0	0	0	0	0	0	0	0	0	0	0	0	0	1	0	1
KBTBA_HUMAN	0	0	1	1	1	1	0	1	1	1	0	1	1	0	1	1	1	0	0	0	1	1	14
NUFP1_HUMAN	1	1	1	1	1	0	1	1	1	1	1	1	1	1	1	1	1	0	0	1	1	1	19
LDLR_HUMAN	1	1	1	1	1	1	1	1	1	1	1	1	1	1	1	1	1	1	1	1	1	1	22
TM163_HUMAN	0	0	1	0	1	1	0	1	0	1	1	0	0	1	1	0	0	0	0	0	1	0	9
SYT1_HUMAN	1	1	1	0	1	0	1	1	0	1	0	1	1	0	0	0	1	0	0	1	1	0	12
ZBT45_HUMAN	1	1	1	1	1	1	0	1	1	1	0	1	0	1	1	1	1	1	1	1	1	1	19
EFHA2_HUMAN	0	0	1	1	1	0	0	0	0	0	0	0	1	0	1	1	1	0	1	1	1	0	10
A2AP_HUMAN	1	0	1	0	1	0	1	1	1	1	0	1	1	0	1	0	1	0	0	0	0	0	11
ZP2_HUMAN	0	0	1	0	0	0	0	0	0	0	0	0	0	0	0	0	0	0	0	1	1	0	3
LPPRC_HUMAN	1	1	1	1	1	1	1	1	1	1	1	1	1	1	1	1	1	1	1	1	1	1	22
PPAC2_HUMAN	0	1	1	1	1	1	1	1	1	1	1	1	0	1	1	1	1	1	1	1	1	1	20
ZN778_HUMAN	0	0	1	0	1	1	1	0	1	1	0	1	0	1	1	1	0	1	0	1	1	0	13
ATP5L_HUMAN	1	1	1	1	1	1	1	1	1	1	1	1	1	1	1	1	1	1	1	1	1	1	22
TPC6A_HUMAN	1	1	1	1	1	1	1	1	0	1	1	1	0	1	1	1	1	1	1	0	1	0	18
CL051_HUMAN	1	1	1	1	1	1	1	1	1	1	1	1	1	1	1	1	1	1	1	1	1	1	22
PRDX5_HUMAN	1	1	1	1	1	1	1	1	1	1	1	1	1	1	1	1	1	1	1	1	0	1	21
ITLN2_HUMAN	0	0	0	1	0	0	1	0	0	1	0	0	1	0	0	0	0	0	0	0	0	0	4
TMM89_HUMAN	0	0	1	0	0	0	0	0	0	0	0	0	0	0	0	0	0	0	0	0	1	0	2
RBBP5_HUMAN	1	1	1	1	1	0	1	1	1	1	1	1	1	0	1	1	1	1	1	1	1	1	20
PAR6G_HUMAN	0	0	1	1	1	1	1	1	1	1	0	1	0	1	1	1	1	1	1	1	1	0	17
NSF_HUMAN	1	1	1	1	1	1	1	1	1	1	1	1	1	1	1	1	1	1	1	1	1	1	22
FAD1_HUMAN	1	1	1	1	1	1	1	1	1	1	1	1	1	1	1	1	1	1	1	1	1	1	22
GAN_HUMAN	0	0	1	0	1	0	1	1	0	1	0	1	1	0	1	1	1	0	0	1	1	0	12
PTPRB_HUMAN	0	0	1	1	1	1	1	1	1	1	0	1	1	0	0	1	1	1	0	1	0	1	15
ZN444_HUMAN	1	1	1	1	1	1	1	1	1	1	0	1	0	1	1	1	1	1	1	1	1	1	20
ACHA2_HUMAN	0	0	1	0	1	1	0	1	0	1	0	1	0	0	0	0	1	0	0	0	0	1	8
PRCM_HUMAN	0	1	1	1	0	1	1	1	1	1	0	1	1	1	1	1	0	1	0	1	1	1	17
PI4KB_HUMAN	1	1	1	1	1	1	1	1	1	1	1	1	1	1	1	1	1	1	1	1	1	1	22
TCOF_HUMAN	1	1	1	1	1	1	1	1	1	1	1	1	1	1	1	1	1	1	1	1	1	1	22
GP143_HUMAN	0	0	1	1	1	0	1	0	1	0	0	1	0	0	0	0	1	1	0	1	0	0	9
SPSB3_HUMAN	1	1	1	1	1	1	1	1	1	1	1	1	1	1	1	1	1	1	1	1	1	1	22
PWP2_HUMAN	1	1	1	1	1	0	1	1	1	1	1	1	1	1	1	1	1	1	1	1	1	1	21
PHF5A_HUMAN	1	1	1	1	1	0	1	1	1	1	1	1	0	0	1	1	1	1	1	1	1	0	18
CT024_HUMAN	1	1	1	1	1	1	1	1	1	1	1	1	1	1	1	1	1	1	1	1	1	1	22
DUS28_HUMAN	0	0	1	0	1	0	1	1	0	1	1	1	1	1	1	1	0	1	1	1	1	0	15
RAIN_HUMAN	0	0	1	1	1	0	1	1	1	1	0	1	0	1	1	1	1	1	1	1	1	0	16
GLRX1_HUMAN	1	1	1	1	1	1	1	1	1	1	1	1	1	0	1	1	1	1	1	1	1	1	21
PTN_HUMAN	0	1	1	1	1	1	0	1	1	1	0	1	1	0	0	1	1	1	0	1	1	0	15
BICC1_HUMAN	0	0	1	1	1	0	0	1	1	1	0	0	0	0	0	0	0	0	0	0	0	0	6
HXB6_HUMAN	0	1	0	1	0	0	1	1	1	1	0	1	0	1	1	1	1	0	0	1	1	0	13
DAXX_HUMAN	1	1	1	1	1	1	1	1	1	1	1	1	1	1	1	1	1	1	1	1	1	1	22
ONEC2_HUMAN	1	0	1	0	1	0	0	1	1	1	0	0	0	1	1	0	0	0	1	0	1	0	10
CNTP5_HUMAN	0	0	1	0	1	0	0	0	0	0	0	0	0	0	0	0	0	0	0	0	1	0	3
CD3Z_HUMAN	1	0	1	1	0	1	1	1	1	0	1	0	1	0	0	1	1	0	0	0	0	1	12
PARVG_HUMAN	1	1	1	1	1	0	1	1	1	1	1	1	1	0	1	1	1	1	1	1	0	1	19
CT151_HUMAN	0	0	0	0	0	0	1	0	0	0	0	1	0	0	0	1	1	0	0	1	1	0	6
AMELX_HUMAN	0	0	0	1	0	0	0	0	0	0	0	0	0	0	0	0	0	0	0	0	0	0	1
KCNKF_HUMAN	0	0	1	0	0	1	1	1	0	0	0	1	0	0	0	0	1	1	0	1	0	0	8
ZNF83_HUMAN	1	1	1	1	1	1	1	1	1	1	1	1	1	1	1	1	1	1	1	1	1	1	22
PCOTH_HUMAN	0	0	1	0	0	0	0	0	0	0	0	1	0	0	0	0	1	0	0	0	1	0	4
TBAL3_HUMAN	0	0	0	0	0	0	1	0	1	0	0	0	0	0	0	1	0	0	0	0	0	0	3
ACHB_HUMAN	1	0	1	0	1	1	1	1	1	0	0	1	1	1	1	1	1	1	1	1	1	1	18
CDCA7_HUMAN	1	0	1	1	1	1	1	1	1	1	1	1	1	1	0	1	1	1	1	1	1	1	20
ZNF34_HUMAN	1	1	1	0	1	1	0	1	0	1	1	0	0	0	0	0	1	1	0	0	1	0	11
K1219_HUMAN	1	1	1	1	1	1	1	1	1	1	1	1	1	1	1	1	1	1	1	1	1	1	22
UB2E1_HUMAN	1	1	1	1	1	1	1	1	1	1	1	1	1	1	1	1	1	1	1	1	1	1	22
CTR2_HUMAN	0	0	1	1	1	1	1	1	1	1	0	1	1	1	1	1	1	0	1	1	1	0	17
RNAS2_HUMAN	1	0	1	0	0	0	0	1	0	0	0	0	0	0	1	0	0	0	0	0	0	0	4
ASB5_HUMAN	0	0	1	0	0	1	1	0	0	1	0	1	1	0	0	0	1	0	0	0	1	0	8
2B17_HUMAN	1	1	1	1	1	1	1	1	1	1	1	1	1	1	1	1	1	1	1	1	1	1	22
CLK3_HUMAN	1	1	1	1	1	1	1	1	1	1	1	1	1	1	1	1	1	1	1	1	1	1	22
STAR3_HUMAN	1	1	1	1	1	1	1	1	1	1	1	1	1	1	1	1	1	1	1	1	1	1	22
SPB8_HUMAN	0	1	1	1	1	1	1	1	1	1	0	0	1	1	1	1	1	1	1	1	1	1	19
CBPM_HUMAN	1	1	1	1	1	1	1	1	1	1	1	1	1	1	0	1	1	1	1	1	1	1	21
T179B_HUMAN	0	1	1	1	1	1	1	1	1	1	1	1	0	1	1	1	1	1	1	1	1	1	20
FX4L6_HUMAN	0	0	0	0	0	0	1	0	0	0	0	0	0	0	0	0	0	0	0	0	0	0	1
STMN2_HUMAN	0	1	1	1	1	1	1	1	1	1	0	0	1	0	1	1	1	1	0	0	1	0	15
PDK4_HUMAN	0	0	1	1	0	1	1	1	1	1	0	1	1	1	1	1	1	0	1	1	1	1	17
NIT1_HUMAN	1	1	1	1	1	1	1	1	1	1	1	1	1	1	1	1	1	1	1	1	1	1	22
DJC17_HUMAN	0	0	1	1	1	0	0	1	1	1	1	1	1	0	0	1	1	1	1	1	1	0	15
NU155_HUMAN	0	0	1	1	1	0	1	1	1	1	1	0	0	0	1	1	1	1	0	1	1	0	14
NOS2A_HUMAN	1	0	1	1	0	0	1	0	0	1	0	1	0	1	1	0	0	0	1	0	0	0	9
FAM7A_HUMAN	0	0	1	0	1	0	0	1	0	1	0	0	0	0	0	0	0	0	0	0	1	0	5
GSDC1_HUMAN	1	1	1	1	1	1	1	1	1	1	1	1	1	1	1	1	1	1	1	1	1	1	22
FEZF1_HUMAN	0	0	1	0	0	0	0	0	0	0	0	0	0	0	0	0	0	0	0	0	0	0	1
TMM60_HUMAN	1	1	1	1	1	1	1	1	1	1	1	1	1	0	1	1	1	1	1	1	1	0	20
ZN655_HUMAN	1	1	1	1	1	1	1	1	1	1	1	1	1	1	1	1	1	1	1	1	1	1	22
P73_HUMAN	0	0	1	1	1	0	1	0	0	1	1	0	1	0	1	1	1	0	0	1	1	0	12
STAR8_HUMAN	0	1	1	0	1	0	1	0	0	1	0	0	1	0	0	1	1	1	0	1	0	0	10
NELFE_HUMAN	1	1	1	1	1	1	1	1	1	1	1	1	1	1	1	1	1	1	1	1	1	1	22
TMOD4_HUMAN	0	1	1	1	1	1	0	0	1	1	0	0	1	0	1	0	1	1	0	0	0	0	11
JUB_HUMAN	1	1	1	1	1	1	1	1	1	1	0	1	1	1	1	1	1	1	1	1	1	0	20
DGLA_HUMAN	0	0	1	1	1	0	1	0	0	1	0	1	0	0	1	0	0	1	1	0	0	0	9
SIGL7_HUMAN	1	0	0	1	1	0	0	0	1	0	1	0	0	0	0	1	0	0	0	0	0	1	7
SHRM2_HUMAN	0	1	1	1	1	0	1	1	1	1	0	1	1	1	0	1	1	1	0	1	1	0	16
RN139_HUMAN	1	1	1	1	1	1	1	1	1	1	1	1	1	1	1	1	1	1	1	1	1	1	22
TMOD2_HUMAN	1	0	1	0	1	0	1	1	0	1	0	1	1	1	0	1	1	1	0	0	0	0	12
GBLP_HUMAN	1	1	1	1	1	1	1	1	1	1	1	1	1	1	1	1	1	1	1	1	1	1	22
RUNX2_HUMAN	0	1	1	0	1	1	1	0	1	1	1	0	1	1	0	1	0	1	0	1	0	0	13
ADH1A_HUMAN	0	0	0	1	0	1	0	0	1	0	1	0	0	0	0	0	0	0	0	0	0	0	4
1433F_HUMAN	1	1	1	1	1	1	1	1	1	1	1	1	1	1	1	1	1	1	1	1	1	1	22
TPRXL_HUMAN	0	0	1	0	0	0	0	0	0	0	0	1	0	0	0	1	1	0	1	0	0	0	5
SPIT4_HUMAN	0	0	1	0	0	0	0	0	0	0	0	0	0	0	0	0	0	0	0	0	0	0	1
YES_HUMAN	0	1	1	0	1	1	1	1	1	1	0	1	1	1	1	1	1	1	1	1	1	1	19
ADCYA_HUMAN	0	0	0	0	1	0	0	0	0	0	0	0	0	0	0	1	0	0	0	1	1	0	4
DYN1_HUMAN	0	0	1	1	1	1	1	1	0	1	1	1	1	1	1	1	1	1	0	1	1	1	18
S39A5_HUMAN	1	0	1	1	1	0	1	1	1	0	0	0	1	0	0	0	0	0	1	0	0	0	9
MCM3_HUMAN	1	1	1	1	1	1	1	1	1	1	1	1	1	1	1	1	1	1	1	1	1	1	22
CATD_HUMAN	1	1	1	1	1	0	1	1	1	1	1	1	1	1	1	1	1	1	1	1	1	1	21
FXL13_HUMAN	0	1	1	0	1	1	0	1	1	1	0	1	0	1	0	0	0	1	0	1	1	0	12
ATLA1_HUMAN	0	1	1	1	1	0	1	1	1	1	0	1	1	0	1	1	1	1	1	1	1	1	18
MOCS3_HUMAN	0	0	1	0	1	0	1	1	1	1	0	1	0	0	0	1	1	1	0	1	1	0	12
RBP10_HUMAN	0	1	1	1	1	1	1	1	1	1	0	1	1	1	1	1	1	1	1	1	1	1	20
CB5D2_HUMAN	1	1	1	0	1	1	1	1	1	1	0	1	1	1	1	1	1	1	1	1	1	1	20
S39A8_HUMAN	1	1	1	1	1	1	1	1	1	1	1	1	1	1	0	1	1	1	0	1	1	1	20
IRX5_HUMAN	0	1	1	0	0	0	0	1	0	1	0	1	0	0	0	0	0	1	0	1	0	1	8
CEP63_HUMAN	1	1	1	1	1	1	1	1	1	1	0	1	1	1	1	1	1	1	1	1	1	1	21
TAF9B_HUMAN	1	0	1	0	0	0	1	1	1	1	0	0	0	1	0	0	1	1	0	1	1	0	11
DRAM_HUMAN	1	1	1	1	1	1	1	1	1	1	1	0	0	1	1	1	1	1	0	1	1	1	19
MTMRF_HUMAN	0	0	1	1	1	1	1	1	1	1	0	1	1	1	1	1	1	1	1	1	1	1	19
CV025_HUMAN	1	1	1	1	1	1	1	1	1	1	1	1	1	1	1	1	1	1	1	1	1	1	22
B3GA1_HUMAN	1	0	1	0	1	0	0	0	0	1	0	0	0	0	0	0	1	1	0	0	0	0	6
SP4_HUMAN	0	1	1	1	1	0	0	0	1	1	1	1	1	0	0	0	0	0	1	0	1	1	12
SYUB_HUMAN	0	0	1	0	1	1	0	0	0	1	0	0	0	0	1	0	0	0	0	0	0	0	5
AXUD1_HUMAN	1	1	1	1	1	1	1	0	0	1	1	1	1	1	1	1	1	1	1	1	1	0	19
RFTN1_HUMAN	1	1	1	1	1	1	1	1	1	1	1	1	1	1	1	1	1	1	1	1	1	1	22
CLYBL_HUMAN	0	1	1	1	1	1	1	1	1	1	1	1	1	1	1	1	1	1	1	1	1	0	20
STX16_HUMAN	1	1	1	1	1	1	1	1	1	1	1	1	1	1	1	1	1	1	1	1	1	1	22
ADFP_HUMAN	1	1	1	1	1	1	1	1	1	1	1	1	1	1	1	1	1	1	1	1	1	1	22
HXC9_HUMAN	0	1	1	1	1	0	1	1	1	1	0	0	0	0	0	0	0	1	1	0	1	0	11
SE1L1_HUMAN	1	1	1	1	1	1	1	1	1	1	1	1	1	1	1	1	1	1	1	1	1	1	22
TRIP6_HUMAN	1	1	1	1	1	1	1	1	1	1	1	1	1	1	1	1	1	1	1	1	1	1	22
WDFY2_HUMAN	1	1	1	1	1	1	1	1	1	1	1	1	1	1	1	1	1	1	1	1	1	1	22
CXG3_HUMAN	0	0	0	0	0	0	0	0	0	0	0	1	0	0	0	0	0	0	0	0	0	0	1
MP2K7_HUMAN	0	0	1	0	1	1	1	1	1	1	1	1	1	1	1	1	1	1	0	1	1	1	18
ADAL_HUMAN	1	1	1	1	1	1	1	1	1	1	1	1	1	0	1	1	1	1	1	1	1	0	20
MFHA1_HUMAN	1	0	1	0	1	1	1	1	1	1	1	1	1	1	1	1	0	1	1	1	1	1	19
AB48R_HUMAN	1	0	1	1	0	0	1	1	1	1	0	0	0	0	0	1	1	0	0	1	0	0	10
H2AV_HUMAN	1	1	1	1	1	1	1	1	1	1	1	1	1	1	1	1	1	1	1	1	1	1	22
CL056_HUMAN	0	0	1	0	1	0	0	1	0	0	0	0	0	0	0	1	0	0	0	0	1	0	5
CCD96_HUMAN	0	0	1	1	1	0	0	1	0	0	0	0	0	1	1	1	0	0	0	1	1	0	9
CHERP_HUMAN	1	1	1	1	1	1	1	1	1	1	1	1	1	1	1	1	1	1	0	1	1	1	21
CLC2D_HUMAN	1	0	1	1	1	1	1	1	0	1	1	1	1	1	1	1	0	1	1	1	1	1	19
L37A4_HUMAN	0	0	1	0	0	0	0	0	0	0	0	1	1	0	0	0	0	0	0	0	1	1	5
NSUN2_HUMAN	1	1	1	1	1	1	1	1	1	1	1	1	1	1	1	1	1	1	1	1	1	1	22
LRC6X_HUMAN	0	1	1	1	1	0	1	1	1	1	0	1	0	1	0	1	1	0	0	1	1	0	14
SH3BG_HUMAN	0	1	1	1	1	1	0	1	1	1	0	0	1	0	1	1	1	1	0	1	0	0	14
CXL16_HUMAN	1	1	1	1	1	1	1	1	1	1	0	1	0	1	1	1	1	0	1	1	1	1	19
STYL1_HUMAN	0	1	1	1	1	1	1	1	1	1	1	1	0	1	1	1	1	1	0	1	1	1	19
NANO2_HUMAN	0	0	1	0	0	0	0	0	0	0	0	0	0	0	0	0	0	0	0	0	1	0	2
PRP4B_HUMAN	1	1	1	1	1	1	1	1	1	1	1	1	1	1	1	1	1	1	1	1	1	1	22
TRYA1_HUMAN	0	1	0	1	1	0	1	1	0	1	0	1	0	0	1	0	1	1	1	1	1	0	13
PRRX2_HUMAN	0	1	1	1	1	0	1	0	0	1	0	0	0	0	0	0	1	1	0	1	1	0	10
SIRT2_HUMAN	1	1	1	1	1	1	1	1	1	1	1	1	1	1	1	1	1	1	1	1	1	1	22
CG026_HUMAN	1	1	1	1	1	1	1	1	0	1	1	1	1	1	1	1	1	1	0	1	1	0	19
SCMC1_HUMAN	1	1	1	1	1	1	1	1	1	1	1	1	1	1	1	1	1	1	1	1	1	0	21
CG034_HUMAN	1	0	0	1	0	0	0	0	0	0	0	0	0	0	0	0	0	0	0	0	1	0	3
KRT81_HUMAN	1	1	1	1	1	1	1	0	0	1	0	1	0	0	1	1	1	1	1	0	1	0	15
HB25_HUMAN	1	1	1	1	1	0	1	1	1	1	1	1	1	1	1	1	1	1	1	1	1	1	21
FAM9C_HUMAN	0	0	0	0	0	0	0	0	0	0	0	0	0	0	0	0	0	0	1	0	1	0	2
LMBL4_HUMAN	0	0	1	0	1	1	1	1	1	1	0	0	0	1	0	0	0	0	0	0	1	0	9
RIN3_HUMAN	1	0	1	1	1	1	1	1	1	1	1	0	0	1	1	1	1	1	0	1	1	1	18
BODG_HUMAN	0	0	1	0	0	1	1	1	1	1	0	0	1	1	0	1	0	0	0	0	1	0	10
RL17_HUMAN	1	1	1	1	1	1	1	1	1	1	1	1	1	1	1	1	1	1	1	1	1	1	22
RIBC2_HUMAN	1	1	1	0	1	0	1	0	0	1	1	0	0	0	1	0	0	0	0	0	1	0	9
CADH1_HUMAN	1	0	1	1	1	1	1	1	1	1	1	1	1	1	1	1	1	1	1	1	1	0	20
PEX5R_HUMAN	0	0	1	1	1	0	0	1	0	1	0	0	1	0	1	0	1	0	0	0	1	1	10
NXN_HUMAN	1	1	1	1	1	1	1	1	1	1	0	1	1	1	1	1	1	1	1	1	1	1	21
OFD1_HUMAN	1	0	1	1	1	1	1	1	1	1	1	1	1	1	1	1	1	1	0	1	1	1	20
YIPF5_HUMAN	1	1	1	1	1	1	1	1	1	1	1	1	1	1	1	1	1	1	1	1	1	1	22
DTD1_HUMAN	1	1	1	1	1	0	1	1	1	1	1	1	1	1	1	1	1	1	1	1	1	0	20
RP9_HUMAN	0	1	1	1	1	1	1	1	1	1	1	1	1	1	0	1	1	1	1	1	0	0	18
LIRB1_HUMAN	1	0	1	1	0	0	1	1	0	1	1	0	0	0	0	1	0	0	0	1	1	1	11
ABC3B_HUMAN	0	1	0	0	0	0	1	0	1	0	0	1	0	0	0	0	1	1	0	1	0	0	7
DOP2_HUMAN	1	0	1	0	0	0	1	1	1	1	1	1	1	1	1	1	1	1	1	1	1	1	18
LARP7_HUMAN	1	1	1	1	1	1	1	1	1	1	1	1	1	1	1	1	1	1	1	1	1	1	22
CP033_HUMAN	1	1	1	0	1	1	1	1	1	1	1	1	1	1	1	1	1	1	1	1	1	0	20
KCNN3_HUMAN	1	0	1	0	0	0	1	1	0	1	1	0	1	1	1	0	1	0	1	0	1	0	12
PO5L1_HUMAN	0	0	0	0	0	0	1	0	1	0	0	0	0	0	1	0	0	0	1	0	0	0	4
GASR_HUMAN	0	0	1	0	1	0	0	0	0	1	0	0	0	0	0	1	0	0	1	0	1	0	6
RT15_HUMAN	0	1	1	1	1	1	1	1	1	1	1	1	1	1	1	1	1	1	1	1	1	1	21
CPXM2_HUMAN	0	1	1	1	1	1	1	1	0	1	0	1	1	0	1	1	1	1	1	1	1	1	18
CC018_HUMAN	1	1	1	1	1	1	1	1	1	1	0	1	1	1	1	0	1	1	1	1	1	0	19
UBL4A_HUMAN	1	1	1	1	1	1	1	1	1	1	1	1	1	1	1	1	1	1	1	1	1	1	22
SDCG8_HUMAN	1	1	1	1	1	1	1	1	1	1	1	1	1	1	1	1	1	1	1	1	1	1	22
POMT1_HUMAN	1	1	1	1	1	1	1	1	1	1	0	0	1	1	1	1	1	1	1	1	1	1	20
KDEL1_HUMAN	0	1	1	1	1	1	1	1	1	1	1	1	1	0	0	1	1	1	0	1	1	0	17
ZFAN5_HUMAN	1	1	1	1	1	1	1	1	1	1	1	1	1	1	1	1	1	1	1	1	1	1	22
GP160_HUMAN	1	1	1	1	1	0	1	1	1	1	1	1	1	1	1	1	1	1	1	1	1	0	20
STABP_HUMAN	1	1	1	1	1	1	1	1	1	1	1	1	1	1	1	1	1	1	1	1	1	1	22
RTBDN_HUMAN	0	1	1	0	1	0	0	0	1	1	0	0	0	0	1	0	0	1	0	0	0	1	8
CXCR5_HUMAN	1	0	0	1	0	0	1	0	0	1	1	0	1	0	0	0	1	1	0	0	0	1	9
GRN_HUMAN	1	1	1	1	1	1	1	1	1	1	1	1	1	1	1	1	1	1	1	1	1	1	22
THA10_HUMAN	1	1	1	1	1	0	1	1	0	1	0	1	0	1	1	0	1	1	0	1	1	0	15
MYO1A_HUMAN	0	0	1	0	0	0	1	0	0	0	0	0	1	1	0	1	0	0	1	0	1	0	7
RABP1_HUMAN	1	1	1	1	1	1	0	1	0	1	0	1	1	1	0	1	1	0	1	0	1	0	15
I22R2_HUMAN	0	0	0	0	0	0	0	0	0	1	0	0	0	0	0	1	0	0	0	0	1	0	3
EFNB3_HUMAN	0	0	1	0	1	1	1	0	1	1	0	1	0	1	1	0	0	1	0	0	1	0	11
MP2K4_HUMAN	0	1	1	1	1	1	1	1	1	1	1	1	1	1	1	1	1	1	0	1	1	1	20
SFRS2_HUMAN	1	1	1	1	1	1	1	1	1	1	1	1	1	1	1	1	1	1	1	1	1	1	22
RL32_HUMAN	1	1	1	1	1	1	1	1	1	1	1	1	1	1	1	1	1	1	1	1	1	1	22
TNIK_HUMAN	1	1	1	1	0	0	1	1	1	1	1	1	1	0	1	1	1	1	0	1	1	0	17
FEM1C_HUMAN	1	1	1	1	1	1	1	1	1	1	1	1	0	0	1	1	1	1	1	1	1	1	20
SHRM3_HUMAN	0	1	1	1	1	1	1	1	1	1	1	1	1	1	1	1	1	1	1	1	1	1	21
UBAC1_HUMAN	1	1	1	1	1	1	1	1	1	1	1	1	1	1	1	1	1	1	1	1	1	1	22
GGT1_HUMAN	1	0	1	0	1	1	1	1	1	1	0	1	0	1	1	0	1	0	0	1	1	0	14
SPX2_HUMAN	1	1	1	1	1	0	1	1	1	1	0	1	1	0	1	1	0	1	0	0	1	0	15
LINCR_HUMAN	1	0	0	0	0	0	0	0	0	1	0	0	0	0	1	0	1	1	0	0	1	1	7
CX026_HUMAN	1	1	1	1	1	0	1	1	1	1	1	1	1	1	1	1	1	1	1	1	1	0	20
CTRC_HUMAN	0	0	0	0	0	0	0	0	1	0	0	1	0	0	1	0	1	0	0	0	0	0	4
NU214_HUMAN	1	1	1	1	1	1	1	1	1	1	1	1	1	1	1	1	1	1	1	1	1	1	22
HLAG_HUMAN	0	0	1	0	0	0	1	0	0	1	0	0	0	0	1	1	0	0	1	0	1	1	8
MATN2_HUMAN	0	0	1	1	1	1	1	1	1	1	0	1	1	1	1	1	1	1	1	1	1	1	19
F134B_HUMAN	0	0	1	1	1	1	1	1	1	1	1	1	1	1	1	1	1	1	1	1	1	1	20
ERRFI_HUMAN	1	1	1	1	1	1	1	1	1	1	0	1	1	1	1	1	1	1	1	1	1	1	21
SPR1_HUMAN	1	1	1	1	1	0	1	0	0	1	0	0	0	0	1	1	1	1	1	1	0	1	14
FILA_HUMAN	0	0	1	0	0	0	0	0	0	0	0	1	0	0	0	0	0	1	0	1	1	0	5
NFYA_HUMAN	1	1	1	1	1	1	1	1	1	1	1	1	1	1	1	1	1	1	1	1	1	1	22
BCL9L_HUMAN	1	1	1	1	1	1	1	1	1	1	1	1	0	1	1	1	1	0	1	1	1	0	19
CRBA4_HUMAN	0	0	0	0	1	0	0	0	0	0	0	0	0	0	0	1	0	0	0	0	1	0	3
ARD1B_HUMAN	0	0	0	0	0	0	0	0	1	0	0	0	0	0	0	1	0	1	0	0	1	0	4
FAM3C_HUMAN	0	1	1	1	1	1	1	1	1	1	1	1	1	1	1	1	1	1	1	1	1	1	21
TNR19_HUMAN	0	1	1	1	1	1	1	1	0	1	0	1	1	1	1	1	1	1	0	1	1	1	18
EFCB1_HUMAN	0	0	1	0	1	1	0	0	0	1	0	0	0	1	1	0	0	1	0	1	1	0	9
AQ12B_HUMAN	0	0	0	0	0	0	1	0	0	0	0	0	0	0	1	0	0	0	0	0	0	0	2
TEC_HUMAN	0	0	0	0	0	1	1	1	0	1	1	1	1	0	1	0	0	1	0	1	0	0	10
CJ082_HUMAN	0	0	1	0	1	0	0	0	0	0	0	0	0	0	0	0	1	0	0	0	1	0	4
NAF1_HUMAN	1	0	1	1	1	1	0	1	1	1	0	0	1	0	0	1	1	1	1	1	1	1	16
CLP1L_HUMAN	1	1	1	1	1	1	1	1	1	1	1	1	1	1	1	1	1	1	1	1	1	1	22
NFKB1_HUMAN	1	1	1	1	1	1	1	1	1	1	1	1	1	1	1	1	1	1	1	1	1	1	22
LMBR1_HUMAN	1	1	1	1	1	1	1	1	1	1	1	1	1	1	1	1	1	1	1	1	1	1	22
FATSO_HUMAN	0	0	1	1	1	1	1	1	1	1	1	1	1	1	1	1	1	1	1	1	1	1	20
COR1B_HUMAN	1	1	1	1	1	1	1	1	1	1	1	1	0	1	1	1	1	1	1	1	1	1	21
PPM1E_HUMAN	0	0	1	0	1	0	0	1	1	1	0	1	1	0	1	0	0	1	0	1	1	0	11
UBP2_HUMAN	0	1	1	0	1	1	0	1	1	1	0	1	1	1	1	0	0	1	0	0	1	0	13
ZN430_HUMAN	1	0	1	1	1	0	1	1	1	1	1	0	1	1	1	1	1	1	1	1	1	1	19
NLGN1_HUMAN	0	0	1	1	1	0	1	1	0	1	0	0	1	0	0	1	1	1	0	0	1	0	11
NUCB1_HUMAN	1	1	1	1	1	1	1	1	1	1	1	1	1	1	1	1	1	1	1	1	1	1	22
HRSL2_HUMAN	0	0	0	1	0	0	0	1	0	1	0	0	0	0	0	0	0	0	1	0	0	0	4
DND1_HUMAN	0	0	1	0	0	0	1	1	1	1	0	1	0	0	0	1	0	1	0	0	0	0	8
MTX3_HUMAN	0	1	1	1	1	1	1	1	1	1	1	1	1	0	1	1	1	1	1	1	1	0	19
AIP_HUMAN	1	1	1	1	1	1	1	1	1	1	1	1	1	1	1	1	1	1	1	1	1	1	22
G3BP1_HUMAN	1	1	1	1	1	1	1	1	1	1	1	1	1	1	1	1	1	1	1	1	1	1	22
TXD12_HUMAN	1	1	1	1	1	0	1	1	1	1	1	1	1	1	1	1	1	1	1	1	1	1	21
CD86_HUMAN	1	0	1	1	1	0	0	1	0	1	1	1	0	0	1	1	1	0	0	0	0	1	12
VPS52_HUMAN	1	1	1	1	1	1	1	1	1	1	1	1	1	1	1	1	1	1	1	1	1	1	22
WDR55_HUMAN	1	1	1	1	1	0	1	1	1	1	0	1	1	1	1	1	1	1	1	1	1	1	20
PACRG_HUMAN	0	1	1	1	1	0	0	1	0	1	0	0	0	0	1	0	0	0	0	1	1	0	9
LST1_HUMAN	1	0	1	1	0	1	0	1	0	1	0	0	0	0	0	1	0	0	0	1	1	0	9
ZFN2B_HUMAN	1	1	1	0	1	1	1	1	1	1	1	1	1	1	1	1	1	1	1	1	1	1	21
GDF11_HUMAN	1	0	1	1	1	0	1	0	1	1	0	1	0	0	0	1	0	1	0	1	1	1	13
SGOL1_HUMAN	1	1	1	0	1	0	1	1	1	1	1	1	0	1	0	1	1	0	0	0	1	1	15
PPIL2_HUMAN	1	1	1	1	1	1	1	1	1	1	1	1	1	1	1	1	1	1	1	1	1	1	22
MMRN1_HUMAN	0	0	1	1	1	1	1	0	1	1	0	0	1	0	1	1	1	1	0	1	1	1	15
MOL2A_HUMAN	1	1	1	1	1	1	1	1	1	1	1	1	1	0	1	1	1	1	0	1	1	1	20
K1539_HUMAN	1	1	1	1	1	1	1	1	1	1	0	1	1	1	1	1	1	1	1	1	1	1	21
RL18A_HUMAN	1	1	1	1	1	1	1	1	1	1	1	1	1	1	1	1	1	1	1	1	1	1	22
HNRPG_HUMAN	1	1	1	1	1	1	1	1	1	1	1	1	1	1	1	1	1	1	1	1	1	1	22
M4A6A_HUMAN	1	1	1	1	1	1	1	1	1	1	1	1	1	1	1	1	1	1	1	1	1	1	22
UBE2S_HUMAN	1	1	1	1	1	1	1	1	1	1	1	1	1	1	1	1	1	1	1	1	1	0	21
WDR49_HUMAN	0	0	1	0	0	0	0	0	0	1	0	0	0	1	0	1	0	0	0	0	1	0	5
RXRG_HUMAN	0	0	1	0	1	1	1	1	0	1	0	1	1	1	0	0	0	1	0	1	1	0	12
PD1L2_HUMAN	0	0	1	1	0	1	0	0	0	1	0	0	0	0	0	1	0	0	0	1	1	1	8
FIGLA_HUMAN	0	0	1	0	0	0	0	0	0	0	0	0	0	0	0	0	0	0	0	0	0	0	1
MFS10_HUMAN	1	1	1	0	1	1	1	1	1	1	1	1	1	1	1	1	1	1	0	1	1	0	19
SEN34_HUMAN	1	1	1	1	1	1	1	1	1	1	1	1	1	1	1	1	1	1	1	1	1	1	22
CL063_HUMAN	0	0	0	0	0	0	0	0	0	1	0	0	0	0	0	0	0	0	0	0	1	0	2
FA9_HUMAN	0	0	0	0	0	0	0	0	1	0	0	0	0	0	0	0	0	0	0	0	0	0	1
RORB_HUMAN	0	0	1	1	1	0	0	1	0	1	0	0	1	0	0	1	0	0	0	0	1	0	8
IF1AH_HUMAN	1	1	1	1	1	1	1	1	1	1	1	1	1	1	1	1	1	1	1	1	1	1	22
PANX1_HUMAN	0	1	1	1	1	0	1	1	1	1	1	1	1	1	1	1	1	1	0	1	1	0	18
AIM1L_HUMAN	0	0	0	1	1	0	1	0	1	1	0	0	0	1	1	1	0	1	0	0	1	1	11
BCL2_HUMAN	1	1	1	1	1	1	1	1	0	1	1	1	1	1	0	1	1	1	1	1	1	1	20
UBA3_HUMAN	1	1	1	1	1	1	1	1	1	1	1	1	1	1	1	1	1	1	1	1	1	1	22
ARK73_HUMAN	0	0	0	0	1	0	1	1	1	0	0	0	0	0	1	0	0	0	1	1	0	0	7
MGT4B_HUMAN	1	1	1	1	1	1	1	1	1	1	1	1	1	1	1	1	1	1	1	1	1	1	22
CJ064_HUMAN	1	0	0	0	0	0	0	0	0	0	0	0	0	0	0	0	0	0	0	0	0	0	1
GPI8_HUMAN	1	1	1	1	1	0	1	1	1	1	1	1	1	1	1	1	1	1	1	1	1	1	21
ZNF80_HUMAN	0	1	0	0	1	0	0	0	0	1	1	0	0	0	0	0	0	0	0	0	0	0	4
SRPR_HUMAN	1	1	1	1	1	1	1	1	1	1	1	1	1	1	1	1	1	1	1	1	1	1	22
TEN3_HUMAN	0	1	1	1	1	1	1	1	1	1	0	1	0	1	1	1	1	1	0	1	1	1	18
VRK2_HUMAN	1	1	1	1	0	1	1	1	1	1	1	1	1	1	1	1	1	1	1	1	1	0	20
RFXD1_HUMAN	0	0	0	1	0	0	0	0	1	1	0	0	0	0	1	0	1	0	0	0	1	0	6
ZN234_HUMAN	1	1	1	1	1	1	1	1	1	1	0	1	1	0	1	1	1	1	0	1	0	1	18
2B18_HUMAN	1	1	1	1	1	1	1	1	1	1	1	1	1	1	1	1	1	1	1	1	1	1	22
MOSC1_HUMAN	1	1	1	1	1	0	1	1	1	1	0	1	1	1	1	1	1	1	1	1	1	0	19
ARPC4_HUMAN	1	1	1	1	1	1	1	1	1	1	1	1	1	1	1	1	1	1	1	1	1	1	22
CNGB1_HUMAN	0	0	1	0	1	0	1	0	1	0	0	0	0	0	0	1	0	0	0	0	1	0	6
CHD8_HUMAN	1	1	1	1	1	1	1	1	1	1	1	1	1	1	1	1	1	1	1	1	1	1	22
EFHD1_HUMAN	0	0	1	1	1	1	1	1	1	1	0	1	1	1	1	1	1	1	1	1	1	1	19
2AAA_HUMAN	1	1	1	1	1	1	1	1	1	1	1	1	1	1	1	1	1	1	1	1	1	1	22
FABD_HUMAN	1	1	1	1	1	1	1	1	1	1	1	1	1	1	1	1	1	1	0	1	1	1	21
F105A_HUMAN	1	1	1	1	1	0	1	0	1	1	0	0	0	1	1	1	1	1	0	1	0	0	14
SC6A1_HUMAN	0	1	1	0	0	0	1	0	1	0	0	0	0	0	1	0	0	0	1	0	0	1	7
SAC31_HUMAN	1	1	1	0	1	1	1	1	1	1	1	1	1	1	1	1	1	1	1	1	1	1	21
TENR_HUMAN	0	0	1	0	0	0	0	0	1	0	0	1	0	0	0	1	0	0	0	0	1	0	5
MPP4_HUMAN	0	0	1	1	1	1	0	1	1	0	0	0	1	0	0	0	0	0	0	0	0	0	7
LIS1_HUMAN	1	1	1	1	1	1	1	1	1	1	1	1	1	1	1	1	1	1	1	1	1	1	22
B2MG_HUMAN	1	1	1	1	1	1	1	1	1	1	1	1	1	1	1	1	1	1	1	1	1	1	22
SALL1_HUMAN	0	0	1	0	1	0	0	1	1	0	0	1	1	0	0	1	0	1	0	1	1	0	10
PON1_HUMAN	0	1	1	0	0	0	0	0	1	1	0	1	0	0	1	0	0	0	0	0	1	0	7
CC64B_HUMAN	0	0	0	0	1	0	1	1	0	1	0	1	0	1	1	0	1	1	1	1	0	0	11
AMOT_HUMAN	0	0	1	1	0	1	1	1	0	1	1	1	1	1	1	1	1	1	0	1	1	1	17
ACON_HUMAN	1	1	1	1	1	1	1	1	1	1	1	1	1	1	1	1	1	1	1	1	1	1	22
TY3H_HUMAN	0	0	1	0	1	0	0	0	0	0	0	0	0	0	1	1	0	0	0	0	0	0	4
HIPK3_HUMAN	1	0	1	1	1	1	1	1	1	1	1	1	1	1	1	1	1	1	1	1	1	1	21
LACTB_HUMAN	1	1	1	1	1	0	1	1	1	1	0	1	1	1	1	1	1	1	1	1	1	0	19
NGEF_HUMAN	0	1	1	1	1	0	1	1	1	1	0	0	1	1	1	0	1	1	1	1	1	0	16
RRAS_HUMAN	0	1	1	1	1	1	1	1	0	1	1	1	1	1	1	1	1	1	1	1	1	1	20
SMYD5_HUMAN	1	1	1	1	1	1	1	1	1	1	0	1	1	1	1	1	1	1	1	1	1	1	21
CA156_HUMAN	1	1	1	1	1	1	1	1	1	1	1	1	0	0	0	1	1	0	0	1	1	0	16
CALD1_HUMAN	1	1	1	1	1	1	1	1	1	1	0	1	1	1	1	1	1	1	1	1	1	1	21
CG010_HUMAN	0	1	1	1	1	1	1	1	1	0	1	0	0	0	1	0	1	1	1	0	1	0	14
TRRAP_HUMAN	1	1	1	1	1	0	1	1	1	1	1	1	1	0	1	1	1	1	1	1	1	1	20
ACPM_HUMAN	1	1	1	1	1	1	1	1	1	1	1	1	1	1	1	1	1	1	1	1	1	0	21
WDR41_HUMAN	1	1	1	1	1	1	1	1	1	1	1	1	1	1	1	1	1	1	1	1	1	1	22
CN37_HUMAN	1	1	1	1	1	1	1	1	1	1	1	1	1	1	1	1	1	1	1	1	1	1	22
QSER1_HUMAN	1	1	1	1	1	1	1	1	1	1	1	1	1	1	1	1	1	1	1	1	1	1	22
ANR58_HUMAN	0	0	0	0	0	0	0	0	1	1	0	0	0	0	0	1	0	0	0	0	0	0	3
KCD13_HUMAN	1	1	1	1	1	1	1	1	0	1	1	1	0	1	1	1	1	1	0	1	1	0	18
ZN446_HUMAN	1	1	1	1	1	1	1	1	1	1	0	1	1	1	1	1	1	1	1	1	1	1	21
CH005_HUMAN	0	0	1	0	0	0	0	0	0	1	1	0	0	0	0	0	1	0	0	0	1	0	5
CA104_HUMAN	0	1	1	1	0	0	1	1	1	0	1	0	0	0	1	1	1	1	1	0	1	1	14
TLE2_HUMAN	0	1	1	1	1	1	1	1	1	1	0	1	1	0	1	1	1	1	1	1	1	1	19
GLPK2_HUMAN	0	0	1	0	0	0	0	0	0	0	0	0	0	0	0	0	1	0	0	0	1	0	3
APR_HUMAN	1	1	1	1	1	0	1	1	1	1	1	1	1	1	1	1	1	1	0	1	1	1	20
EPMIP_HUMAN	1	1	1	1	1	1	1	1	1	1	1	1	1	1	1	1	1	1	1	1	1	1	22
GPIX_HUMAN	0	0	0	0	1	1	0	0	0	1	0	0	0	0	0	0	0	0	0	0	0	0	3
PPAC_HUMAN	1	1	1	1	1	1	1	1	1	1	1	1	1	1	1	1	1	1	1	1	1	1	22
TMHS_HUMAN	0	0	1	0	0	0	0	0	0	0	0	0	1	0	0	0	0	0	0	0	0	0	2
DPOG2_HUMAN	1	0	1	1	0	0	1	1	1	1	1	1	1	1	1	1	1	1	1	1	1	1	19
PI3R4_HUMAN	1	1	1	1	1	0	1	1	1	1	1	1	1	1	1	1	1	1	1	1	1	1	21
BNC2_HUMAN	1	0	1	1	1	1	1	1	1	1	0	1	1	1	1	1	1	1	1	1	1	1	20
CADH5_HUMAN	0	1	1	1	1	1	1	1	0	1	0	1	1	1	1	1	1	0	1	1	1	1	18
MA7D3_HUMAN	1	1	1	1	1	1	1	1	1	1	1	1	1	1	0	1	1	1	1	1	1	1	21
UBS3A_HUMAN	1	0	1	1	0	1	1	0	1	0	0	1	0	0	0	0	1	0	0	0	0	1	9
H2AB1_HUMAN	0	0	1	0	0	0	0	0	0	0	0	0	0	0	0	0	0	0	0	0	1	0	2
SLC31_HUMAN	0	0	1	1	0	0	1	1	1	0	0	0	1	0	1	1	0	0	1	1	1	0	11
UB2V2_HUMAN	1	1	1	1	1	1	1	1	1	1	1	1	1	1	1	1	1	1	1	1	1	1	22
HNRGT_HUMAN	0	0	1	0	0	0	0	1	0	0	0	0	0	0	0	0	0	0	0	0	1	0	3
DOXA2_HUMAN	0	0	0	0	0	0	1	0	0	0	1	0	0	0	1	0	1	0	1	0	0	0	5
RABE2_HUMAN	1	1	1	1	1	1	1	1	1	1	0	1	0	1	1	1	1	1	1	1	1	1	20
RUSD4_HUMAN	1	1	1	1	1	1	1	1	1	1	1	1	1	1	1	1	1	1	1	1	1	1	22
TCF21_HUMAN	0	0	0	1	0	1	1	1	1	1	0	0	0	1	1	1	1	1	1	1	0	0	13
MTO1_HUMAN	1	1	1	1	1	1	1	1	1	1	1	1	0	0	1	1	1	1	1	1	1	1	20
RBM3_HUMAN	1	1	1	1	1	1	1	1	1	1	1	1	1	1	1	1	1	1	1	1	1	1	22
S4A11_HUMAN	1	0	1	0	1	0	1	1	0	1	0	0	0	1	1	0	1	1	0	1	0	0	11
CA093_HUMAN	1	1	1	1	1	0	1	1	1	1	1	1	0	1	1	1	1	1	1	1	1	1	20
JHD1D_HUMAN	1	1	1	1	1	1	1	1	1	1	1	1	1	0	1	1	0	1	1	1	1	1	20
BSH_HUMAN	0	0	0	0	0	0	0	0	0	0	0	0	0	1	0	0	0	0	0	0	0	0	1
ZN335_HUMAN	1	0	1	0	1	0	1	1	1	1	1	1	1	1	1	1	1	1	1	1	1	1	19
TRIB3_HUMAN	1	1	1	1	1	0	1	1	1	1	0	1	1	1	1	1	1	1	1	1	0	1	19
RHG17_HUMAN	1	1	1	1	1	1	1	1	1	1	1	1	1	1	1	1	1	1	1	1	1	1	22
GABP2_HUMAN	1	1	1	1	1	1	1	1	1	1	1	1	1	1	1	1	1	1	1	1	1	1	22
WISP2_HUMAN	1	1	1	1	0	0	1	0	1	1	1	1	1	1	1	0	1	1	0	1	1	0	16
FA46D_HUMAN	0	0	0	0	0	0	0	0	0	0	0	0	1	0	0	0	0	0	0	0	1	0	2
SIRB1_HUMAN	1	0	1	1	1	0	1	0	0	1	0	1	0	0	0	0	1	1	1	1	0	0	11
KI2L4_HUMAN	1	0	0	0	0	0	0	0	0	1	0	0	0	0	0	0	0	0	0	0	0	0	2
TFAM_HUMAN	1	1	1	1	1	1	1	1	1	1	1	1	1	1	1	1	1	1	1	1	1	1	22
HAS3_HUMAN	0	1	1	1	1	0	1	1	0	1	0	0	0	1	1	1	1	0	0	0	1	0	12
GUC2A_HUMAN	0	0	0	1	0	0	1	0	0	0	0	0	1	0	0	0	0	0	0	0	0	0	3
FHR1_HUMAN	0	0	0	1	0	1	0	1	1	1	1	0	1	0	0	0	0	0	0	0	0	0	7
KAD5_HUMAN	0	1	1	1	1	0	1	1	1	1	0	1	0	0	0	1	0	0	1	1	1	0	13
PDXD1_HUMAN	1	1	1	1	1	1	1	1	1	1	1	1	1	1	1	1	1	1	1	1	1	1	22
B3GL1_HUMAN	0	1	1	1	1	1	1	1	0	1	0	1	1	1	1	1	1	1	0	1	1	1	18
PFD2_HUMAN	1	1	1	1	1	1	1	1	1	1	1	1	1	1	1	1	1	1	1	1	1	0	21
FKBP9_HUMAN	1	1	1	1	1	1	1	1	1	1	0	1	1	1	1	1	1	1	1	1	1	0	20
EVI5L_HUMAN	0	1	1	0	1	1	1	1	0	1	1	1	0	1	1	1	1	1	0	1	1	0	16
EDA_HUMAN	0	0	1	1	0	1	0	1	0	1	0	0	1	1	0	0	1	1	0	1	1	0	11
MBOA1_HUMAN	1	1	1	1	1	0	1	1	1	1	0	1	0	1	1	1	1	1	0	1	0	1	17
SEM5B_HUMAN	0	0	1	0	1	1	1	1	0	1	0	1	0	1	0	1	0	0	0	1	1	0	11
PKN1_HUMAN	1	1	1	1	1	1	1	1	1	1	1	1	1	1	1	1	1	1	1	1	1	1	22
DMRT1_HUMAN	0	0	1	1	0	0	0	0	0	0	0	0	0	0	0	0	0	0	0	0	1	0	3
SOCS4_HUMAN	1	0	1	1	1	0	1	1	1	1	1	1	1	0	1	1	1	1	1	1	1	1	19
EPHA1_HUMAN	1	0	1	1	0	1	1	0	1	1	1	1	0	1	1	1	0	0	0	0	1	1	14
FBX39_HUMAN	0	0	1	0	0	0	0	0	0	0	0	0	0	0	0	0	0	0	0	0	1	0	2
ARFG2_HUMAN	1	1	1	1	1	1	1	1	1	1	1	1	1	1	1	1	1	1	1	1	1	1	22
TLR7_HUMAN	0	0	1	1	0	0	0	1	0	1	1	1	0	0	1	1	0	0	0	1	0	0	9
ZBED5_HUMAN	1	1	1	1	1	1	1	1	1	1	1	1	1	1	1	1	1	1	1	1	1	1	22
CS021_HUMAN	0	0	1	0	1	0	1	1	0	1	0	1	0	1	1	0	1	0	1	1	1	0	12
CN130_HUMAN	1	1	1	1	1	1	1	1	1	1	1	1	1	1	1	1	1	1	1	1	1	1	22
SYIC_HUMAN	1	1	1	1	1	1	1	1	1	1	1	1	1	1	1	1	1	1	1	1	1	1	22
CYR61_HUMAN	0	1	1	1	1	1	1	1	1	1	1	1	1	1	1	1	1	1	1	1	1	1	21
SPP24_HUMAN	0	0	0	0	0	0	0	0	1	0	0	0	1	0	0	0	0	0	0	0	0	0	2
S17A4_HUMAN	0	0	0	0	0	0	1	1	1	0	0	1	0	0	0	0	0	0	0	0	1	0	5
FOXM1_HUMAN	1	1	1	1	1	1	1	1	1	1	1	1	1	1	1	1	1	1	1	1	1	1	22
SBSN_HUMAN	0	1	0	1	0	1	0	0	0	1	0	0	0	0	0	0	0	1	0	1	0	0	6
DUS26_HUMAN	0	1	1	0	1	1	1	0	1	1	0	0	1	1	1	1	1	0	0	0	1	0	13
CI071_HUMAN	0	0	1	0	0	0	1	1	0	0	0	0	0	0	0	0	1	0	1	1	0	0	6
SMCR7_HUMAN	1	1	1	0	1	1	1	1	1	1	0	1	1	1	1	1	1	1	1	1	1	1	20
CNGA3_HUMAN	0	0	1	0	1	0	0	0	0	0	0	0	0	0	0	0	0	0	0	0	1	0	3
B3GNL_HUMAN	1	1	1	0	1	1	1	1	1	1	1	1	0	1	1	1	1	1	0	1	1	0	18
CNTD2_HUMAN	0	0	1	0	0	0	1	0	0	1	0	1	0	1	1	0	0	0	1	0	1	0	8
IKBE_HUMAN	1	1	1	1	1	0	1	1	1	1	1	1	0	0	1	1	1	1	1	1	1	1	19
DUS27_HUMAN	0	0	1	0	0	1	1	0	1	1	0	0	1	1	0	1	0	0	1	0	0	0	9
CENB1_HUMAN	1	0	1	0	1	1	1	1	0	1	1	0	1	0	0	1	1	0	1	1	1	1	15
LIRB4_HUMAN	1	0	1	1	0	0	1	1	1	1	0	1	0	1	1	1	0	0	1	1	0	0	13
CENPF_HUMAN	1	1	1	1	1	1	1	1	1	1	1	1	1	1	1	1	1	1	1	1	1	1	22
ARPC3_HUMAN	1	1	1	1	1	1	1	1	1	1	1	1	1	1	1	1	1	1	1	1	1	0	21
Z324A_HUMAN	1	1	1	1	1	0	1	1	1	1	0	0	1	1	1	1	0	1	1	1	1	1	18
CO4A2_HUMAN	1	1	1	1	1	1	1	1	1	1	0	1	1	1	1	1	1	1	1	1	1	1	21
FGFP3_HUMAN	0	1	1	0	1	0	1	1	0	1	0	1	0	1	0	0	0	0	0	1	1	0	10
UB2E3_HUMAN	1	1	1	1	1	1	1	1	1	1	1	0	1	1	1	1	1	1	1	1	1	1	21
PALMD_HUMAN	0	1	1	1	1	1	1	1	1	1	0	1	1	1	1	1	1	1	1	1	1	0	19
ZN718_HUMAN	0	1	1	0	1	1	1	1	1	1	1	1	0	1	0	0	1	1	0	1	1	1	16
ZN215_HUMAN	0	0	1	0	1	0	1	1	1	1	1	0	1	0	0	0	0	1	0	0	1	0	10
K2C6C_HUMAN	0	0	0	0	0	0	0	0	0	1	0	0	1	0	0	1	0	1	0	0	0	0	4
CD151_HUMAN	1	1	1	1	1	1	1	1	1	1	1	1	1	1	1	1	1	1	1	1	1	0	21
CU037_HUMAN	0	0	1	1	0	0	0	0	0	0	0	0	0	0	0	0	0	0	0	0	0	0	2
DBNL_HUMAN	1	1	1	1	1	1	1	1	1	1	1	1	1	1	1	1	1	1	1	1	1	1	22
GCN1L_HUMAN	1	1	1	1	1	1	1	1	1	1	1	1	1	1	1	1	1	1	1	1	1	1	22
RBP1_HUMAN	1	1	1	1	1	1	1	1	1	1	1	1	1	1	1	1	1	1	1	1	1	1	22
ITA8_HUMAN	0	0	1	0	1	0	0	1	0	1	0	0	1	0	0	0	1	1	0	1	1	0	9
TF7L1_HUMAN	1	1	1	1	1	1	1	1	0	1	0	1	1	1	1	0	1	1	0	1	1	0	17
NBEL2_HUMAN	1	1	1	1	1	1	1	1	1	1	1	1	0	1	1	1	1	1	1	1	1	0	20
WDR5_HUMAN	1	1	1	1	1	1	1	1	1	1	1	1	1	1	1	1	1	1	1	1	1	1	22
KI13B_HUMAN	1	1	1	1	1	1	1	1	1	1	1	1	1	1	1	0	1	1	1	1	1	1	21
M4A8B_HUMAN	0	0	1	0	0	0	1	0	0	1	0	0	1	0	1	0	1	0	1	1	0	0	8
CP26A_HUMAN	0	0	1	0	1	0	0	0	1	1	0	0	0	0	0	1	0	0	0	1	1	0	7
CC124_HUMAN	1	1	1	1	1	1	1	1	1	1	1	1	1	1	1	1	1	1	0	1	0	0	19
ITBP1_HUMAN	1	1	1	1	1	1	1	1	1	1	1	1	1	1	1	1	1	1	1	1	1	1	22
RPC3_HUMAN	1	1	1	1	1	1	1	1	1	1	1	1	1	1	1	1	1	1	1	1	1	1	22
MALD1_HUMAN	0	1	1	1	1	1	1	1	1	1	0	1	1	1	1	1	1	1	1	1	1	0	19
C1RL_HUMAN	1	1	1	1	1	1	1	1	1	1	1	1	1	1	1	1	1	1	1	1	1	1	22
TRPV4_HUMAN	0	1	1	1	0	1	1	1	1	1	0	0	0	0	1	1	1	1	0	1	0	0	13
ZN620_HUMAN	0	0	1	0	1	0	1	0	0	1	0	1	0	0	0	1	1	0	0	0	1	1	9
MARH6_HUMAN	1	1	1	1	1	1	1	1	1	1	1	1	1	1	1	1	1	1	1	1	1	1	22
CT026_HUMAN	0	0	1	0	1	1	0	0	0	1	0	1	0	0	1	0	1	1	0	1	1	0	10
CI045_HUMAN	0	1	1	1	1	0	1	1	1	1	1	0	0	1	0	1	1	0	0	1	1	1	15
SAA_HUMAN	0	0	1	0	0	0	0	1	1	1	0	1	1	0	1	0	1	0	0	1	0	1	10
PCD20_HUMAN	0	0	1	1	1	1	1	1	1	1	0	0	0	0	1	0	1	1	0	1	1	1	14
NDUS1_HUMAN	1	1	1	1	1	1	1	1	1	1	1	1	1	1	1	1	1	1	1	1	1	1	22
CN147_HUMAN	0	0	1	1	1	1	1	1	1	1	1	1	1	1	1	1	1	1	1	1	1	0	19
NDF1_HUMAN	0	0	1	0	1	0	0	0	0	1	0	0	1	0	1	0	0	0	0	0	1	0	6
QCR1_HUMAN	1	1	1	1	1	1	1	1	1	1	1	1	1	1	1	1	1	1	1	1	1	1	22
GRLF1_HUMAN	1	1	1	1	1	1	1	1	1	1	1	1	1	1	1	1	1	1	1	1	1	1	22
SETD8_HUMAN	1	1	1	1	1	1	1	1	1	1	1	1	1	0	1	1	1	1	1	1	1	1	21
CCG6_HUMAN	0	0	1	0	1	0	0	0	0	1	0	0	0	0	0	0	0	0	0	0	0	0	3
UBXD5_HUMAN	1	1	1	1	1	1	1	1	1	1	1	1	1	1	1	1	1	1	1	1	1	1	22
CD44_HUMAN	1	1	1	1	1	1	1	1	1	1	1	1	1	1	1	1	1	1	1	1	1	1	22
FOXP4_HUMAN	1	1	1	1	1	1	1	1	1	1	1	1	1	1	1	1	1	1	1	1	1	1	22
HDA10_HUMAN	1	1	1	1	1	1	1	1	1	1	1	1	0	1	1	1	1	1	1	1	1	1	21
YIPF7_HUMAN	0	0	1	0	0	0	0	1	0	0	0	0	1	0	0	0	0	0	0	0	0	0	3
STYK1_HUMAN	1	0	1	0	0	0	1	0	0	1	0	0	0	0	0	0	1	0	0	1	0	0	6
ACRO_HUMAN	0	0	1	0	0	0	0	0	0	0	0	0	0	1	0	0	0	0	0	0	1	0	3
EPPI_HUMAN	0	0	1	0	0	1	0	0	0	0	0	0	0	0	0	0	0	0	0	1	1	0	4
SFRP2_HUMAN	0	1	1	1	1	1	1	1	0	1	0	1	1	1	1	1	1	1	1	1	1	1	19
LGR6_HUMAN	1	0	0	1	1	1	1	0	0	1	0	1	0	1	0	0	0	1	1	1	1	1	13
CTNA3_HUMAN	0	0	1	1	0	1	0	0	0	0	0	0	0	0	0	0	0	0	0	0	1	0	4
VGF_HUMAN	0	0	1	0	1	0	1	1	0	1	0	0	0	1	1	1	0	1	1	0	1	0	11
OTUB2_HUMAN	1	0	1	0	1	1	1	1	1	1	0	0	1	0	1	1	1	0	1	1	1	0	15
IRK2_HUMAN	0	0	1	0	1	0	1	1	0	1	1	0	0	0	0	0	0	0	0	0	0	0	6
SHC1_HUMAN	1	1	1	1	1	1	1	1	1	1	1	1	1	1	1	1	1	1	1	1	1	1	22
LHPP_HUMAN	1	1	1	0	1	1	1	1	1	1	1	1	0	1	1	1	1	1	1	1	1	0	19
THAP9_HUMAN	0	1	1	1	0	0	1	1	1	1	1	1	0	0	0	1	1	0	0	1	1	1	14
CHD9_HUMAN	1	1	1	1	1	1	1	1	1	1	1	1	1	1	1	1	1	1	1	1	1	1	22
CSAD_HUMAN	1	1	1	1	1	0	1	1	1	1	1	1	0	0	1	1	1	1	0	1	1	1	18
F154B_HUMAN	0	1	1	0	1	0	0	1	0	1	1	0	0	0	0	0	0	0	0	1	1	0	8
UBR3_HUMAN	1	1	1	1	1	0	1	1	1	1	1	1	1	1	1	1	1	1	0	1	1	1	20
BTLA_HUMAN	1	0	1	0	0	0	0	1	0	0	1	0	0	0	0	0	0	0	0	0	0	1	5
TM181_HUMAN	1	1	1	1	1	1	1	1	1	1	1	1	1	1	1	1	1	1	1	1	1	0	21
ZMY19_HUMAN	1	0	1	1	1	0	1	1	1	0	0	1	1	0	1	1	1	1	0	1	1	0	15
RAB7B_HUMAN	0	0	1	1	1	1	1	1	0	1	0	1	0	1	1	1	1	1	1	1	1	1	17
TM41B_HUMAN	0	1	1	1	1	1	1	1	1	1	1	1	1	0	1	1	1	1	1	1	1	1	20
S10AG_HUMAN	1	1	1	1	1	1	1	1	1	1	0	1	1	1	1	1	1	1	1	1	1	0	20
CLMN_HUMAN	1	1	1	1	1	1	1	1	1	1	0	1	1	1	1	1	1	1	1	1	1	1	21
FA76B_HUMAN	1	1	1	1	1	0	1	1	1	1	1	1	0	1	1	1	1	0	1	1	1	1	19
UBP28_HUMAN	1	0	1	0	1	1	1	1	1	1	1	1	1	1	1	1	1	1	1	1	1	0	19
CN113_HUMAN	0	0	0	0	0	0	1	0	0	0	0	0	0	0	0	0	0	0	0	0	0	1	2
HXC8_HUMAN	0	1	0	1	1	0	0	1	1	1	0	1	0	0	0	0	0	0	0	1	0	0	8
K1826_HUMAN	1	1	1	1	1	1	0	1	1	1	1	1	1	0	1	1	1	1	0	1	1	1	19
CASK_HUMAN	0	0	1	1	0	0	0	0	0	0	0	0	0	0	0	0	0	0	0	0	0	0	2
SPR1A_HUMAN	0	0	0	0	0	0	0	0	0	1	0	0	1	0	0	0	1	0	1	0	0	0	4
MAEA_HUMAN	1	1	1	1	1	1	1	1	1	1	1	1	1	1	1	1	1	1	1	1	1	1	22
TRI45_HUMAN	0	0	1	0	1	1	1	1	0	0	0	1	0	1	1	1	0	1	0	1	1	0	12
KNTC1_HUMAN	1	1	1	1	1	1	1	1	1	1	1	0	1	0	1	1	1	1	1	1	1	1	20
CATE_HUMAN	0	0	1	0	0	1	1	0	1	1	0	0	1	0	1	0	0	0	1	0	0	0	8
PRI2_HUMAN	1	1	1	1	1	1	1	1	1	0	1	1	1	1	1	1	1	1	1	1	1	1	21
CB024_HUMAN	1	1	1	1	1	1	1	1	1	1	1	1	1	1	1	1	1	1	1	1	1	1	22
DDX46_HUMAN	1	1	1	1	1	1	1	1	1	1	1	1	1	1	1	1	1	1	1	1	1	1	22
ASTL_HUMAN	0	0	0	0	0	0	0	0	0	0	0	0	0	0	0	0	0	0	0	1	0	0	1
I2C2_HUMAN	1	1	1	1	1	1	1	1	1	1	1	1	1	1	1	1	1	1	1	1	1	1	22
LRWD1_HUMAN	1	1	1	1	1	0	1	1	1	1	1	1	1	1	1	1	1	1	1	1	1	1	21
DFNA5_HUMAN	1	1	1	1	1	1	0	1	1	1	0	1	1	1	1	1	1	1	0	1	1	1	19
PPAT_HUMAN	0	0	0	0	0	0	0	0	0	0	0	0	0	0	0	0	0	0	0	0	1	0	1
GP126_HUMAN	0	1	1	1	1	1	1	1	1	1	0	1	1	0	1	1	1	1	1	1	1	1	19
MOT2_HUMAN	1	0	1	1	1	0	0	1	0	0	1	0	1	0	0	0	0	1	0	0	1	1	10
CLPB_HUMAN	1	1	1	1	1	1	1	1	1	1	1	1	1	1	1	1	1	1	1	1	1	1	22
EVI1_HUMAN	0	0	1	1	1	0	1	1	1	1	0	1	1	1	1	1	1	1	1	1	1	0	17
MYF5_HUMAN	0	0	0	0	0	0	0	1	0	0	0	1	1	0	0	0	0	0	0	0	0	0	3
CC058_HUMAN	0	1	1	1	1	1	1	1	1	1	1	1	1	1	1	1	1	1	1	1	1	1	21
EPN2_HUMAN	1	1	1	1	1	1	1	1	1	1	0	1	1	0	1	1	1	1	0	1	1	1	19
L10K_HUMAN	1	1	1	1	1	1	1	1	1	1	1	1	1	1	1	1	1	1	1	1	1	0	21
COPT1_HUMAN	1	1	1	1	1	1	1	1	1	1	1	1	1	1	1	1	1	1	1	1	1	1	22
B3GN4_HUMAN	0	1	1	0	0	0	0	1	0	1	0	0	0	0	0	0	0	0	0	1	1	0	6
TMM24_HUMAN	1	0	1	1	1	1	1	1	1	1	0	1	1	1	1	1	0	1	0	1	1	1	18
KPCD1_HUMAN	0	1	1	1	1	1	0	1	1	1	0	0	1	0	1	1	1	1	1	1	1	0	16
FBX15_HUMAN	0	1	1	1	1	0	0	1	0	0	1	0	0	0	0	0	0	0	0	0	1	0	7
OSGEP_HUMAN	1	1	1	1	1	1	1	1	1	1	1	1	1	1	1	1	1	1	1	1	1	1	22
LEG1_HUMAN	1	1	1	1	1	1	1	1	1	1	1	1	1	1	1	1	1	1	1	1	1	1	22
RNF12_HUMAN	1	1	1	1	1	1	1	1	1	1	1	1	1	1	1	1	1	1	1	1	1	1	22
ATP5S_HUMAN	0	0	1	1	1	1	1	1	0	1	0	1	1	0	1	1	1	1	0	1	1	0	15
CI117_HUMAN	0	0	1	0	0	0	0	0	1	1	0	0	0	0	1	0	0	0	0	1	1	0	6
ABEC2_HUMAN	0	0	1	0	1	1	0	0	1	1	0	0	1	0	1	1	1	0	0	0	0	0	9
RL39L_HUMAN	1	1	1	1	1	0	0	0	0	1	0	1	0	1	1	0	1	1	1	1	1	0	14
ANKR6_HUMAN	0	0	1	1	1	0	0	1	0	1	0	1	1	1	1	1	1	1	0	1	1	0	14
GTDC1_HUMAN	1	1	1	1	1	1	0	1	1	1	1	1	1	1	1	1	1	1	0	1	1	0	19
ZCPW2_HUMAN	0	0	1	1	0	0	0	1	0	0	0	1	1	0	1	1	1	1	1	1	1	0	12
RIPL2_HUMAN	1	1	1	0	1	0	1	1	1	1	0	0	0	1	1	1	1	1	1	1	0	1	16
RCC1_HUMAN	1	1	1	1	1	1	1	1	1	1	1	1	1	1	1	1	1	1	1	1	1	1	22
NKX31_HUMAN	1	1	1	1	0	0	0	0	0	1	0	1	1	1	1	0	1	1	0	1	1	1	14
EPC1_HUMAN	1	1	1	1	1	1	1	1	1	1	1	1	1	0	1	1	1	1	1	1	1	1	21
TIFAB_HUMAN	0	0	0	0	0	0	0	0	0	0	1	0	0	0	0	0	0	0	0	1	0	0	2
GCR_HUMAN	1	1	1	1	1	1	1	1	1	1	1	1	1	1	1	1	1	1	1	1	1	1	22
K2013_HUMAN	1	1	1	1	1	0	1	1	1	1	1	1	0	1	1	1	1	1	1	1	1	0	19
HIAL1_HUMAN	1	1	1	1	1	0	1	1	1	1	1	1	1	1	1	1	1	1	1	1	1	1	21
CB050_HUMAN	0	0	1	0	0	0	0	0	0	0	0	0	0	0	0	0	0	0	0	0	1	0	2
CRIS1_HUMAN	0	0	0	0	0	0	0	0	0	0	0	0	0	0	0	0	1	0	0	0	1	0	2
GLCE_HUMAN	0	1	1	0	1	1	1	1	1	1	0	1	1	0	1	1	1	1	1	1	1	0	17
HUWE1_HUMAN	1	1	1	1	1	1	1	1	1	1	1	1	1	1	1	1	1	1	1	1	1	1	22
PLCE1_HUMAN	1	1	1	1	1	1	1	1	1	1	0	0	1	1	1	1	1	1	0	1	1	1	19
ARM10_HUMAN	1	1	1	1	1	1	1	1	1	1	0	1	0	1	1	1	1	1	1	1	1	0	19
SUSD5_HUMAN	0	1	1	1	0	0	0	1	0	1	0	0	1	0	0	0	0	1	0	1	1	0	9
SFR19_HUMAN	1	1	1	0	1	0	1	1	1	1	1	0	1	1	1	1	1	1	0	1	0	0	16
LCN6_HUMAN	0	0	1	0	0	0	0	0	0	0	0	0	0	0	0	0	0	0	0	1	1	1	4
RN182_HUMAN	0	0	1	0	1	0	0	1	1	1	0	0	0	0	0	1	0	0	0	0	1	0	7
GAST_HUMAN	0	0	0	0	0	0	0	0	0	0	0	0	0	0	0	0	0	0	1	0	0	0	1
M3K3_HUMAN	1	1	1	1	1	0	1	1	1	1	1	1	1	1	1	1	1	1	1	1	1	1	21
ZDH20_HUMAN	1	1	1	1	1	0	1	1	1	1	1	1	1	1	1	1	1	1	0	1	1	1	20
K1600_HUMAN	1	1	1	1	1	1	1	1	1	1	1	1	1	1	1	1	1	1	0	1	1	1	21
MTRR_HUMAN	1	0	1	1	1	1	1	1	1	1	1	1	1	1	1	1	1	1	0	1	1	1	20
AGTR2_HUMAN	0	0	1	0	0	1	0	1	0	1	0	0	0	0	0	0	0	0	0	1	1	0	6
DCK_HUMAN	1	0	1	0	1	1	1	1	1	1	1	1	0	1	1	1	1	1	1	1	1	1	19
ID4_HUMAN	0	1	1	1	1	1	1	1	1	1	0	1	1	1	1	1	1	1	1	1	1	0	19
XIRP2_HUMAN	0	0	1	0	0	1	0	0	1	0	0	1	1	0	0	0	0	0	0	0	1	0	6
MELK_HUMAN	1	1	1	1	1	1	1	1	1	1	1	1	1	1	0	1	1	1	1	1	1	1	21
CN135_HUMAN	1	1	1	1	1	1	1	1	1	1	1	1	1	0	1	1	1	1	1	1	1	1	21
RNF39_HUMAN	0	0	0	0	1	1	1	1	0	1	0	1	1	0	0	0	1	1	0	1	0	0	10
RL12_HUMAN	1	1	1	1	1	1	1	1	1	1	1	1	1	1	1	1	1	1	1	1	1	1	22
CE041_HUMAN	1	1	1	1	1	1	1	1	1	1	1	1	1	1	1	1	1	1	0	1	1	1	21
PCD19_HUMAN	0	0	1	0	1	1	1	1	0	1	0	0	1	1	0	0	0	0	0	1	1	0	10
PLXC1_HUMAN	1	0	1	1	1	1	0	1	1	1	1	1	1	0	1	1	0	1	1	1	1	1	18
HDAC6_HUMAN	1	1	1	1	1	1	1	1	1	1	1	1	1	1	0	1	1	1	1	1	1	1	21
RBM24_HUMAN	0	0	1	0	1	1	1	1	1	1	0	0	1	0	0	0	1	1	0	1	1	0	12
SPA4L_HUMAN	0	0	1	0	0	0	0	0	0	0	0	0	0	0	0	0	0	0	0	0	1	0	2
SUH_HUMAN	1	1	1	1	1	1	1	1	1	1	1	1	1	1	1	1	1	1	1	1	1	1	22
MTHFS_HUMAN	1	0	1	1	1	1	1	1	1	1	1	1	0	1	1	1	1	1	1	1	0	1	19
CHSS2_HUMAN	1	1	1	1	1	1	1	1	1	1	1	1	1	1	1	1	1	1	1	1	1	1	22
AL1A3_HUMAN	0	1	1	1	1	1	1	1	1	1	1	1	1	0	1	1	1	1	1	1	1	1	20
NBPFC_HUMAN	1	1	1	0	1	1	1	1	1	1	1	1	1	0	1	0	1	0	1	1	1	1	18
OTOAN_HUMAN	0	0	0	1	0	0	1	1	0	0	0	0	0	0	0	0	0	0	0	0	1	0	4
TMCO4_HUMAN	1	1	1	0	1	0	1	1	0	1	1	1	0	1	1	1	1	1	1	1	1	0	17
RLBP1_HUMAN	0	0	1	1	1	0	0	0	0	0	0	0	1	0	0	1	0	1	0	1	1	0	8
GALT7_HUMAN	1	1	1	1	1	1	1	1	1	1	1	1	1	1	1	1	1	1	1	1	1	1	22
ACOT1_HUMAN	0	0	1	0	1	1	1	1	1	1	0	0	1	1	1	1	1	1	0	1	1	1	16
DNLZ_HUMAN	0	0	1	0	0	0	1	1	0	1	1	1	0	1	1	0	1	1	0	1	1	0	12
F152B_HUMAN	0	1	1	0	1	1	1	1	1	1	1	1	1	1	1	1	1	1	1	1	1	0	19
HBAZ_HUMAN	0	0	1	0	0	1	0	0	0	0	0	0	0	0	0	1	0	0	0	0	1	1	5
MUCL1_HUMAN	0	0	1	1	0	1	0	0	0	0	0	1	1	0	1	1	0	1	0	0	0	0	8
CUTC_HUMAN	1	1	1	1	1	1	1	1	1	1	1	1	1	1	1	1	1	1	1	1	1	1	22
SIA8A_HUMAN	0	1	1	0	1	1	0	1	0	1	0	1	1	1	1	0	1	1	1	0	1	0	14
FUBP1_HUMAN	1	1	1	1	1	1	1	1	1	1	1	1	1	1	1	1	1	1	1	1	1	1	22
GLYG_HUMAN	1	1	1	1	1	1	1	1	1	1	1	1	1	1	1	1	1	1	1	1	1	1	22
ENOA_HUMAN	1	1	1	1	1	1	1	1	1	1	1	1	1	1	1	1	1	1	1	1	1	1	22
DPOLM_HUMAN	1	0	1	1	1	1	1	1	1	1	1	1	1	0	1	1	1	1	1	1	1	1	20
SNX20_HUMAN	1	0	0	0	1	1	0	1	0	1	1	1	0	0	0	0	0	0	0	1	0	1	9
DMRTD_HUMAN	0	0	1	0	0	0	0	0	0	0	0	0	0	0	0	0	0	0	0	0	1	0	2
ZN140_HUMAN	1	1	1	1	1	1	1	1	1	1	0	1	1	0	1	1	1	1	1	1	1	1	20
CPLX3_HUMAN	0	0	1	0	1	0	0	1	0	0	0	0	0	0	0	0	1	0	0	0	1	0	5
TM2D1_HUMAN	1	1	1	1	1	1	1	1	1	1	1	1	1	1	1	1	1	1	0	1	1	1	21
FABP4_HUMAN	1	1	1	1	1	1	1	1	0	1	0	1	1	0	1	1	0	0	0	1	0	1	15
ISK6_HUMAN	0	0	0	1	0	0	0	0	1	1	0	0	0	0	0	0	0	1	0	0	0	0	4
TBC3A_HUMAN	0	0	1	0	1	0	1	0	1	1	1	1	1	0	0	0	1	0	0	0	1	0	10
CD1C_HUMAN	1	1	0	1	0	1	1	0	1	1	1	0	0	1	1	0	0	0	0	1	1	1	13
CN080_HUMAN	1	1	1	0	1	0	1	1	1	1	0	1	1	1	1	1	1	1	1	1	0	0	17
T200B_HUMAN	1	0	1	1	1	1	1	1	1	1	1	1	1	1	1	1	1	1	1	1	1	1	21
LAGE3_HUMAN	1	1	1	0	1	1	1	1	1	1	1	1	1	0	1	1	1	1	1	1	1	0	19
TIMP2_HUMAN	1	1	1	1	1	1	1	1	1	1	0	1	1	1	1	1	1	1	1	1	1	1	21
PTOV1_HUMAN	1	1	1	1	1	1	1	1	1	1	1	1	1	1	1	1	1	1	1	1	1	1	22
ZFP3_HUMAN	0	0	1	1	1	0	1	1	1	0	1	0	0	0	1	0	0	1	0	1	1	1	12
TMM99_HUMAN	0	1	1	1	1	0	1	1	1	1	1	1	1	1	1	1	1	1	0	1	1	0	18
CC047_HUMAN	0	0	1	0	0	0	0	0	0	0	0	1	0	1	0	0	0	0	0	0	1	0	4
CIB4_HUMAN	0	0	0	0	0	0	0	1	0	0	0	0	0	0	0	1	1	0	0	0	1	0	4
ACM5_HUMAN	0	0	1	0	0	0	0	0	0	0	0	0	0	0	0	0	0	0	0	1	1	0	3
TRI38_HUMAN	1	1	1	1	0	1	1	1	1	1	1	1	1	1	0	1	1	1	1	1	1	1	20
RGS18_HUMAN	1	0	1	0	0	0	0	0	1	1	0	0	0	0	0	1	1	1	1	1	0	1	10
FA18B_HUMAN	1	1	1	1	1	1	1	1	1	1	1	1	1	1	1	1	1	1	1	1	1	1	22
FHL2_HUMAN	1	1	1	1	1	1	1	1	1	1	1	1	1	1	1	1	1	1	1	1	1	0	21
SOX12_HUMAN	0	1	1	1	1	1	1	1	1	1	0	1	1	1	1	1	1	1	1	1	0	1	19
ZN548_HUMAN	1	0	1	1	1	1	1	1	1	1	1	1	1	0	0	1	0	0	0	1	1	1	16
1A23_HUMAN	1	1	1	1	1	1	1	1	1	1	1	1	1	1	1	1	1	1	1	1	1	1	22
SHPK_HUMAN	1	1	1	1	1	0	1	1	1	1	0	1	1	1	0	1	1	1	0	1	1	1	18
GP176_HUMAN	0	1	1	1	1	1	0	1	1	1	0	0	0	1	1	0	1	1	1	1	1	0	15
WFDC3_HUMAN	0	0	1	0	1	0	1	1	1	0	0	0	0	0	0	0	1	0	0	0	1	0	7
FLRT3_HUMAN	0	0	1	1	1	1	0	1	1	1	0	1	1	0	1	0	1	1	1	1	1	1	16
TSN4_HUMAN	1	1	1	1	1	1	1	1	1	1	1	1	1	1	1	1	1	1	1	1	1	1	22
KIF27_HUMAN	1	1	1	0	1	0	1	1	0	0	0	1	1	0	1	0	1	0	0	0	1	0	11
PCSK6_HUMAN	1	0	1	1	1	0	1	1	1	1	0	1	1	1	1	1	1	1	0	1	1	1	18
ZN384_HUMAN	1	1	1	1	1	1	1	1	1	1	1	1	1	1	1	1	1	1	1	1	1	1	22
MOAP1_HUMAN	1	1	1	1	1	1	1	1	1	1	1	1	1	1	1	1	1	1	1	1	1	1	22
FGF11_HUMAN	1	1	1	0	1	1	1	1	0	1	0	1	1	0	0	1	0	1	1	1	1	1	16
FUT9_HUMAN	0	0	1	1	1	0	0	1	0	1	0	0	1	0	1	0	0	0	1	0	0	0	8
IR3IP_HUMAN	1	1	1	1	1	1	1	1	1	1	1	1	1	1	1	1	1	1	1	1	1	0	21
SO5A1_HUMAN	1	0	1	1	0	0	1	1	0	0	0	0	1	0	1	0	0	0	0	0	1	1	9
PEA15_HUMAN	1	1	1	1	1	1	1	1	1	1	1	1	1	1	1	1	1	1	1	1	1	1	22
TGM1_HUMAN	0	0	1	0	1	0	1	1	0	1	0	1	0	1	1	1	0	1	0	1	0	1	12
GNA14_HUMAN	0	0	1	1	1	0	1	1	0	1	0	1	0	1	0	1	1	0	0	1	1	0	12
MSRB2_HUMAN	0	1	1	1	1	0	1	1	1	1	1	1	1	1	1	1	1	1	0	1	1	1	19
TM16E_HUMAN	0	0	1	0	1	1	0	1	1	1	0	0	1	0	1	0	1	1	1	1	1	0	13
CCD60_HUMAN	0	0	1	0	1	0	0	0	0	1	0	0	0	1	0	0	1	0	1	0	1	0	7
MED24_HUMAN	1	1	1	1	1	1	1	1	1	1	1	1	1	1	1	1	1	1	1	1	1	1	22
DC1I1_HUMAN	0	0	1	1	1	0	0	1	0	0	0	1	0	1	1	0	1	1	0	1	1	1	12
DNJB1_HUMAN	1	1	1	1	1	1	1	1	1	1	1	1	1	1	1	1	1	1	1	1	1	1	22
CP052_HUMAN	0	1	1	1	1	1	1	1	1	1	1	1	1	1	1	1	1	1	1	0	1	1	20
SFRS6_HUMAN	1	1	1	1	1	1	1	1	1	1	1	1	1	1	1	1	1	1	1	1	1	1	22
P3_HUMAN	1	0	1	1	1	1	1	1	0	1	0	0	0	1	1	1	1	1	1	1	1	0	16
CF170_HUMAN	0	0	1	0	0	0	1	0	1	1	1	1	0	1	0	1	0	0	0	1	1	0	10
GDE_HUMAN	1	0	1	1	1	1	1	1	1	1	1	1	1	0	1	1	1	1	1	1	1	1	20
ACL6B_HUMAN	0	0	1	1	1	0	0	0	0	1	0	0	1	0	1	0	0	0	0	0	1	0	7
SPEG_HUMAN	1	0	1	1	1	1	1	1	0	1	0	1	1	1	1	0	1	1	1	1	1	0	17
ZN498_HUMAN	0	0	1	1	1	1	1	1	0	1	1	1	1	0	0	1	1	1	1	1	1	1	17
SMYD1_HUMAN	0	0	1	0	1	1	1	0	1	1	0	1	1	0	0	0	1	0	0	0	0	0	9
HBAP1_HUMAN	1	1	1	1	1	0	1	1	0	1	1	1	1	1	1	1	1	1	1	1	1	0	19
IL23A_HUMAN	1	1	1	1	0	1	1	1	1	1	1	1	1	1	1	1	1	1	1	1	1	1	21
BIRC7_HUMAN	0	0	0	0	1	0	1	0	1	1	0	0	0	0	0	1	0	1	0	0	0	0	6
ARNT2_HUMAN	0	0	1	1	1	1	1	1	1	1	0	1	1	1	1	1	1	1	1	1	1	0	18
NCKP1_HUMAN	1	1	1	1	1	1	1	1	1	1	0	1	1	1	1	1	1	1	1	1	1	1	21
WDR89_HUMAN	0	0	1	0	1	1	1	1	1	1	1	1	1	1	1	1	1	1	0	1	1	0	17
ABCD1_HUMAN	1	1	1	1	1	0	1	1	1	1	1	1	1	1	1	1	1	1	1	0	1	0	19
PGAM5_HUMAN	1	1	1	1	1	0	1	1	1	1	0	1	1	1	1	1	1	1	1	1	1	0	19
S12A6_HUMAN	1	1	1	1	1	1	1	1	1	1	1	1	1	1	1	1	0	1	1	1	1	1	21
WPB5_HUMAN	1	1	1	1	1	1	1	1	1	1	1	1	1	1	1	1	1	1	1	1	1	1	22
COQ6_HUMAN	1	1	1	1	1	1	1	1	1	1	1	1	1	1	1	1	1	1	1	1	1	1	22
CTGE3_HUMAN	0	0	0	0	0	0	0	1	0	0	0	0	0	0	0	0	0	0	0	0	1	0	2
EBP2_HUMAN	1	1	1	1	1	1	1	1	1	1	1	1	1	1	1	1	1	1	1	1	1	1	22
ARV1_HUMAN	1	1	1	1	1	1	1	1	1	1	1	1	1	1	1	1	1	1	1	1	1	0	21
EST7_HUMAN	0	0	1	0	0	0	0	0	0	0	0	0	0	0	0	0	0	0	0	0	1	1	3
CX7A2_HUMAN	1	1	1	1	1	1	1	1	1	1	1	1	1	0	1	1	1	1	1	1	1	1	21
KIF2B_HUMAN	0	0	1	0	0	0	0	0	0	0	0	0	0	0	0	0	0	0	0	0	1	0	2
PCP_HUMAN	1	1	1	1	1	1	1	1	1	1	1	1	1	1	1	1	1	1	1	1	1	1	22
PIP_HUMAN	0	0	0	1	1	0	0	0	0	1	0	1	1	0	0	0	1	0	0	0	0	0	6
RPB1_HUMAN	1	1	1	1	1	1	1	1	1	1	1	1	1	1	1	1	1	1	1	1	1	1	22
GILT_HUMAN	1	1	1	1	1	1	1	1	1	1	1	1	1	1	1	1	1	1	1	1	1	1	22
LIPR3_HUMAN	0	0	1	0	0	0	0	0	0	1	0	1	0	0	0	0	0	1	0	0	0	0	4
ATL2_HUMAN	0	0	1	1	1	0	0	1	0	1	0	1	1	1	1	1	0	0	0	0	0	0	10
UBE3B_HUMAN	1	1	1	1	1	1	1	1	1	1	1	1	1	1	1	1	1	1	1	1	1	1	22
CR026_HUMAN	0	0	0	0	0	0	0	0	0	0	0	0	0	0	0	1	0	0	0	0	0	0	1
ANXA3_HUMAN	1	0	1	1	1	1	1	1	1	1	1	1	1	1	1	1	1	1	1	1	1	1	21
MERL_HUMAN	0	1	1	1	1	1	1	1	1	1	1	1	1	1	1	1	1	1	1	1	1	1	21
CLUL1_HUMAN	0	0	1	1	1	0	0	1	0	1	0	0	1	0	0	0	1	0	0	0	1	1	9
JUN_HUMAN	1	1	1	1	1	1	1	1	1	1	1	1	1	1	1	1	1	1	1	1	1	1	22
ARL1_HUMAN	1	1	1	1	1	1	1	1	1	1	1	1	1	1	1	1	1	1	1	1	1	1	22
IL1R1_HUMAN	1	1	1	1	1	1	1	1	1	1	0	1	1	1	1	1	1	1	1	1	1	1	21
CN129_HUMAN	1	1	1	1	1	1	1	1	1	1	1	1	1	1	1	1	1	1	1	1	1	0	21
CLCKA_HUMAN	0	0	1	0	0	0	0	1	0	1	0	0	0	1	0	1	0	0	0	0	1	0	6
CPXCR_HUMAN	0	0	0	0	0	0	0	0	0	0	0	0	0	0	0	0	0	1	0	0	1	0	2
SPIN1_HUMAN	1	1	1	1	1	1	1	1	1	1	1	1	1	1	1	1	1	1	1	1	1	1	22
MYST4_HUMAN	1	1	1	1	1	1	1	1	1	1	1	1	1	1	1	1	1	1	1	1	1	0	21
ZCH14_HUMAN	1	1	1	1	1	1	1	1	1	1	0	1	1	1	1	1	1	1	1	1	1	0	20
CTGE4_HUMAN	0	0	0	0	0	1	1	1	1	1	0	1	1	1	1	1	1	1	1	1	1	0	15
TMUB2_HUMAN	1	1	1	1	1	1	1	1	1	1	1	1	1	1	1	1	1	1	1	1	1	1	22
RAD9B_HUMAN	0	0	1	1	1	0	0	0	1	1	0	0	0	0	0	0	0	1	0	0	1	0	7
ETS1_HUMAN	1	1	1	1	1	1	1	1	1	1	1	1	1	0	1	1	1	1	1	1	1	1	21
GP174_HUMAN	0	0	0	0	0	0	0	0	0	0	1	0	0	0	0	0	0	0	0	0	0	1	2
SYTL2_HUMAN	0	1	1	1	1	1	1	1	1	1	1	1	1	1	1	1	1	1	1	1	1	1	21
JAG1_HUMAN	1	0	1	1	1	1	1	1	1	1	0	1	1	1	1	1	1	1	1	1	1	0	19
TPMT_HUMAN	1	1	1	1	1	1	1	1	1	1	1	1	1	1	1	1	1	1	1	1	1	1	22
MED1_HUMAN	1	1	1	1	1	1	1	1	1	1	1	1	1	1	1	1	1	1	1	1	1	1	22
FOXP1_HUMAN	1	1	1	1	1	1	1	1	1	1	1	1	1	1	1	1	1	1	1	1	1	1	22
GPR92_HUMAN	1	0	1	0	1	0	1	0	1	1	1	0	0	0	1	1	0	0	0	0	1	0	10
RBM28_HUMAN	1	1	1	1	1	1	1	1	1	1	1	1	1	1	1	1	1	1	1	1	1	1	22
CB027_HUMAN	0	0	1	1	0	1	1	1	1	1	0	1	0	1	1	0	1	0	1	1	1	1	15
CJ072_HUMAN	0	1	1	1	1	1	1	1	0	1	0	1	1	1	1	1	1	1	1	1	1	1	19
GPC3_HUMAN	1	1	1	1	1	1	1	1	1	1	0	1	1	1	1	1	1	1	0	1	1	1	20
ZN268_HUMAN	1	1	1	1	0	1	1	1	1	1	0	1	0	0	0	1	1	1	0	1	1	1	16
THAP1_HUMAN	1	1	1	1	1	1	1	1	1	1	1	1	1	0	0	1	1	1	1	1	1	0	19
KIF4A_HUMAN	1	1	1	1	1	1	1	1	1	1	1	1	1	1	1	1	1	1	1	1	1	1	22
SCO2_HUMAN	1	1	1	1	1	0	1	1	1	1	1	1	1	1	1	1	1	1	0	1	0	0	18
TPX2_HUMAN	1	1	1	1	1	1	1	1	1	1	1	1	1	1	1	1	1	1	1	1	1	1	22
NRX3A_HUMAN	0	1	1	0	1	1	0	1	1	1	0	1	1	0	1	1	1	1	1	1	1	0	16
ZBT48_HUMAN	1	1	1	1	1	1	1	1	1	1	1	1	1	1	1	1	1	1	1	1	1	1	22
PI51C_HUMAN	1	1	1	1	1	1	1	1	0	1	1	1	1	1	1	1	1	1	1	1	1	0	20
RBL2_HUMAN	1	1	1	1	1	1	1	1	1	1	1	1	1	1	1	1	1	1	1	1	1	1	22
NKX32_HUMAN	0	0	0	0	0	0	0	0	0	0	0	0	0	1	0	0	0	0	0	0	1	0	2
PLB1_HUMAN	1	1	1	1	1	0	1	1	0	1	0	1	0	0	1	1	1	1	0	1	1	0	15
RBM20_HUMAN	0	1	1	0	1	0	1	0	0	1	0	0	0	0	0	0	0	1	0	1	1	0	8
WD51A_HUMAN	1	0	1	0	1	1	1	0	1	1	1	1	1	1	1	1	1	1	1	1	1	1	19
WDR61_HUMAN	1	1	1	1	1	1	1	1	1	1	1	1	1	1	1	1	1	1	1	1	1	1	22
TR19L_HUMAN	1	1	1	1	1	0	1	1	0	1	1	1	1	1	1	1	1	1	0	1	1	1	19
TBA4B_HUMAN	0	0	1	0	1	0	0	0	0	1	0	0	0	0	0	1	0	0	1	0	1	0	6
LPAL2_HUMAN	0	0	0	0	0	0	0	0	1	0	0	0	0	0	0	0	0	0	0	0	1	0	2
LECT2_HUMAN	0	0	1	0	0	0	0	0	1	0	0	0	0	0	0	0	0	0	0	0	1	0	3
SACA3_HUMAN	0	0	1	1	0	0	0	0	0	0	0	0	0	0	0	0	0	0	0	0	1	0	3
CF114_HUMAN	0	0	0	0	0	0	0	0	0	0	0	0	0	0	0	1	0	1	0	1	0	0	3
S22A7_HUMAN	0	0	1	0	0	1	0	1	1	0	0	0	0	0	0	0	0	0	0	0	0	0	4
CHSTC_HUMAN	1	1	1	0	1	1	1	1	0	1	0	1	0	1	1	1	1	1	1	1	1	1	18
SAMD5_HUMAN	0	1	1	0	1	1	1	1	1	1	0	0	1	0	1	1	1	0	1	1	0	0	14
GFRP_HUMAN	1	1	1	1	1	0	1	1	1	1	1	1	1	1	1	1	1	0	0	1	0	0	17
ORAV1_HUMAN	1	0	1	1	1	0	1	1	1	1	1	1	1	1	1	1	1	1	1	1	1	1	20
CN133_HUMAN	1	1	1	1	1	1	1	1	1	1	1	1	1	1	1	1	1	1	0	1	1	1	21
THSD1_HUMAN	0	1	1	1	1	1	1	1	0	1	0	1	1	0	0	1	0	1	0	1	1	0	14
KLHL8_HUMAN	0	0	1	0	1	1	1	1	1	1	1	1	1	1	1	1	1	1	0	1	1	1	18
PHYD1_HUMAN	0	1	1	0	1	0	0	1	1	1	1	1	1	1	1	1	1	1	0	1	0	0	15
RWD2A_HUMAN	0	0	1	0	1	0	1	1	0	1	0	1	1	1	0	1	1	1	1	1	1	0	14
CDRTF_HUMAN	0	0	0	0	0	0	0	0	0	0	0	0	0	0	0	0	0	0	0	0	1	0	1
ASAHL_HUMAN	1	1	1	1	1	1	1	1	1	1	1	1	1	1	1	1	1	1	1	1	1	1	22
BRCA2_HUMAN	1	0	1	1	1	0	1	1	1	1	1	1	0	0	1	1	0	0	0	0	1	0	13
ZN593_HUMAN	1	0	1	1	1	1	1	1	1	1	1	1	1	0	1	1	1	1	1	1	1	1	20
H2BFS_HUMAN	0	0	0	0	0	0	0	0	0	0	0	0	0	0	0	0	1	1	0	0	0	0	2
DIAP1_HUMAN	1	1	1	1	1	1	1	1	1	1	1	1	1	1	1	1	1	1	1	1	1	1	22
RARA_HUMAN	1	1	1	1	1	1	1	1	1	1	1	1	1	1	1	1	1	1	1	1	1	1	22
LNX1_HUMAN	1	0	1	1	0	1	1	1	0	1	0	1	1	1	1	1	1	0	1	1	1	1	17
GOGA3_HUMAN	1	1	1	1	1	1	1	1	1	1	1	1	1	1	1	1	1	1	1	1	1	1	22
ERIC1_HUMAN	1	1	1	1	1	1	1	1	1	1	1	1	1	1	1	1	1	1	1	1	1	1	22
OFCC1_HUMAN	0	0	0	0	0	0	0	0	0	0	0	0	0	0	0	0	0	0	0	0	1	0	1
CRCT1_HUMAN	0	0	0	0	0	1	0	0	0	0	0	0	0	0	0	0	0	1	0	0	0	0	2
CO017_HUMAN	1	1	1	1	1	1	1	1	1	1	1	1	1	1	1	1	1	1	1	1	1	1	22
CCNI2_HUMAN	0	0	1	0	0	0	1	0	0	1	0	1	0	0	0	0	0	0	0	0	0	0	4
SARM1_HUMAN	0	1	1	1	1	1	1	1	1	1	1	1	1	1	1	1	1	1	1	1	1	1	21
IMA4_HUMAN	1	1	1	1	1	1	1	1	1	1	1	1	1	1	1	1	1	1	1	1	1	1	22
CD276_HUMAN	1	1	1	1	1	1	1	1	1	1	0	1	1	1	1	1	1	1	1	1	1	1	21
AASD1_HUMAN	1	1	1	1	1	1	1	1	1	1	0	1	1	1	1	1	1	1	1	1	1	1	21
SO1B1_HUMAN	0	0	0	0	0	0	0	0	1	0	0	1	0	0	0	0	0	0	0	0	1	0	3
PAI2B_HUMAN	0	0	1	1	1	1	1	1	1	1	1	1	1	1	1	0	1	1	0	1	1	0	17
TRIMM_HUMAN	0	0	0	0	0	0	0	0	0	0	0	0	0	0	0	1	0	1	0	1	0	0	3
RM36_HUMAN	0	1	1	1	1	1	1	1	1	1	1	1	1	0	1	1	1	1	0	1	1	0	18
RBP56_HUMAN	1	0	1	1	1	1	1	1	1	1	1	1	1	1	1	1	1	1	1	1	1	1	21
B3A4_HUMAN	0	0	1	0	0	0	0	1	0	1	0	0	0	0	0	0	0	0	0	0	1	0	4
GLTL2_HUMAN	0	1	1	1	1	1	1	1	1	1	0	0	1	0	1	1	0	0	1	0	1	1	15
FAT1_HUMAN	1	1	1	1	1	1	1	1	1	1	0	1	1	1	1	1	1	1	1	1	1	0	20
ACK1_HUMAN	1	0	1	1	1	1	1	1	1	1	1	1	1	1	1	1	1	1	1	1	1	1	21
MPRG_HUMAN	0	0	1	1	1	0	1	1	1	1	0	0	0	1	0	0	0	1	0	1	1	0	11
PTPRJ_HUMAN	1	1	1	1	1	1	1	1	1	1	1	1	0	0	1	1	1	1	1	1	1	0	19
DHX57_HUMAN	1	0	1	1	1	0	1	1	1	1	1	1	0	1	1	1	0	1	1	1	1	0	17
CFDP1_HUMAN	1	1	1	1	1	1	1	1	1	1	1	1	1	1	1	1	1	1	1	1	1	0	21
S39AC_HUMAN	0	0	1	0	1	0	0	1	0	0	0	0	0	0	0	0	0	0	0	0	0	0	3
GUC1C_HUMAN	1	0	1	1	1	0	0	0	0	0	0	0	0	0	0	0	0	0	0	0	1	0	5
CS028_HUMAN	1	1	1	0	1	0	1	1	1	1	1	1	1	1	1	1	1	1	0	1	1	0	18
XAF1_HUMAN	1	1	1	1	1	1	1	1	1	1	1	1	1	0	1	1	1	1	1	1	1	1	21
RN169_HUMAN	0	1	1	1	1	1	0	1	1	1	1	1	1	0	1	1	1	0	1	1	0	1	17
GPR98_HUMAN	1	0	1	1	1	0	0	1	0	1	0	1	1	0	1	1	0	0	0	1	1	0	12
SCN1A_HUMAN	0	0	1	0	1	0	0	0	0	0	0	0	1	0	0	0	0	0	0	0	0	0	3
ANR37_HUMAN	1	1	1	1	1	0	1	1	0	1	1	0	1	1	1	1	1	0	1	1	1	1	18
GTR12_HUMAN	0	0	1	1	1	1	1	1	1	1	1	0	1	1	1	1	1	1	1	1	1	1	19
S12A1_HUMAN	0	0	1	1	1	0	0	1	1	0	0	0	1	0	0	0	0	0	0	0	0	0	6
ZN410_HUMAN	1	1	1	1	1	1	1	1	1	1	1	1	1	1	1	1	1	1	1	1	1	1	22
NR2C2_HUMAN	1	1	1	1	1	1	1	1	1	1	1	1	1	1	0	1	1	1	1	1	1	1	21
PRDM1_HUMAN	1	1	1	1	1	0	1	1	1	1	1	1	0	1	0	1	0	1	1	1	0	1	17
CI153_HUMAN	0	0	1	1	0	0	0	0	0	0	0	0	0	0	0	0	0	0	0	0	1	0	3
UBE2H_HUMAN	1	1	1	1	1	1	1	1	1	1	1	1	1	1	1	1	1	1	1	1	1	1	22
ZN330_HUMAN	1	1	1	1	1	1	1	1	1	1	0	1	1	1	1	1	1	1	1	1	1	1	21
NR4A3_HUMAN	1	0	1	1	1	1	0	0	1	1	1	1	1	1	0	0	1	1	1	1	1	0	16
OCTC_HUMAN	1	1	1	1	1	0	1	1	1	1	1	1	1	0	1	1	1	1	1	1	1	1	20
UBL3_HUMAN	1	0	1	1	1	1	1	1	1	1	1	1	1	0	1	1	1	1	1	1	1	1	20
MAK3_HUMAN	1	1	1	1	1	1	1	1	1	1	1	1	1	0	1	1	1	1	1	1	1	1	21
NALD2_HUMAN	0	1	1	1	1	0	1	0	1	0	0	0	1	0	0	1	1	0	0	1	1	0	11
CASC4_HUMAN	1	1	1	1	1	1	1	1	1	1	1	1	1	1	1	1	1	1	1	1	1	1	22
RTN4R_HUMAN	1	1	1	0	1	0	1	1	0	1	1	1	0	1	0	1	1	0	1	1	1	1	16
TRAD1_HUMAN	1	1	1	1	1	1	1	1	1	1	1	1	1	1	1	1	1	1	1	1	1	1	22
ANS1B_HUMAN	1	0	1	0	1	0	0	1	0	1	0	1	0	0	1	1	0	1	0	1	1	0	11
TDRD1_HUMAN	0	0	1	0	0	0	0	0	1	0	0	0	0	0	1	0	1	0	0	0	1	0	5
BMP5_HUMAN	0	0	1	1	1	1	1	0	1	1	0	1	1	1	1	1	1	0	0	1	1	1	16
MYO1E_HUMAN	1	1	1	1	1	1	1	1	1	1	1	1	1	1	1	1	1	1	1	1	1	0	21
FGRL1_HUMAN	0	1	1	1	1	0	1	1	1	1	1	1	1	1	1	1	1	1	1	1	1	0	19
APCD1_HUMAN	0	1	1	1	1	1	1	0	1	1	1	1	0	1	1	1	1	1	1	1	1	1	19
RPP38_HUMAN	1	1	0	1	1	1	1	1	1	1	0	0	1	0	1	1	1	0	1	1	1	0	16
F105B_HUMAN	1	1	1	1	1	1	1	1	1	1	1	1	1	1	1	1	1	0	0	1	1	1	20
VGFR2_HUMAN	0	1	1	1	1	1	1	1	1	1	0	1	1	0	1	1	1	0	1	1	1	0	17
GFPT2_HUMAN	0	1	1	1	1	1	1	1	1	1	1	1	1	1	1	1	1	1	1	1	1	1	21
HOME2_HUMAN	1	1	1	1	1	1	0	1	1	1	0	1	0	1	1	0	1	1	1	1	1	1	18
RA6I1_HUMAN	1	1	1	1	1	1	1	1	1	1	1	1	1	1	1	1	1	1	1	1	1	1	22
TM158_HUMAN	1	1	1	1	1	1	1	0	0	1	0	1	0	0	1	0	1	0	0	1	0	0	12
RAB1B_HUMAN	1	1	1	1	1	1	1	1	1	1	1	1	1	1	1	1	1	1	1	1	1	1	22
DPOLB_HUMAN	1	1	1	1	1	1	1	1	1	1	1	1	1	1	1	1	1	1	1	1	1	1	22
MYO5B_HUMAN	1	0	1	1	1	1	1	1	1	1	1	1	1	1	1	1	1	1	1	1	1	1	21
AURKC_HUMAN	0	0	1	1	0	0	0	1	0	0	0	1	0	0	0	0	0	0	0	0	1	0	5
YTDC2_HUMAN	1	0	1	1	1	0	1	1	1	1	1	1	1	1	1	1	1	1	1	1	1	1	20
RET1L_HUMAN	0	0	1	0	0	0	0	0	0	0	0	0	1	0	0	0	0	0	0	0	0	0	2
AT5F1_HUMAN	1	1	1	1	1	1	1	1	1	1	1	1	1	1	1	1	1	1	1	1	1	1	22
CL029_HUMAN	1	0	1	0	1	0	1	1	0	1	1	1	1	0	1	1	1	1	1	1	1	0	16
ARF4_HUMAN	1	1	1	1	1	1	1	1	1	1	1	1	1	1	1	1	1	1	1	1	1	1	22
CL026_HUMAN	1	1	1	1	0	0	1	1	1	1	0	0	1	1	0	1	1	0	0	1	1	0	14
SCNBA_HUMAN	0	0	0	0	0	0	0	0	0	0	0	0	0	0	0	1	0	0	0	0	1	0	2
CUZD1_HUMAN	0	0	0	0	1	0	1	0	1	0	1	0	0	0	1	0	0	0	0	0	1	0	6
C1GLT_HUMAN	1	1	1	1	1	0	1	1	1	1	1	1	1	0	1	1	0	0	1	1	0	1	17
CAD16_HUMAN	0	0	1	0	0	0	0	1	0	0	0	0	1	0	0	1	0	0	0	0	1	0	5
DCX_HUMAN	0	0	1	0	1	0	0	0	0	1	0	0	1	0	0	1	0	0	0	0	1	0	6
RBBP7_HUMAN	1	1	1	1	1	1	1	1	1	1	1	1	1	1	1	1	1	1	1	1	1	1	22
SH2D5_HUMAN	0	0	1	0	0	0	0	0	0	0	1	0	1	0	1	1	0	1	0	0	1	0	7
ALDOB_HUMAN	0	0	0	0	0	1	1	1	1	1	0	0	1	0	1	0	0	0	1	0	0	0	8
LAMC3_HUMAN	0	0	1	1	1	1	1	0	1	1	0	0	0	0	1	1	0	0	0	1	1	0	11
PHF13_HUMAN	0	1	1	1	1	1	1	1	1	1	1	1	1	1	1	1	1	1	1	1	1	1	21
SUCR1_HUMAN	1	0	0	0	0	0	0	1	1	0	0	0	0	0	0	0	0	0	0	0	0	0	3
KCMB1_HUMAN	1	1	1	1	1	1	1	1	0	1	0	1	0	0	0	0	1	1	1	1	1	0	15
DNJA1_HUMAN	1	1	1	1	1	1	1	1	1	1	1	1	1	1	1	1	1	1	1	1	1	1	22
TPH2_HUMAN	0	0	1	0	0	0	0	0	0	0	0	0	0	0	0	0	0	0	0	0	1	0	2
MTHR_HUMAN	1	1	1	0	1	1	1	1	1	1	1	1	1	1	1	1	1	1	1	1	1	0	20
CQ086_HUMAN	0	0	1	1	0	0	1	1	1	1	0	0	0	1	0	0	0	0	0	1	1	0	9
IDHP_HUMAN	1	1	1	1	1	1	1	1	1	1	1	1	1	1	1	1	1	1	1	1	1	1	22
GPR82_HUMAN	0	0	0	0	0	0	1	0	0	0	1	0	0	0	0	0	0	0	0	0	0	0	2
PMP22_HUMAN	0	1	1	1	1	1	1	1	1	1	0	1	1	1	1	1	1	1	1	1	1	1	20
UB2V1_HUMAN	1	1	1	1	1	1	1	1	1	1	1	1	1	1	1	1	1	1	1	1	1	1	22
RBM42_HUMAN	1	1	1	1	1	1	1	1	1	1	1	1	1	1	1	1	1	1	1	1	1	0	21
TSN5_HUMAN	1	1	1	1	1	1	1	1	1	1	1	1	1	1	1	1	1	1	0	1	1	0	20
ADH7_HUMAN	0	0	0	0	1	0	0	0	0	1	0	0	1	0	0	0	0	0	1	0	0	0	4
PDGFA_HUMAN	0	0	1	1	1	1	1	1	1	1	0	1	0	1	1	1	1	0	0	1	1	0	15
IRX1_HUMAN	0	0	1	0	1	1	0	1	0	1	0	0	0	1	1	0	0	0	0	0	0	0	7
PNMT_HUMAN	0	0	1	0	1	0	0	0	0	0	0	0	0	0	0	1	0	0	0	1	0	0	4
HPS3_HUMAN	1	1	1	1	1	1	1	1	1	1	1	1	1	1	1	1	1	1	1	1	1	1	22
ZBED4_HUMAN	1	1	1	1	1	1	1	1	1	1	1	1	1	0	1	1	1	1	1	1	1	1	21
PFD3_HUMAN	1	1	1	1	1	1	1	1	1	1	1	1	1	0	1	1	1	1	1	1	1	0	20
MBD2_HUMAN	1	1	1	1	1	1	1	1	1	1	1	1	1	1	1	1	1	1	1	1	1	0	21
RGS17_HUMAN	0	0	1	1	1	0	1	0	1	1	0	1	0	0	1	0	0	0	0	0	0	0	8
DHDH_HUMAN	0	1	0	0	0	0	0	1	0	0	0	0	0	0	0	0	0	0	0	1	0	0	3
METL9_HUMAN	1	1	1	1	1	1	1	1	1	1	1	1	1	1	1	1	1	1	1	1	1	1	22
DI3L1_HUMAN	1	1	1	1	1	0	1	1	1	1	1	1	1	0	1	1	1	1	1	1	1	1	20
MAGA8_HUMAN	0	0	0	0	0	0	0	0	0	0	0	0	0	0	0	1	0	1	0	1	0	0	3
PB1_HUMAN	1	1	1	1	1	1	1	1	1	1	1	1	1	1	1	1	1	1	1	1	1	1	22
ANM3_HUMAN	1	1	1	1	1	0	1	0	1	1	0	1	1	1	1	1	1	1	0	1	1	0	17
NAT10_HUMAN	1	1	1	1	1	1	1	1	1	1	1	1	1	1	1	1	1	1	1	1	1	1	22
EPCR_HUMAN	1	1	1	1	1	1	1	1	1	1	0	1	1	1	1	1	1	1	1	1	1	0	20
TTBK2_HUMAN	0	1	1	1	0	1	1	0	1	1	1	0	1	1	1	1	1	1	0	1	1	1	17
TNC6B_HUMAN	1	1	1	1	1	1	1	1	1	1	1	1	1	1	1	0	1	1	1	1	1	1	21
SEM3B_HUMAN	1	1	1	1	1	1	1	1	1	1	0	1	1	1	1	1	1	1	1	1	1	0	20
GCP60_HUMAN	1	1	1	1	1	1	1	1	1	1	1	1	1	1	1	1	1	1	1	1	1	0	21
NJMU_HUMAN	1	1	1	1	1	1	1	1	1	1	1	1	1	1	1	1	1	1	1	1	1	1	22
RNF14_HUMAN	1	1	1	1	1	1	1	1	1	1	1	1	1	1	1	1	1	1	1	1	1	1	22
FUT4_HUMAN	1	0	1	1	1	1	1	1	1	1	1	1	0	1	1	1	1	1	1	1	1	0	19
RABP2_HUMAN	1	1	1	1	1	1	1	1	1	1	1	1	1	1	1	1	1	1	1	1	1	0	21
CQ058_HUMAN	1	1	1	1	1	1	1	1	0	1	0	1	0	1	1	1	0	1	0	0	1	0	15
CO6A6_HUMAN	0	0	0	0	1	0	0	0	0	1	0	1	0	0	1	0	0	0	0	0	0	0	4
H2AW_HUMAN	0	0	1	1	1	1	1	1	1	1	0	1	1	1	1	1	1	1	1	1	1	0	18
RBM16_HUMAN	1	0	1	1	1	0	1	1	1	1	1	1	1	1	1	1	1	1	1	1	1	1	20
ST32C_HUMAN	1	1	1	1	1	0	1	1	1	1	0	1	0	1	1	0	1	1	1	1	1	1	18
MORC2_HUMAN	1	1	1	1	1	1	1	1	1	1	1	1	0	1	1	1	1	1	1	1	1	0	20
MIF_HUMAN	1	1	1	1	1	1	1	1	1	1	1	1	1	1	1	1	1	1	1	1	1	1	22
ZN619_HUMAN	1	0	1	0	0	0	1	0	1	1	0	1	1	0	0	0	1	0	0	1	1	0	10
CDN1C_HUMAN	1	0	1	0	1	1	1	1	1	1	0	1	1	1	1	1	1	1	0	1	1	1	18
DUS11_HUMAN	1	1	1	1	1	1	1	1	1	1	1	1	1	1	1	1	1	1	1	1	1	1	22
NECA3_HUMAN	1	1	1	1	1	1	1	1	1	1	0	1	1	1	1	1	1	1	1	1	1	1	21
ARC1A_HUMAN	1	1	1	1	1	1	1	1	1	1	1	1	1	1	1	1	1	1	1	1	1	1	22
ANM7_HUMAN	1	1	1	1	1	1	1	1	1	1	0	1	1	1	0	1	1	1	1	1	1	1	20
GRB2_HUMAN	1	1	1	1	1	1	1	1	1	1	1	1	1	1	1	1	1	1	1	1	1	1	22
KS6A3_HUMAN	1	1	1	1	1	1	1	1	1	1	1	1	1	1	1	1	1	1	1	1	1	1	22
SMAD9_HUMAN	0	0	1	0	1	1	0	1	1	1	0	1	1	0	1	0	1	1	0	1	1	0	13
WDR66_HUMAN	0	1	1	1	1	0	1	1	0	1	1	0	0	0	1	1	0	1	0	1	1	0	13
LIRB2_HUMAN	1	0	1	1	1	0	1	0	1	0	1	1	0	0	1	1	1	0	1	1	1	1	15
EF1A1_HUMAN	1	1	1	1	1	1	1	1	1	1	1	1	1	1	1	1	1	1	1	1	1	1	22
PDE3A_HUMAN	0	1	1	1	1	0	0	1	1	0	0	0	1	0	0	1	0	0	0	1	1	0	10
COGA1_HUMAN	0	1	1	1	1	1	1	1	0	1	0	1	0	1	1	1	1	1	1	1	1	0	17
HXK1_HUMAN	1	1	1	1	1	1	1	1	1	1	1	1	1	1	1	1	1	1	1	1	1	1	22
NK2R_HUMAN	0	0	1	1	0	0	1	0	0	0	0	0	1	1	0	0	1	0	1	1	0	0	8
NT5D1_HUMAN	1	1	1	1	1	1	1	1	1	1	1	1	1	1	1	1	1	1	1	1	1	1	22
DRS7B_HUMAN	1	1	1	1	1	1	1	1	1	1	1	1	1	1	1	1	1	1	1	1	1	0	21
ZXDA_HUMAN	0	0	1	0	0	0	0	0	0	0	0	0	1	0	0	1	1	0	0	0	1	1	6
K1688_HUMAN	0	0	1	0	1	0	1	1	0	1	0	1	0	0	1	1	1	1	1	1	1	0	13
ZN671_HUMAN	1	1	1	1	1	1	1	1	1	1	0	1	1	0	1	1	1	0	1	1	1	1	19
H12_HUMAN	1	1	1	1	1	1	1	1	1	1	1	1	1	1	1	1	1	1	1	1	1	0	21
GHC2_HUMAN	0	1	1	0	1	0	0	1	1	0	0	1	0	0	0	1	1	1	0	0	1	0	10
CF199_HUMAN	1	0	1	1	1	1	0	1	0	1	1	1	0	1	0	1	1	1	0	1	1	1	16
CLCA2_HUMAN	0	0	1	0	1	0	0	0	0	1	0	1	1	0	1	0	1	1	0	1	1	1	11
CTLF5_HUMAN	0	0	1	1	0	0	0	0	1	0	0	0	0	1	0	0	0	0	1	1	1	0	7
HXK3_HUMAN	1	0	1	1	0	0	1	0	0	1	0	1	1	0	0	1	1	1	0	1	1	0	12
SF3B1_HUMAN	1	1	1	1	1	1	1	1	1	1	1	1	1	1	1	1	1	1	1	1	1	1	22
ATX10_HUMAN	1	1	1	1	1	1	1	1	1	1	1	1	1	1	1	1	1	1	1	1	1	1	22
FA21C_HUMAN	1	1	1	1	1	1	1	1	1	1	1	1	1	1	1	1	1	1	0	1	1	1	21
KCNN4_HUMAN	1	1	1	1	1	0	1	1	1	1	1	1	0	1	1	1	1	1	1	1	1	0	19
XPR1_HUMAN	1	1	1	1	1	1	1	1	1	1	1	1	1	1	1	1	1	1	0	1	1	0	20
ARHG8_HUMAN	1	1	1	1	1	1	1	1	1	1	1	1	1	1	1	1	1	1	1	1	1	1	22
PIMT_HUMAN	1	1	1	1	1	1	1	1	1	1	1	1	1	1	1	1	1	1	1	1	1	0	21
COPB2_HUMAN	1	1	1	1	1	1	1	1	1	1	1	1	1	1	1	1	1	1	1	1	1	1	22
CELF2_HUMAN	1	1	1	1	1	1	1	1	1	1	1	1	1	1	1	1	1	1	1	1	1	1	22
TES_HUMAN	1	1	1	1	1	1	1	1	1	1	1	1	1	1	1	1	1	1	1	1	1	1	22
ZN135_HUMAN	1	1	1	1	1	1	1	1	1	1	0	1	1	1	1	1	1	1	1	1	1	1	21
AGK_HUMAN	1	0	1	1	1	1	1	1	1	1	1	1	1	1	1	1	0	1	1	1	1	1	20
T53I1_HUMAN	1	1	1	1	1	1	1	1	1	1	1	1	1	1	1	1	1	1	1	1	1	1	22
TPRX1_HUMAN	0	0	0	0	1	0	0	0	0	0	0	0	0	0	0	0	0	0	0	0	1	0	2
FA54A_HUMAN	0	1	1	1	0	0	1	1	1	1	1	0	0	1	1	0	1	1	0	1	1	0	14
TSN33_HUMAN	1	1	1	1	1	1	1	1	1	1	1	1	1	1	1	1	1	1	1	1	1	0	21
SH21B_HUMAN	1	0	0	0	0	0	0	1	0	1	0	0	1	0	0	0	0	1	1	0	0	0	6
OPSR_HUMAN	0	0	1	0	1	0	0	0	0	0	0	0	0	0	0	0	0	0	0	0	0	0	2
1B27_HUMAN	1	1	1	1	1	1	1	1	1	1	1	1	1	1	1	1	1	1	1	1	1	1	22
LR16B_HUMAN	0	0	1	0	1	0	1	0	0	1	0	1	0	0	0	0	0	1	0	0	0	0	6
SLC2B_HUMAN	1	0	1	0	1	0	1	1	0	1	0	1	0	0	0	1	1	0	0	0	1	0	10
ARMX3_HUMAN	1	1	1	1	1	1	1	1	1	1	1	1	1	1	1	1	1	1	1	1	1	1	22
COG3_HUMAN	1	1	1	1	1	1	1	1	1	1	1	1	1	1	1	1	1	1	1	1	1	1	22
SPIC_HUMAN	0	0	0	0	0	0	0	0	1	0	0	0	0	0	0	0	0	0	0	0	0	0	1
CJ105_HUMAN	0	0	1	1	1	0	0	0	0	1	0	0	0	0	0	0	0	0	0	0	0	0	4
CH60_HUMAN	1	1	1	1	1	1	1	1	1	1	1	1	1	1	1	1	1	1	1	1	1	1	22
PINL_HUMAN	0	0	1	0	0	0	0	0	0	0	0	0	0	0	0	0	0	0	0	0	1	0	2
VWC2_HUMAN	0	0	1	1	1	0	0	0	0	0	0	0	0	0	0	0	0	0	0	1	0	0	4
TLE4_HUMAN	1	1	1	1	1	1	1	1	1	1	1	1	1	1	1	1	0	1	1	1	1	1	21
OCLN_HUMAN	0	0	1	1	1	1	1	1	1	1	0	1	1	0	0	1	1	0	1	1	1	1	16
SETD4_HUMAN	1	0	1	1	1	1	1	1	1	1	1	1	1	1	1	1	1	1	0	1	1	1	20
CLN3_HUMAN	1	1	1	1	1	1	1	1	1	1	1	1	1	1	1	1	1	1	1	1	1	1	22
TSHR_HUMAN	1	0	1	1	0	0	0	0	0	1	0	0	1	1	0	1	0	0	0	0	0	1	8
EF1D_HUMAN	1	1	1	1	1	1	1	1	1	1	1	1	1	1	1	1	1	1	1	1	1	1	22
CHIN_HUMAN	1	1	1	1	1	1	1	1	1	1	1	0	1	1	1	1	1	1	1	1	1	0	20
S39A4_HUMAN	1	0	1	0	1	1	1	1	1	1	0	1	0	1	1	1	1	1	1	1	0	0	16
CHM2A_HUMAN	1	1	1	1	1	1	1	1	1	1	1	1	1	1	1	1	1	1	1	1	1	1	22
ADCL3_HUMAN	0	0	0	0	0	0	0	0	0	0	0	0	0	0	0	1	0	1	0	0	0	0	2
MT1E_HUMAN	0	1	1	1	1	1	1	1	1	1	0	1	1	1	1	1	1	1	1	1	1	0	19
VKORL_HUMAN	1	1	1	1	1	1	1	1	1	1	1	1	1	1	1	1	1	1	1	1	1	1	22
UN84B_HUMAN	1	1	1	1	1	1	1	1	1	1	1	1	1	1	1	1	1	1	1	1	1	1	22
GPX4_HUMAN	1	1	1	1	1	1	1	1	1	1	1	1	1	1	1	1	1	1	1	1	1	1	22
SFR15_HUMAN	1	1	1	1	1	1	1	1	1	1	1	1	1	1	1	1	1	1	0	1	1	1	21
ZHX2_HUMAN	0	1	1	1	1	1	1	1	1	1	1	1	1	1	1	1	1	1	1	1	1	0	20
PPB1_HUMAN	0	0	0	0	0	1	1	0	0	0	0	0	0	0	0	1	0	0	0	1	0	0	4
TRI32_HUMAN	0	1	1	1	1	1	1	1	0	1	0	1	1	1	1	1	1	1	1	1	1	1	19
CCL25_HUMAN	0	0	0	0	0	0	0	0	0	1	0	0	0	0	0	0	0	0	1	0	0	1	3
PURA_HUMAN	1	1	1	0	1	1	1	1	1	1	1	1	1	1	1	1	1	1	0	1	1	1	20
KRCC1_HUMAN	1	1	1	1	1	1	1	1	1	1	1	1	1	0	1	1	1	1	0	1	1	0	19
CGT_HUMAN	0	1	1	0	0	0	1	1	1	1	1	0	0	0	1	0	0	1	0	1	1	0	11
LRIG1_HUMAN	1	0	1	1	1	1	1	1	1	1	1	1	1	1	1	1	1	0	1	1	1	0	19
SENP8_HUMAN	0	0	1	0	0	0	0	1	0	1	1	0	0	1	0	1	0	1	0	1	1	0	9
CP2AD_HUMAN	0	0	0	0	0	0	0	0	0	1	0	0	0	0	0	0	0	0	0	0	0	0	1
TMM17_HUMAN	0	0	1	0	0	0	0	1	1	1	0	1	0	0	1	0	1	0	0	1	1	0	9
CISH_HUMAN	1	1	1	1	0	0	1	1	0	1	1	1	0	1	0	1	1	1	0	1	1	1	16
GADL1_HUMAN	1	0	0	0	0	0	0	0	0	0	0	0	0	0	0	0	0	0	0	0	0	0	1
CRLF1_HUMAN	0	0	1	1	1	1	0	0	1	1	0	1	0	1	1	1	0	1	0	1	1	1	14
EP3A_HUMAN	0	0	0	0	0	0	0	0	0	0	0	0	0	0	0	0	1	0	0	0	1	0	2
KCNC3_HUMAN	0	0	1	0	0	0	1	1	0	0	1	0	0	0	0	1	0	0	0	1	1	0	7
NUP85_HUMAN	1	1	1	1	1	1	1	1	1	1	1	1	1	1	1	1	1	1	1	1	1	1	22
GCP4_HUMAN	1	1	1	1	1	1	1	1	1	1	1	1	1	1	1	1	1	1	1	1	1	1	22
MS4A3_HUMAN	1	0	1	1	0	0	0	0	1	1	0	0	0	0	0	0	1	0	0	0	0	0	6
PKN3_HUMAN	0	0	1	1	1	1	1	1	0	1	0	1	1	1	1	1	1	1	1	1	1	0	17
ASB8_HUMAN	1	1	1	1	1	1	1	1	1	1	1	1	1	1	1	1	1	1	1	1	1	1	22
STAU1_HUMAN	1	1	1	1	1	1	1	1	1	1	1	1	1	1	1	1	1	1	1	1	1	1	22
BMX_HUMAN	1	0	1	0	0	0	1	0	1	1	1	0	1	1	1	1	0	1	0	1	0	1	13
ADCY3_HUMAN	1	1	1	1	1	1	1	1	1	1	1	1	1	1	1	1	1	1	1	1	1	1	22
FADS3_HUMAN	1	1	1	1	1	1	1	1	1	1	1	1	1	1	1	1	1	1	0	1	1	1	21
ZN449_HUMAN	0	1	1	1	1	0	1	1	1	1	1	0	1	0	0	1	1	0	1	1	1	0	15
RSBNL_HUMAN	1	1	1	0	1	1	1	1	1	1	1	1	0	1	1	1	1	1	1	1	1	0	19
K2C5_HUMAN	1	0	1	0	1	1	1	0	0	1	0	1	1	1	1	1	1	1	0	1	1	1	16
RN133_HUMAN	0	0	1	0	0	0	0	0	0	0	0	0	0	0	0	0	0	0	0	0	1	0	2
WDR63_HUMAN	0	0	1	0	0	0	0	0	0	0	0	0	1	0	0	0	0	1	0	1	1	0	5
CALC_HUMAN	0	0	1	0	0	0	0	0	0	0	0	0	0	0	0	0	1	0	0	0	0	0	2
ZNRF3_HUMAN	0	1	1	1	1	0	1	1	1	1	0	0	1	1	1	1	1	1	1	1	1	1	18
KCNKH_HUMAN	1	1	0	0	0	1	1	0	0	1	0	0	0	0	1	1	0	0	0	0	0	1	8
F113B_HUMAN	1	1	1	1	1	0	0	1	0	1	1	1	0	1	1	1	0	0	1	1	1	0	15
SF3A2_HUMAN	1	1	1	0	1	0	1	1	1	1	1	1	1	1	1	1	1	1	1	1	1	1	20
CASPA_HUMAN	1	1	1	1	0	1	1	1	1	1	1	1	1	1	1	1	1	1	1	1	0	1	20
RM44_HUMAN	1	1	1	1	1	1	1	1	1	1	1	1	1	1	1	1	1	1	1	1	1	1	22
CS025_HUMAN	1	1	1	1	1	1	1	1	1	1	1	1	1	1	1	1	1	1	1	1	1	1	22
RNH1_HUMAN	1	1	1	1	1	1	1	1	1	1	1	1	1	1	1	1	1	1	1	1	1	1	22
LIGA_HUMAN	1	1	1	1	1	1	1	1	1	1	1	1	0	1	1	1	1	1	1	1	1	1	21
OAF_HUMAN	1	1	1	1	1	1	1	1	1	1	1	1	1	1	1	1	1	1	1	1	0	1	21
CF176_HUMAN	1	0	1	0	0	0	0	1	1	1	0	0	1	1	0	0	0	1	0	1	1	0	10
SGSM2_HUMAN	1	1	1	1	1	1	1	1	1	1	1	1	1	1	1	1	1	1	1	1	1	1	22
CK064_HUMAN	0	0	1	1	0	0	0	0	0	0	0	0	0	0	0	0	0	0	0	0	1	0	3
5HT2A_HUMAN	0	0	1	0	1	0	0	0	0	0	0	0	0	1	0	0	0	0	0	0	1	1	5
GLYAT_HUMAN	0	0	0	0	0	0	0	1	1	0	0	0	0	0	0	0	0	0	0	0	0	0	2
PLPL4_HUMAN	1	1	1	1	1	1	1	1	1	1	0	1	1	0	1	1	1	1	1	1	1	1	20
KKCC2_HUMAN	1	1	1	1	1	1	1	1	1	1	1	1	0	1	1	1	1	1	1	1	1	1	21
GRP_HUMAN	0	0	1	0	1	0	0	0	0	1	0	0	0	0	1	0	1	0	0	1	1	0	7
EEPD1_HUMAN	1	1	1	1	1	1	1	1	1	1	1	1	0	1	1	1	1	1	1	1	1	1	21
RON_HUMAN	0	0	0	0	0	0	1	0	0	1	0	1	1	0	1	0	1	0	1	1	1	1	10
ISK2_HUMAN	1	0	1	1	0	0	0	0	0	0	0	0	0	0	1	0	1	0	0	0	1	0	6
UN93A_HUMAN	0	0	0	1	0	1	0	0	1	0	0	0	0	0	0	0	0	0	1	0	0	0	4
ZC3HA_HUMAN	1	1	1	1	0	1	1	1	0	1	0	1	1	1	0	1	1	1	0	1	1	1	17
MDS1_HUMAN	0	0	0	0	0	0	0	0	0	0	0	1	1	0	0	0	0	0	0	0	0	0	2
RNF10_HUMAN	1	1	1	1	1	1	1	1	1	1	1	1	1	1	1	1	1	1	1	1	1	1	22
PRKX_HUMAN	1	1	1	1	1	1	1	1	1	1	1	1	1	1	1	1	1	1	1	1	1	1	22
NR1D2_HUMAN	1	1	1	1	1	1	1	1	1	1	1	0	1	1	1	1	1	1	0	1	1	1	20
NKTR_HUMAN	1	1	1	1	1	1	1	1	1	1	1	1	1	1	1	1	1	1	1	1	1	1	22
BMAL1_HUMAN	1	1	1	1	1	1	1	1	1	1	1	0	1	1	1	1	1	1	1	1	1	1	21
SEP12_HUMAN	0	0	1	0	0	0	0	0	0	0	0	0	0	0	0	0	0	0	0	1	1	0	3
TMPS9_HUMAN	0	0	1	0	0	0	1	0	1	1	0	1	0	0	1	0	0	0	0	0	1	0	7
NCKX2_HUMAN	0	0	1	0	0	0	0	0	0	0	0	0	0	0	0	0	0	0	0	0	0	0	1
MBD5_HUMAN	0	1	1	1	1	0	1	1	1	1	0	1	1	0	1	1	1	1	1	1	1	0	17
GATCL_HUMAN	1	1	1	1	1	1	1	1	1	1	1	1	1	1	1	1	1	1	1	1	1	1	22
TAF7L_HUMAN	0	0	1	0	1	0	0	0	1	1	0	0	0	0	0	0	0	0	0	0	1	0	5
TRNT1_HUMAN	1	1	1	1	1	1	1	1	1	1	1	0	1	0	1	1	1	1	1	1	1	1	20
ISK5_HUMAN	0	0	0	1	1	1	1	1	0	1	0	0	1	1	0	1	1	1	1	0	1	0	13
CCD35_HUMAN	0	0	1	0	0	0	1	0	1	1	0	0	0	0	0	0	1	1	0	1	1	1	9
MANS1_HUMAN	1	0	1	1	1	1	1	1	1	1	0	1	1	1	1	1	1	1	1	1	1	1	20
FRM4A_HUMAN	1	1	1	1	1	1	1	1	1	1	1	1	1	1	1	1	1	1	1	1	1	0	21
SLIT1_HUMAN	1	0	1	1	1	0	0	1	0	1	0	0	1	0	0	0	0	0	0	1	1	1	10
TUTLA_HUMAN	0	0	1	0	1	0	1	0	1	1	0	1	0	1	0	1	1	1	1	1	1	0	13
DDI2_HUMAN	0	0	1	1	0	0	1	1	1	1	1	1	1	0	0	0	1	0	1	1	1	0	13
RAD1_HUMAN	1	1	1	1	1	0	1	1	1	1	1	1	1	1	1	1	1	1	1	1	1	1	21
K0232_HUMAN	1	1	1	1	1	1	1	1	1	1	1	1	1	1	1	1	1	1	0	1	1	1	21
SC61B_HUMAN	1	1	1	1	1	1	1	1	1	1	1	1	1	1	1	1	1	1	1	1	1	1	22
PR40B_HUMAN	1	1	1	1	1	1	1	1	1	1	1	1	1	1	1	1	1	1	1	1	1	1	22
NLGN2_HUMAN	0	1	1	1	1	1	1	0	1	1	0	1	0	1	1	0	1	1	1	1	1	0	16
PRR7_HUMAN	0	1	1	0	1	0	1	0	0	1	0	1	0	0	1	0	1	1	1	1	1	0	12
CC114_HUMAN	0	0	1	1	0	0	0	0	0	1	0	0	0	0	0	0	0	0	1	1	1	0	6
NP1L2_HUMAN	1	0	1	0	1	0	1	1	1	1	0	0	0	1	1	0	1	0	0	1	1	1	13
ARL16_HUMAN	1	0	1	1	1	0	1	1	1	1	1	1	1	1	1	1	1	1	1	1	1	1	20
LPP_HUMAN	1	1	1	1	1	1	1	1	1	1	1	1	1	1	1	1	1	1	1	1	1	1	22
MED26_HUMAN	1	1	1	1	1	0	1	0	1	1	1	1	0	1	1	1	1	1	1	1	1	1	19
H2A1H_HUMAN	0	0	1	0	1	0	0	0	0	0	0	0	0	0	0	0	0	0	1	0	0	0	3
PPR3B_HUMAN	1	1	1	1	1	1	1	1	1	1	0	1	1	0	1	1	1	1	1	1	1	1	20
CLD14_HUMAN	0	0	0	0	0	0	0	0	1	0	0	0	0	0	1	0	0	1	0	0	0	0	3
TBB1_HUMAN	0	0	0	0	0	0	0	0	0	1	0	0	0	0	1	1	0	0	0	0	1	0	4
RASFA_HUMAN	0	0	1	0	0	0	0	0	1	0	0	0	1	0	1	0	0	0	0	0	0	0	4
YIPF1_HUMAN	1	1	1	1	1	1	1	1	1	1	1	1	1	1	1	1	1	1	1	1	1	1	22
CAH11_HUMAN	1	1	1	1	1	1	1	0	1	1	1	0	1	1	1	0	1	1	0	1	1	0	17
RCN3_HUMAN	0	1	1	1	1	1	1	0	0	1	1	1	0	1	0	1	1	1	1	1	1	0	16
ZN609_HUMAN	1	1	1	1	1	0	1	1	1	1	1	1	1	1	1	1	1	1	0	1	1	1	20
BARH1_HUMAN	0	0	1	0	0	0	0	0	0	0	0	0	0	0	0	0	0	0	0	0	0	0	1
AT5SL_HUMAN	1	1	1	1	1	1	1	1	1	1	1	1	1	1	1	1	1	1	1	1	1	1	22
RM14_HUMAN	1	1	1	0	1	1	1	1	1	1	1	1	1	1	1	1	1	1	0	1	1	1	20
LSG1_HUMAN	1	1	1	1	1	1	1	1	1	1	1	1	1	1	1	1	1	1	1	1	1	1	22
ZN668_HUMAN	1	1	1	1	1	1	1	1	1	1	1	1	0	1	1	1	1	1	1	1	1	1	21
GRIK5_HUMAN	0	1	1	0	1	0	0	1	0	0	1	1	1	0	1	0	1	0	0	0	1	0	10
ZXDC_HUMAN	1	0	1	1	1	1	1	1	1	1	1	1	1	1	1	1	1	1	1	1	1	1	21
KRA45_HUMAN	0	0	0	0	0	0	0	0	0	0	0	0	1	0	0	0	0	0	0	0	0	0	1
VATB1_HUMAN	0	0	1	0	1	0	0	1	0	1	0	1	0	1	0	1	0	0	0	1	1	0	9
IPP4_HUMAN	0	0	1	0	0	0	0	0	0	0	0	0	0	0	0	0	0	0	0	0	1	0	2
GLMN_HUMAN	1	1	1	1	1	1	1	0	1	1	1	1	1	1	0	1	1	1	1	1	1	0	19
CCNI_HUMAN	1	1	1	1	1	1	1	1	1	1	1	1	1	1	1	1	1	1	1	1	1	1	22
TM192_HUMAN	1	0	1	0	1	1	1	1	1	1	1	0	1	0	1	1	1	1	0	1	1	1	17
SOX18_HUMAN	0	0	1	1	1	0	1	1	0	1	0	0	0	1	1	1	1	0	0	1	1	0	12
NPM3_HUMAN	1	1	1	1	1	0	1	1	0	1	0	1	1	0	0	1	1	1	1	1	0	0	15
SNP23_HUMAN	1	1	1	1	1	1	1	1	1	1	1	1	1	1	1	1	1	1	1	1	1	1	22
GNAS3_HUMAN	1	1	1	1	1	1	1	1	1	1	1	1	1	1	1	1	1	1	1	1	1	1	22
SFXN4_HUMAN	1	1	1	1	1	1	1	1	1	1	1	1	1	1	1	1	1	1	1	1	1	0	21
DPYL5_HUMAN	1	0	1	0	1	0	1	1	0	1	0	0	1	0	0	0	0	0	0	0	1	0	8
AMNLS_HUMAN	0	0	0	0	0	1	1	1	0	1	1	0	1	0	1	0	0	0	1	0	0	0	8
NUDC3_HUMAN	1	1	1	1	1	1	1	1	1	1	1	1	1	1	1	1	1	1	1	1	1	1	22
CMAH_HUMAN	1	1	1	1	1	1	1	1	1	1	1	1	1	1	1	1	1	1	1	1	1	1	22
XRP2_HUMAN	1	1	1	1	1	0	1	1	1	1	1	0	0	0	1	1	1	1	1	1	1	1	18
MFSD4_HUMAN	0	0	1	0	1	0	1	1	0	1	1	0	1	0	1	1	1	0	1	1	1	0	13
CEAM5_HUMAN	0	0	1	0	0	0	1	1	0	1	0	1	1	1	1	1	0	0	1	0	0	0	10
RERG_HUMAN	0	1	1	1	1	0	1	1	0	1	0	1	1	0	1	1	1	0	1	1	1	0	15
PWP1_HUMAN	1	1	1	1	1	1	1	1	1	1	1	1	1	1	1	1	1	1	1	1	1	1	22
MYO1B_HUMAN	0	1	1	1	1	1	1	1	1	1	1	1	1	1	1	1	1	1	1	1	1	0	20
TSSK6_HUMAN	1	0	1	0	0	0	0	1	0	1	0	0	0	1	1	0	0	0	0	1	1	0	8
KGP1A_HUMAN	0	0	1	1	1	1	1	1	0	1	0	0	1	0	0	1	0	1	0	1	1	0	12
TBC21_HUMAN	0	0	1	0	0	0	0	0	0	0	0	0	0	0	0	0	0	0	0	0	1	0	2
NCK1_HUMAN	1	0	1	1	0	1	1	1	1	1	1	1	1	1	1	1	1	1	1	1	1	1	20
LGI4_HUMAN	1	1	1	0	1	1	1	0	1	1	0	0	1	1	1	1	1	0	0	0	1	1	15
GOLI4_HUMAN	1	1	1	1	1	1	1	1	1	1	0	1	1	1	1	1	1	1	1	1	1	0	20
H10_HUMAN	1	1	1	1	1	1	1	1	1	1	1	1	1	1	1	1	1	1	1	1	1	1	22
ABL1_HUMAN	1	1	1	1	1	1	1	1	1	1	1	1	1	1	1	1	1	1	0	1	1	1	21
DCTD_HUMAN	1	1	1	1	1	1	1	1	1	1	1	1	1	1	1	1	1	1	1	1	1	1	22
VPS4A_HUMAN	1	1	1	1	1	1	1	1	1	1	1	1	1	1	1	1	1	1	1	1	1	1	22
FR1OP_HUMAN	0	1	1	1	1	1	1	1	1	1	1	1	1	1	1	1	1	1	1	1	1	1	21
ARHG4_HUMAN	1	0	1	0	1	0	1	0	0	1	0	1	0	1	1	0	1	1	1	1	1	0	13
CD9_HUMAN	1	1	1	1	1	1	1	1	1	1	1	1	1	1	1	1	1	1	1	1	1	1	22
FZD9_HUMAN	0	0	1	1	0	0	0	0	0	1	0	0	0	0	0	0	0	1	0	0	1	0	5
SH2B3_HUMAN	1	1	1	1	1	1	1	1	1	1	1	1	1	1	1	1	1	1	0	1	1	1	21
CR017_HUMAN	1	1	1	1	1	0	0	1	1	1	1	1	1	0	1	0	0	1	0	0	1	0	14
NDST1_HUMAN	1	1	1	1	1	0	1	1	1	1	1	1	1	1	1	1	1	1	0	1	1	0	19
PLXB2_HUMAN	1	1	1	1	1	1	1	1	1	1	1	1	1	1	1	1	1	1	1	1	1	1	22
ACVR1_HUMAN	1	1	1	1	1	1	1	1	1	1	0	1	1	1	1	1	1	1	1	1	0	0	19
WNK1_HUMAN	1	1	1	1	1	1	1	1	1	1	1	1	1	1	1	1	1	1	1	1	1	1	22
GBG3_HUMAN	1	0	1	0	1	0	0	0	0	0	0	0	0	0	0	0	0	0	0	0	1	0	4
MYOV2_HUMAN	1	0	1	0	1	1	1	1	1	1	0	1	1	0	1	1	1	1	1	1	1	0	17
ETV3_HUMAN	1	0	1	0	1	0	1	0	1	1	0	1	0	0	0	1	0	0	0	1	0	0	9
MVP_HUMAN	1	1	1	1	1	1	1	1	1	1	1	1	1	1	1	1	1	1	1	1	1	1	22
IP6K3_HUMAN	0	0	1	0	1	1	0	1	1	1	1	0	1	0	0	1	1	0	0	1	0	0	11
LRC46_HUMAN	0	0	1	1	1	0	0	0	0	1	1	1	0	1	0	0	0	0	0	0	1	1	9
ACBD6_HUMAN	1	1	1	1	1	1	1	1	1	1	0	1	1	1	0	1	1	1	1	1	1	0	19
PGBD3_HUMAN	1	1	1	1	1	1	1	1	1	1	1	1	1	0	0	1	1	1	1	1	1	0	19
PHF20_HUMAN	1	1	1	1	1	1	1	1	1	1	1	1	1	1	1	1	1	1	1	1	1	1	22
PP4R1_HUMAN	1	1	1	1	1	1	1	1	1	1	1	1	1	1	1	1	1	1	1	1	1	1	22
VATF_HUMAN	1	1	1	1	1	1	1	1	1	1	1	1	1	1	1	1	1	1	1	1	1	0	21
TRA2A_HUMAN	1	0	1	1	1	1	1	1	1	1	1	1	1	1	1	1	1	1	1	1	1	1	21
CT007_HUMAN	1	1	1	1	1	0	1	1	1	1	1	1	1	1	1	1	1	1	0	1	1	0	19
BOREA_HUMAN	1	1	1	1	1	1	1	1	1	1	1	1	1	1	1	1	1	1	1	1	1	1	22
TAI12_HUMAN	0	1	1	1	1	1	1	1	1	1	0	1	1	1	1	1	1	1	1	1	1	1	20
ST32A_HUMAN	0	0	1	0	1	0	1	0	1	0	0	1	0	0	0	0	1	1	0	0	1	0	8
LS14A_HUMAN	1	1	1	1	1	1	1	1	1	1	1	1	1	1	1	1	1	1	1	1	1	1	22
B4GT4_HUMAN	1	1	1	1	1	1	1	1	1	1	1	1	1	1	1	1	1	1	1	1	1	1	22
VINEX_HUMAN	1	1	1	1	1	1	1	1	1	1	0	1	1	1	1	1	1	1	1	1	1	0	20
CG029_HUMAN	1	0	1	0	1	0	1	1	0	1	1	1	0	1	1	1	0	1	0	1	0	0	13
I12R1_HUMAN	1	1	1	1	0	0	1	1	1	1	1	0	0	0	0	1	0	1	1	0	0	1	13
41_HUMAN	1	1	1	1	1	1	1	1	1	1	1	1	1	1	1	1	1	1	1	1	1	1	22
UE2NL_HUMAN	0	0	1	0	1	0	1	0	1	0	0	0	0	0	0	0	0	1	0	0	0	0	5
CC142_HUMAN	1	1	1	1	1	0	1	1	1	1	0	1	0	0	0	1	1	0	0	1	1	1	15
PHX2B_HUMAN	0	0	1	0	0	0	0	0	0	1	0	0	0	0	0	0	1	0	0	0	0	0	3
DYDC1_HUMAN	0	0	1	0	0	0	0	0	0	0	0	0	0	0	0	0	0	0	0	0	1	0	2
COQ9_HUMAN	1	1	1	1	1	1	1	1	1	1	1	1	1	1	1	1	1	1	1	1	1	1	22
SOX5_HUMAN	1	0	1	1	1	0	0	1	1	1	1	1	1	0	0	1	0	1	0	1	1	0	14
FBX36_HUMAN	1	1	1	1	0	0	1	0	0	1	0	1	1	0	1	1	0	1	0	1	1	0	13
CASB_HUMAN	0	0	0	1	0	0	0	0	0	0	0	0	0	0	0	0	0	0	0	0	0	0	1
HIF3A_HUMAN	0	1	1	1	1	1	1	1	1	1	0	0	1	1	1	1	1	0	1	1	1	0	17
ISLR_HUMAN	0	1	1	1	1	1	1	1	1	1	0	1	1	1	1	1	1	1	1	1	1	1	20
NTAN1_HUMAN	1	1	1	1	1	1	1	1	1	1	1	1	0	1	1	1	1	1	1	1	1	0	20
EDG3_HUMAN	1	1	1	1	1	1	1	1	1	1	0	1	1	0	1	1	1	1	1	1	1	1	20
FA82C_HUMAN	1	1	1	1	1	1	1	1	1	1	1	1	1	1	1	1	1	1	1	1	1	1	22
ACTH_HUMAN	0	1	1	1	1	1	1	1	1	1	0	1	1	1	1	1	1	1	1	1	1	0	19
CSTF3_HUMAN	1	1	1	1	1	1	1	1	1	1	1	1	1	1	1	1	1	1	1	1	1	1	22
IPO11_HUMAN	1	1	1	1	1	1	1	1	1	1	1	1	1	1	1	1	1	1	1	1	1	1	22
[truncated: 15,142 more rows]

## Sheet: Interactions
Protein A	Protein B	Interaction Usage	Blood	Bone	Brain	Connective Tissue	Eye	Heart	Intestine	Kidney	Liver	Lung	Lymph Node	Mammary Gland	Muscle	Ovary	Pancreas	Placenta	Prostate	Skin	Stomach	Uterus	Testis	Thymus
PRPS1_HUMAN	SUMO4_HUMAN	1	0	0	0	0	0	0	0	0	0	0	0	0	1	0	0	0	0	0	0	0	0	0
NDF2_HUMAN	PKN1_HUMAN	1	0	0	1	0	0	0	0	0	0	0	0	0	0	0	0	0	0	0	0	0	0	0
UHRF1_HUMAN	H2A1B_HUMAN	1	0	0	0	0	0	0	0	0	0	0	0	0	0	0	0	0	0	0	0	0	1	0
CACB4_HUMAN	REM1_HUMAN	1	0	0	1	0	0	0	0	0	0	0	0	0	0	0	0	0	0	0	0	0	0	0
ATX7_HUMAN	H2B1C_HUMAN	1	0	0	1	0	0	0	0	0	0	0	0	0	0	0	0	0	0	0	0	0	0	0
RBTN2_HUMAN	TAL2_HUMAN	1	0	0	0	0	0	0	0	0	0	0	1	0	0	0	0	0	0	0	0	0	0	0
TCPB_HUMAN	SUMO4_HUMAN	1	0	0	0	0	0	0	0	0	0	0	0	0	1	0	0	0	0	0	0	0	0	0
CH60_HUMAN	SUMO4_HUMAN	1	0	0	0	0	0	0	0	0	0	0	0	0	1	0	0	0	0	0	0	0	0	0
ATPB_HUMAN	SUMO4_HUMAN	1	0	0	0	0	0	0	0	0	0	0	0	0	1	0	0	0	0	0	0	0	0	0
PLCB1_HUMAN	TRPC3_HUMAN	1	0	0	1	0	0	0	0	0	0	0	0	0	0	0	0	0	0	0	0	0	0	0
HNRPD_HUMAN	SUMO4_HUMAN	1	0	0	0	0	0	0	0	0	0	0	0	0	1	0	0	0	0	0	0	0	0	0
CIDEA_HUMAN	ZBT16_HUMAN	1	0	0	1	0	0	0	0	0	0	0	0	0	0	0	0	0	0	0	0	0	0	0
DYDC1_HUMAN	TRIM1_HUMAN	1	0	0	1	0	0	0	0	0	0	0	0	0	0	0	0	0	0	0	0	0	0	0
ACON_HUMAN	SUMO4_HUMAN	1	0	0	0	0	0	0	0	0	0	0	0	0	1	0	0	0	0	0	0	0	0	0
CCL8_HUMAN	CCR2_HUMAN	1	0	0	1	0	0	0	0	0	0	0	0	0	0	0	0	0	0	0	0	0	0	0
CCL2_HUMAN	CCR2_HUMAN	1	0	0	1	0	0	0	0	0	0	0	0	0	0	0	0	0	0	0	0	0	0	0
HNRPU_HUMAN	PO3F4_HUMAN	1	0	0	1	0	0	0	0	0	0	0	0	0	0	0	0	0	0	0	0	0	0	0
CCR2_HUMAN	IRF2_HUMAN	1	0	0	1	0	0	0	0	0	0	0	0	0	0	0	0	0	0	0	0	0	0	0
WDR5_HUMAN	H31_HUMAN	1	0	0	0	0	0	0	0	0	1	0	0	0	0	0	0	0	0	0	0	0	0	0
PLCB3_HUMAN	TRPC3_HUMAN	1	0	0	1	0	0	0	0	0	0	0	0	0	0	0	0	0	0	0	0	0	0	0
KCNF1_HUMAN	KCNH1_HUMAN	1	0	0	1	0	0	0	0	0	0	0	0	0	0	0	0	0	0	0	0	0	0	0
ATF4_HUMAN	TREX2_HUMAN	1	0	0	0	0	0	0	0	1	0	0	0	0	0	0	0	0	0	0	0	0	0	0
SH21B_HUMAN	CD244_HUMAN	1	1	0	0	0	0	0	0	0	0	0	0	0	0	0	0	0	0	0	0	0	0	0
MBL2_HUMAN	TPPC2_HUMAN	1	0	0	0	0	0	0	0	0	1	0	0	0	0	0	0	0	0	0	0	0	0	0
DNJA1_HUMAN	SUMO4_HUMAN	1	0	0	0	0	0	0	0	0	0	0	0	0	1	0	0	0	0	0	0	0	0	0
CCL3_HUMAN	CCR3_HUMAN	1	1	0	0	0	0	0	0	0	0	0	0	0	0	0	0	0	0	0	0	0	0	0
RS2_HUMAN	FGF3_HUMAN	1	0	0	1	0	0	0	0	0	0	0	0	0	0	0	0	0	0	0	0	0	0	0
OPRD_HUMAN	GASP1_HUMAN	1	0	0	1	0	0	0	0	0	0	0	0	0	0	0	0	0	0	0	0	0	0	0
ZBT12_HUMAN	RASH_HUMAN	1	0	0	0	0	0	0	1	0	0	0	0	0	0	0	0	0	0	0	0	0	0	0
RT22_HUMAN	SUMO4_HUMAN	1	0	0	0	0	0	0	0	0	0	0	0	0	1	0	0	0	0	0	0	0	0	0
CO8A_HUMAN	CO9_HUMAN	1	0	0	0	0	0	0	0	0	1	0	0	0	0	0	0	0	0	0	0	0	0	0
SCN5A_HUMAN	SNTG2_HUMAN	1	0	0	0	0	0	0	0	0	0	0	0	0	0	1	0	0	0	0	0	0	0	0
CA065_HUMAN	MAGAB_HUMAN	1	0	0	0	0	0	0	0	0	0	0	0	0	0	0	0	0	0	0	0	0	1	0
PRDX6_HUMAN	SUMO4_HUMAN	1	0	0	0	0	0	0	0	0	0	0	0	0	1	0	0	0	0	0	0	0	0	0
TNF18_HUMAN	TNR18_HUMAN	1	0	0	1	0	0	0	0	0	0	0	0	0	0	0	0	0	0	0	0	0	0	0
OPRD_HUMAN	KPCE_HUMAN	1	0	0	1	0	0	0	0	0	0	0	0	0	0	0	0	0	0	0	0	0	0	0
ABEC1_HUMAN	DJB11_HUMAN	1	0	0	0	0	0	0	1	0	0	0	0	0	0	0	0	0	0	0	0	0	0	0
PAX7_HUMAN	HIRA_HUMAN	1	0	0	1	0	0	0	0	0	0	0	0	0	0	0	0	0	0	0	0	0	0	0
OPRD_HUMAN	KLHL3_HUMAN	1	0	0	1	0	0	0	0	0	0	0	0	0	0	0	0	0	0	0	0	0	0	0
DVL2_HUMAN	ELOA2_HUMAN	1	0	0	0	0	0	0	0	0	0	0	0	0	0	0	0	0	0	0	0	0	1	0
GFI1B_HUMAN	PDZD4_HUMAN	1	0	0	1	0	0	0	0	0	0	0	0	0	0	0	0	0	0	0	0	0	0	0
NMDE2_HUMAN	NMDZ1_HUMAN	1	0	0	1	0	0	0	0	0	0	0	0	0	0	0	0	0	0	0	0	0	0	0
HD_HUMAN	HYPM_HUMAN	1	0	0	0	0	0	0	0	0	0	0	0	0	0	0	0	0	0	0	0	0	1	0
TXNL1_HUMAN	SUMO4_HUMAN	1	0	0	0	0	0	0	0	0	0	0	0	0	1	0	0	0	0	0	0	0	0	0
TRPC3_HUMAN	TRPM2_HUMAN	1	0	0	1	0	0	0	0	0	0	0	0	0	0	0	0	0	0	0	0	0	0	0
H4_HUMAN	JHD3A_HUMAN	1	0	0	0	0	0	0	0	0	0	0	1	0	0	0	0	0	0	0	0	0	0	0
GBRA4_HUMAN	GBRG3_HUMAN	1	0	0	0	1	0	0	0	0	0	0	0	0	0	0	0	0	0	0	0	0	0	0
USBP1_HUMAN	DYDC1_HUMAN	1	0	0	1	0	0	0	0	0	0	0	0	0	0	0	0	0	0	0	0	0	0	0
PSPN_HUMAN	RET_HUMAN	1	0	0	1	0	0	0	0	0	0	0	0	0	0	0	0	0	0	0	0	0	0	0
GATA1_HUMAN	TAL1_HUMAN	1	0	0	0	0	0	0	0	0	0	1	0	0	0	0	0	0	0	0	0	0	0	0
CA065_HUMAN	CA190_HUMAN	1	0	0	1	0	0	0	0	0	0	0	0	0	0	0	0	0	0	0	0	0	0	0
RS12_HUMAN	H2B1C_HUMAN	1	0	0	1	0	0	0	0	0	0	0	0	0	0	0	0	0	0	0	0	0	0	0
GAGE8_HUMAN	GMCLL_HUMAN	1	0	0	1	0	0	0	0	0	0	0	0	0	0	0	0	0	0	0	0	0	0	0
CACO2_HUMAN	ELOA2_HUMAN	1	0	0	0	0	0	0	0	0	0	0	0	0	0	0	0	0	0	0	0	0	1	0
GBRL3_HUMAN	GEPH_HUMAN	1	0	0	1	0	0	0	0	0	0	0	0	0	0	0	0	0	0	0	0	0	0	0
GBRA3_HUMAN	GBRA1_HUMAN	1	0	0	1	0	0	0	0	0	0	0	0	0	0	0	0	0	0	0	0	0	0	0
ZBT12_HUMAN	RPGP1_HUMAN	1	0	0	0	0	0	0	1	0	0	0	0	0	0	0	0	0	0	0	0	0	0	0
EBP2_HUMAN	FGF3_HUMAN	1	0	0	1	0	0	0	0	0	0	0	0	0	0	0	0	0	0	0	0	0	0	0
FSHB_HUMAN	GLHA_HUMAN	1	0	0	1	0	0	0	0	0	0	0	0	0	0	0	0	0	0	0	0	0	0	0
FGFR2_HUMAN	FGF3_HUMAN	1	0	0	1	0	0	0	0	0	0	0	0	0	0	0	0	0	0	0	0	0	0	0
GABP2_HUMAN	MAGBI_HUMAN	1	0	0	0	0	0	0	0	0	0	0	0	0	0	0	0	0	0	0	0	0	1	0
KLK4_HUMAN	SHBG_HUMAN	1	0	0	1	0	0	0	0	0	0	0	0	0	0	0	0	0	0	0	0	0	0	0
KCNB2_HUMAN	KCNV1_HUMAN	1	0	0	1	0	0	0	0	0	0	0	0	0	0	0	0	0	0	0	0	0	0	0
PRS7_HUMAN	SUMO4_HUMAN	1	0	0	0	0	0	0	0	0	0	0	0	0	1	0	0	0	0	0	0	0	0	0
LSM7_HUMAN	MYH13_HUMAN	1	0	0	1	0	0	0	0	0	0	0	0	0	0	0	0	0	0	0	0	0	0	0
H2B1C_HUMAN	RLA1_HUMAN	1	0	0	1	0	0	0	0	0	0	0	0	0	0	0	0	0	0	0	0	0	0	0
GNAI1_HUMAN	OPRD_HUMAN	1	0	0	1	0	0	0	0	0	0	0	0	0	0	0	0	0	0	0	0	0	0	0
DNJB4_HUMAN	OPRM_HUMAN	1	0	0	1	0	0	0	0	0	0	0	0	0	0	0	0	0	0	0	0	0	0	0
HIF1A_HUMAN	VHLL_HUMAN	1	0	0	1	0	0	0	0	0	0	0	0	0	0	0	0	0	0	0	0	0	0	0
HIS3_HUMAN	MUC7_HUMAN	1	0	0	0	0	0	0	0	0	0	0	0	0	1	0	0	0	0	0	0	0	0	0
ARRC_HUMAN	RCOR2_HUMAN	1	0	0	0	0	1	0	0	0	0	0	0	0	0	0	0	0	0	0	0	0	0	0
ARBK1_HUMAN	CCR2_HUMAN	1	0	0	1	0	0	0	0	0	0	0	0	0	0	0	0	0	0	0	0	0	0	0
GCR_HUMAN	SUMO4_HUMAN	1	0	0	0	0	0	0	0	0	0	0	0	0	1	0	0	0	0	0	0	0	0	0
FGF8_HUMAN	FGFR3_HUMAN	1	0	0	0	0	0	0	1	0	0	0	0	0	0	0	0	0	0	0	0	0	0	0
SF3B4_HUMAN	SUMO4_HUMAN	1	0	0	0	0	0	0	0	0	0	0	0	0	1	0	0	0	0	0	0	0	0	0
BMF_HUMAN	HRK_HUMAN	1	0	0	1	0	0	0	0	0	0	0	0	0	0	0	0	0	0	0	0	0	0	0
NR0B2_HUMAN	ESR2_HUMAN	1	0	0	0	0	0	0	0	0	0	1	0	0	0	0	0	0	0	0	0	0	0	0
CATA_HUMAN	SUMO4_HUMAN	1	0	0	0	0	0	0	0	0	0	0	0	0	1	0	0	0	0	0	0	0	0	0
SETD7_HUMAN	H31_HUMAN	1	0	0	0	0	0	0	0	0	1	0	0	0	0	0	0	0	0	0	0	0	0	0
TERA_HUMAN	SUMO4_HUMAN	1	0	0	0	0	0	0	0	0	0	0	0	0	1	0	0	0	0	0	0	0	0	0
LDHB_HUMAN	SUMO4_HUMAN	1	0	0	0	0	0	0	0	0	0	0	0	0	1	0	0	0	0	0	0	0	0	0
CAD12_HUMAN	CADH7_HUMAN	1	0	0	1	0	0	0	0	0	0	0	0	0	0	0	0	0	0	0	0	0	0	0
IMA2_HUMAN	ABEC1_HUMAN	1	0	0	0	0	0	0	1	0	0	0	0	0	0	0	0	0	0	0	0	0	0	0
PDIA3_HUMAN	SUMO4_HUMAN	1	0	0	0	0	0	0	0	0	0	0	0	0	1	0	0	0	0	0	0	0	0	0
RBY1A_HUMAN	KHDR3_HUMAN	1	0	0	0	0	0	0	0	0	0	0	0	0	0	0	0	0	0	0	0	0	1	0
FATE1_HUMAN	RN183_HUMAN	1	0	0	0	0	0	0	0	0	0	0	0	0	0	0	0	0	0	0	0	0	1	0
FSHR_HUMAN	CALX_HUMAN	1	0	0	0	0	0	0	0	0	0	0	0	0	0	0	0	0	0	0	0	0	1	0
HDAC1_HUMAN	HUS1B_HUMAN	1	0	0	0	0	0	0	0	0	0	0	0	0	0	0	0	0	0	0	1	0	0	0
ASC_HUMAN	MEFV_HUMAN	1	1	0	0	0	0	0	0	0	0	0	0	0	0	0	0	0	0	0	0	0	0	0
SERA_HUMAN	SUMO4_HUMAN	1	0	0	0	0	0	0	0	0	0	0	0	0	1	0	0	0	0	0	0	0	0	0
MT2_HUMAN	MTR1L_HUMAN	1	0	0	0	0	0	0	0	1	0	0	0	0	0	0	0	0	0	0	0	0	0	0
H31_HUMAN	PHF20_HUMAN	1	0	0	0	0	0	0	0	0	1	0	0	0	0	0	0	0	0	0	0	0	0	0
OREX_HUMAN	NPFF2_HUMAN	1	0	0	0	1	0	0	0	0	0	0	0	0	0	0	0	0	0	0	0	0	0	0
CXCR2_HUMAN	ADA1A_HUMAN	1	0	0	1	0	0	0	0	0	0	0	0	0	0	0	0	0	0	0	0	0	0	0
ALK_HUMAN	TNR8_HUMAN	1	1	0	0	0	0	0	0	0	0	0	0	0	0	0	0	0	0	0	0	0	0	0
MUC7_HUMAN	LAMA5_HUMAN	1	0	0	0	0	0	1	0	0	0	0	0	0	0	0	0	0	0	0	0	0	0	0
OPRM_HUMAN	GASP1_HUMAN	1	0	0	1	0	0	0	0	0	0	0	0	0	0	0	0	0	0	0	0	0	0	0
ACADM_HUMAN	SUMO4_HUMAN	1	0	0	0	0	0	0	0	0	0	0	0	0	1	0	0	0	0	0	0	0	0	0
CD40L_HUMAN	TNR8_HUMAN	1	1	0	0	0	0	0	0	0	0	0	0	0	0	0	0	0	0	0	0	0	0	0
CCL7_HUMAN	CCR3_HUMAN	1	1	0	0	0	0	0	0	0	0	0	0	0	0	0	0	0	0	0	0	0	0	0
NMD3A_HUMAN	NMDZ1_HUMAN	1	0	0	1	0	0	0	0	0	0	0	0	0	0	0	0	0	0	0	0	0	0	0
CSKP_HUMAN	TBR1_HUMAN	1	0	0	1	0	0	0	0	0	0	0	0	0	0	0	0	0	0	0	0	0	0	0
PDX1_HUMAN	SPOP_HUMAN	1	0	0	0	0	0	0	0	0	0	0	0	0	0	0	1	0	0	0	0	0	0	0
MDFI_HUMAN	ZN679_HUMAN	1	0	0	0	0	0	0	0	0	0	0	0	0	0	0	0	0	0	0	0	0	1	0
PHB_HUMAN	SUMO4_HUMAN	1	0	0	0	0	0	0	0	0	0	0	0	0	1	0	0	0	0	0	0	0	0	0
PDIA6_HUMAN	SUMO4_HUMAN	1	0	0	0	0	0	0	0	0	0	0	0	0	1	0	0	0	0	0	0	0	0	0
ELOA2_HUMAN	TRI37_HUMAN	1	0	0	0	0	0	0	0	0	0	0	0	0	0	0	0	0	0	0	0	0	1	0
FOG1_HUMAN	GATA1_HUMAN	1	0	0	0	0	0	0	0	0	0	1	0	0	0	0	0	0	0	0	0	0	0	0
LNX1_HUMAN	MAGBI_HUMAN	1	0	0	0	0	0	0	0	0	0	0	0	0	0	0	0	0	0	0	0	0	1	0
LMNB1_HUMAN	SUMO4_HUMAN	1	0	0	0	0	0	0	0	0	0	0	0	0	1	0	0	0	0	0	0	0	0	0
DRD3_HUMAN	CLIC6_HUMAN	1	0	0	1	0	0	0	0	0	0	0	0	0	0	0	0	0	0	0	0	0	0	0
CCL8_HUMAN	CCR5_HUMAN	1	0	0	0	1	0	0	0	0	0	0	0	0	0	0	0	0	0	0	0	0	0	0
RA51B_HUMAN	H2B1C_HUMAN	1	0	0	1	0	0	0	0	0	0	0	0	0	0	0	0	0	0	0	0	0	0	0
IL2RB_HUMAN	IL2_HUMAN	1	1	0	0	0	0	0	0	0	0	0	0	0	0	0	0	0	0	0	0	0	0	0
GA45A_HUMAN	H11_HUMAN	1	0	0	0	0	0	0	1	0	0	0	0	0	0	0	0	0	0	0	0	0	0	0
CRBB2_HUMAN	CRYAA_HUMAN	1	0	0	0	0	1	0	0	0	0	0	0	0	0	0	0	0	0	0	0	0	0	0
MUC7_HUMAN	PRPC_HUMAN	1	0	0	0	0	0	0	0	0	0	0	0	0	1	0	0	0	0	0	0	0	0	0
PRTN3_HUMAN	ITB2_HUMAN	1	1	0	0	0	0	0	0	0	0	0	0	0	0	0	0	0	0	0	0	0	0	0
5HT1A_HUMAN	GNAI3_HUMAN	1	0	0	1	0	0	0	0	0	0	0	0	0	0	0	0	0	0	0	0	0	0	0
MB3L1_HUMAN	MBD2_HUMAN	1	0	0	0	0	0	0	0	0	0	0	0	0	0	0	0	0	0	0	0	0	1	0
TPOR_HUMAN	JAK2_HUMAN	1	0	0	0	0	0	0	0	0	0	1	0	0	0	0	0	0	0	0	0	0	0	0
IL4_HUMAN	IL4RA_HUMAN	1	1	0	0	0	0	0	0	0	0	0	0	0	0	0	0	0	0	0	0	0	0	0
IL2RG_HUMAN	IL4_HUMAN	1	1	0	0	0	0	0	0	0	0	0	0	0	0	0	0	0	0	0	0	0	0	0
CCL17_HUMAN	CCR4_HUMAN	1	0	0	0	0	0	0	0	0	0	0	0	1	0	0	0	0	0	0	0	0	0	0
IL11_HUMAN	MAGAB_HUMAN	1	0	0	0	0	0	0	0	0	0	0	0	0	0	0	0	0	0	1	0	0	0	0
ALDOA_HUMAN	SUMO4_HUMAN	1	0	0	0	0	0	0	0	0	0	0	0	0	1	0	0	0	0	0	0	0	0	0
PEPL_HUMAN	OPRM_HUMAN	1	0	0	1	0	0	0	0	0	0	0	0	0	0	0	0	0	0	0	0	0	0	0
KCIP2_HUMAN	KCND3_HUMAN	1	0	0	1	0	0	0	0	0	0	0	0	0	0	0	0	0	0	0	0	0	0	0
NKX22_HUMAN	OLIG2_HUMAN	1	0	0	1	0	0	0	0	0	0	0	0	0	0	0	0	0	0	0	0	0	0	0
TF65_HUMAN	PRTN3_HUMAN	1	1	0	0	0	0	0	0	0	0	0	0	0	0	0	0	0	0	0	0	0	0	0
PPIP1_HUMAN	MEFV_HUMAN	1	1	0	0	0	0	0	0	0	0	0	0	0	0	0	0	0	0	0	0	0	0	0
STRAP_HUMAN	SUMO4_HUMAN	1	0	0	0	0	0	0	0	0	0	0	0	0	1	0	0	0	0	0	0	0	0	0
MAGB4_HUMAN	RRMJ3_HUMAN	1	0	0	0	0	0	0	0	0	0	0	0	0	0	0	0	0	0	0	0	0	1	0
IPYR_HUMAN	SUMO4_HUMAN	1	0	0	0	0	0	0	0	0	0	0	0	0	1	0	0	0	0	0	0	0	0	0
CCL13_HUMAN	CCR2_HUMAN	1	0	0	1	0	0	0	0	0	0	0	0	0	0	0	0	0	0	0	0	0	0	0
STML2_HUMAN	SUMO4_HUMAN	1	0	0	0	0	0	0	0	0	0	0	0	0	1	0	0	0	0	0	0	0	0	0
TPM3_HUMAN	SUMO4_HUMAN	1	0	0	0	0	0	0	0	0	0	0	0	0	1	0	0	0	0	0	0	0	0	0
DAZ4_HUMAN	BOLL_HUMAN	1	0	0	0	0	0	0	0	0	0	0	0	0	0	0	0	0	0	0	0	0	1	0
TCPH_HUMAN	SUMO4_HUMAN	1	0	0	0	0	0	0	0	0	0	0	0	0	1	0	0	0	0	0	0	0	0	0
TCPE_HUMAN	SUMO4_HUMAN	1	0	0	0	0	0	0	0	0	0	0	0	0	1	0	0	0	0	0	0	0	0	0
TOP2A_HUMAN	SUMO4_HUMAN	1	0	0	0	0	0	0	0	0	0	0	0	0	1	0	0	0	0	0	0	0	0	0
TCPZ_HUMAN	SUMO4_HUMAN	1	0	0	0	0	0	0	0	0	0	0	0	0	1	0	0	0	0	0	0	0	0	0
STIP1_HUMAN	SUMO4_HUMAN	1	0	0	0	0	0	0	0	0	0	0	0	0	1	0	0	0	0	0	0	0	0	0
MUC7_HUMAN	STAT_HUMAN	1	0	0	0	0	0	0	0	0	0	0	0	0	1	0	0	0	0	0	0	0	0	0
TBA1C_HUMAN	SUMO4_HUMAN	1	0	0	0	0	0	0	0	0	0	0	0	0	1	0	0	0	0	0	0	0	0	0
SUMO4_HUMAN	IKBA_HUMAN	1	0	0	0	0	0	0	0	0	0	0	0	0	1	0	0	0	0	0	0	0	0	0
MB3L1_HUMAN	MBD3_HUMAN	1	0	0	0	0	0	0	0	0	0	0	0	0	0	0	0	0	0	0	0	0	1	0
I12R1_HUMAN	IL23R_HUMAN	1	0	0	0	0	0	0	0	0	0	0	0	0	0	0	0	0	0	1	0	0	0	0
NPY_HUMAN	NPFF2_HUMAN	1	0	0	0	0	0	0	0	0	0	0	0	0	0	0	0	1	0	0	0	0	0	0
GKN2_HUMAN	TFF1_HUMAN	1	0	0	0	0	0	0	0	0	0	0	0	0	0	0	0	0	0	0	1	0	0	0
GAST_HUMAN	CBPE_HUMAN	1	0	0	0	0	0	0	0	0	0	0	0	0	0	0	0	0	0	0	1	0	0	0
PDX1_HUMAN	HMGA1_HUMAN	1	0	0	0	0	0	0	0	0	0	0	0	0	0	0	1	0	0	0	0	0	0	0
MEIS2_HUMAN	PDX1_HUMAN	1	0	0	0	0	0	0	0	0	0	0	0	0	0	0	1	0	0	0	0	0	0	0
NPFF_HUMAN	NPFF2_HUMAN	1	0	0	0	0	0	0	0	0	0	0	0	0	0	0	0	1	0	0	0	0	0	0
DNM3A_HUMAN	DNM3L_HUMAN	1	0	0	0	0	0	0	0	0	0	0	0	0	0	0	0	1	0	0	0	0	0	0
MUC7_HUMAN	AMY1_HUMAN	1	0	0	0	0	0	0	0	0	0	0	0	0	1	0	0	0	0	0	0	0	0	0
LMNA_HUMAN	SUMO4_HUMAN	1	0	0	0	0	0	0	0	0	0	0	0	0	1	0	0	0	0	0	0	0	0	0
MUC7_HUMAN	SMR3B_HUMAN	1	0	0	0	0	0	0	0	0	0	0	0	0	1	0	0	0	0	0	0	0	0	0
MUC7_HUMAN	PROL4_HUMAN	1	0	0	0	0	0	0	0	0	0	0	0	0	1	0	0	0	0	0	0	0	0	0
IDHC_HUMAN	SUMO4_HUMAN	1	0	0	0	0	0	0	0	0	0	0	0	0	1	0	0	0	0	0	0	0	0	0
IDH3A_HUMAN	SUMO4_HUMAN	1	0	0	0	0	0	0	0	0	0	0	0	0	1	0	0	0	0	0	0	0	0	0
JUN_HUMAN	SUMO4_HUMAN	1	0	0	0	0	0	0	0	0	0	0	0	0	1	0	0	0	0	0	0	0	0	0
IMDH2_HUMAN	SUMO4_HUMAN	1	0	0	0	0	0	0	0	0	0	0	0	0	1	0	0	0	0	0	0	0	0	0
STAT3_HUMAN	SUMO4_HUMAN	1	0	0	0	0	0	0	0	0	0	0	0	0	1	0	0	0	0	0	0	0	0	0
RSSA_HUMAN	SUMO4_HUMAN	1	0	0	0	0	0	0	0	0	0	0	0	0	1	0	0	0	0	0	0	0	0	0
PRDX4_HUMAN	SUMO4_HUMAN	1	0	0	0	0	0	0	0	0	0	0	0	0	1	0	0	0	0	0	0	0	0	0
STAT1_HUMAN	SUMO4_HUMAN	1	0	0	0	0	0	0	0	0	0	0	0	0	1	0	0	0	0	0	0	0	0	0
RYR1_HUMAN	CAC1S_HUMAN	1	0	0	0	0	0	0	0	0	0	0	0	0	1	0	0	0	0	0	0	0	0	0
PGK1_HUMAN	SUMO4_HUMAN	1	0	0	0	0	0	0	0	0	0	0	0	0	1	0	0	0	0	0	0	0	0	0
PA2G4_HUMAN	SUMO4_HUMAN	1	0	0	0	0	0	0	0	0	0	0	0	0	1	0	0	0	0	0	0	0	0	0
PRDX3_HUMAN	SUMO4_HUMAN	1	0	0	0	0	0	0	0	0	0	0	0	0	1	0	0	0	0	0	0	0	0	0
PRDX2_HUMAN	SUMO4_HUMAN	1	0	0	0	0	0	0	0	0	0	0	0	0	1	0	0	0	0	0	0	0	0	0
MAGBI_HUMAN	NAF1_HUMAN	1	0	0	0	0	0	0	0	0	0	0	0	0	0	0	0	0	0	0	0	0	1	0
MAGAB_HUMAN	ZSWM2_HUMAN	1	0	0	0	0	0	0	0	0	0	0	0	0	0	0	0	0	0	0	0	0	1	0
MAGBI_HUMAN	TRI37_HUMAN	1	0	0	0	0	0	0	0	0	0	0	0	0	0	0	0	0	0	0	0	0	1	0
MAGBI_HUMAN	P53_HUMAN	1	0	0	0	0	0	0	0	0	0	0	0	0	0	0	0	0	0	0	0	0	1	0
HUS1B_HUMAN	RAD1_HUMAN	1	0	0	0	0	0	0	0	0	0	0	0	0	0	0	0	0	0	0	1	0	0	0
ELOA2_HUMAN	TRAF2_HUMAN	1	0	0	0	0	0	0	0	0	0	0	0	0	0	0	0	0	0	0	0	0	1	0
HXB1_HUMAN	PBX1_HUMAN	1	0	0	0	0	0	0	0	0	0	0	0	0	0	0	0	0	0	0	0	0	1	0
HXB1_HUMAN	AACT_HUMAN	1	0	0	0	0	0	0	0	0	0	0	0	0	0	0	0	0	0	0	0	0	1	0
SMAD9_HUMAN	ZSCA4_HUMAN	1	0	0	0	0	0	0	0	0	0	0	0	0	0	0	0	0	0	0	0	1	0	0
TNFB_HUMAN	TNFC_HUMAN	1	0	0	0	0	0	0	0	0	0	0	0	0	0	0	0	0	0	0	0	0	0	1
ZCH13_HUMAN	ATX1_HUMAN	1	0	0	0	0	0	0	0	0	0	0	0	0	0	0	0	0	0	0	0	0	1	0
CRFR2_HUMAN	UCN2_HUMAN	1	0	0	0	0	0	0	0	0	0	0	0	0	0	0	0	0	0	0	0	1	0	0
APAF_HUMAN	B2L10_HUMAN	1	0	0	0	0	0	0	0	0	0	0	0	0	0	0	0	0	0	0	0	1	0	0
RHXF2_HUMAN	FA46D_HUMAN	1	0	0	0	0	0	0	0	0	0	0	0	0	0	0	0	0	0	0	0	0	1	0
MSH4_HUMAN	MSH5_HUMAN	1	0	0	0	0	0	0	0	0	0	0	0	0	0	0	0	0	0	0	0	0	1	0
RNF4_HUMAN	GSC2_HUMAN	1	0	0	0	0	0	0	0	0	0	0	0	0	0	0	0	0	0	0	0	0	1	0
RL40_HUMAN	FSHR_HUMAN	1	0	0	0	0	0	0	0	0	0	0	0	0	0	0	0	0	0	0	0	0	1	0
DMC1_HUMAN	MSH4_HUMAN	1	0	0	0	0	0	0	0	0	0	0	0	0	0	0	0	0	0	0	0	0	1	0
DHX9_HUMAN	RBY1A_HUMAN	1	0	0	0	0	0	0	0	0	0	0	0	0	0	0	0	0	0	0	0	0	1	0
ELOA2_HUMAN	P80C_HUMAN	1	0	0	0	0	0	0	0	0	0	0	0	0	0	0	0	0	0	0	0	0	1	0
ELOA2_HUMAN	CS050_HUMAN	1	0	0	0	0	0	0	0	0	0	0	0	0	0	0	0	0	0	0	0	0	1	0
CBP_HUMAN	HXB1_HUMAN	1	0	0	0	0	0	0	0	0	0	0	0	0	0	0	0	0	0	0	0	0	1	0
1433T_HUMAN	FSHR_HUMAN	1	0	0	0	0	0	0	0	0	0	0	0	0	0	0	0	0	0	0	0	0	1	0
CEP70_HUMAN	ELOA2_HUMAN	1	0	0	0	0	0	0	0	0	0	0	0	0	0	0	0	0	0	0	0	0	1	0
CBX5_HUMAN	ELOA2_HUMAN	1	0	0	0	0	0	0	0	0	0	0	0	0	0	0	0	0	0	0	0	0	1	0
FSHR_HUMAN	TOP1_HUMAN	1	0	0	0	0	0	0	0	0	0	0	0	0	0	0	0	0	0	0	0	0	1	0
FSHR_HUMAN	AKT2_HUMAN	1	0	0	0	0	0	0	0	0	0	0	0	0	0	0	0	0	0	0	0	0	1	0
FSHB_HUMAN	FSHR_HUMAN	1	0	0	0	0	0	0	0	0	0	0	0	0	0	0	0	0	0	0	0	0	1	0
FSHR_HUMAN	S10AA_HUMAN	1	0	0	0	0	0	0	0	0	0	0	0	0	0	0	0	0	0	0	0	0	1	0
FSHR_HUMAN	CBX5_HUMAN	1	0	0	0	0	0	0	0	0	0	0	0	0	0	0	0	0	0	0	0	0	1	0
ELOA2_HUMAN	ZN165_HUMAN	1	0	0	0	0	0	0	0	0	0	0	0	0	0	0	0	0	0	0	0	0	1	0
ELOA2_HUMAN	ZBT43_HUMAN	1	0	0	0	0	0	0	0	0	0	0	0	0	0	0	0	0	0	0	0	0	1	0
FGF4_HUMAN	FGFR3_HUMAN	1	0	0	0	0	0	0	0	0	0	0	0	0	0	0	0	0	0	0	0	0	1	0
EP300_HUMAN	HXB1_HUMAN	1	0	0	0	0	0	0	0	0	0	0	0	0	0	0	0	0	0	0	0	0	1	0
F261_HUMAN	HXK4_HUMAN	1	0	0	0	0	0	0	0	0	1	0	0	0	0	0	0	0	0	0	0	0	0	0
ACMSD_HUMAN	MAGAB_HUMAN	1	0	0	0	0	0	0	0	0	1	0	0	0	0	0	0	0	0	0	0	0	0	0
TREX2_HUMAN	UCHL5_HUMAN	1	0	0	0	0	0	0	0	1	0	0	0	0	0	0	0	0	0	0	0	0	0	0
CO8A_HUMAN	CO8G_HUMAN	1	0	0	0	0	0	0	0	0	1	0	0	0	0	0	0	0	0	0	0	0	0	0
CBX1_HUMAN	H31_HUMAN	1	0	0	0	0	0	0	0	0	1	0	0	0	0	0	0	0	0	0	0	0	0	0
LEF1_HUMAN	CDX1_HUMAN	1	0	0	0	0	0	0	1	0	0	0	0	0	0	0	0	0	0	0	0	0	0	0
ARRC_HUMAN	RNAS6_HUMAN	1	0	0	0	0	1	0	0	0	0	0	0	0	0	0	0	0	0	0	0	0	0	0
HNF1A_HUMAN	GATA5_HUMAN	1	0	0	0	0	0	0	0	1	0	0	0	0	0	0	0	0	0	0	0	0	0	0
NPY4R_HUMAN	NEB2_HUMAN	1	0	0	0	0	0	0	1	0	0	0	0	0	0	0	0	0	0	0	0	0	0	0
G3P_HUMAN	SUMO4_HUMAN	1	0	0	0	0	0	0	0	0	0	0	0	0	1	0	0	0	0	0	0	0	0	0
ING4_HUMAN	H31_HUMAN	1	0	0	0	0	0	0	0	0	1	0	0	0	0	0	0	0	0	0	0	0	0	0
H31_HUMAN	TP53B_HUMAN	1	0	0	0	0	0	0	0	0	1	0	0	0	0	0	0	0	0	0	0	0	0	0
CCL1_HUMAN	CCR1_HUMAN	1	0	0	0	0	0	0	0	0	0	1	0	0	0	0	0	0	0	0	0	0	0	0
RCOR1_HUMAN	H31_HUMAN	1	0	0	0	0	0	0	0	0	1	0	0	0	0	0	0	0	0	0	0	0	0	0
H31_HUMAN	CDYL1_HUMAN	1	0	0	0	0	0	0	0	0	1	0	0	0	0	0	0	0	0	0	0	0	0	0
FA9_HUMAN	VKGC_HUMAN	1	0	0	0	0	0	0	0	0	1	0	0	0	0	0	0	0	0	0	0	0	0	0
H31_HUMAN	NASP_HUMAN	1	0	0	0	0	0	0	0	0	1	0	0	0	0	0	0	0	0	0	0	0	0	0
H31_HUMAN	JHD3A_HUMAN	1	0	0	0	0	0	0	0	0	1	0	0	0	0	0	0	0	0	0	0	0	0	0
PTHY_HUMAN	BAT3_HUMAN	1	0	0	0	1	0	0	0	0	0	0	0	0	0	0	0	0	0	0	0	0	0	0
GUAA_HUMAN	SUMO4_HUMAN	1	0	0	0	0	0	0	0	0	0	0	0	0	1	0	0	0	0	0	0	0	0	0
STAT_HUMAN	OVGP1_HUMAN	1	0	0	0	1	0	0	0	0	0	0	0	0	0	0	0	0	0	0	0	0	0	0
PTHY_HUMAN	FEZ1_HUMAN	1	0	0	0	1	0	0	0	0	0	0	0	0	0	0	0	0	0	0	0	0	0	0
GBRG3_HUMAN	GBRB2_HUMAN	1	0	0	0	1	0	0	0	0	0	0	0	0	0	0	0	0	0	0	0	0	0	0
GBRAP_HUMAN	GBRG3_HUMAN	1	0	0	0	1	0	0	0	0	0	0	0	0	0	0	0	0	0	0	0	0	0	0
HSP7C_HUMAN	SUMO4_HUMAN	1	0	0	0	0	0	0	0	0	0	0	0	0	1	0	0	0	0	0	0	0	0	0
SHC1_HUMAN	TPOR_HUMAN	1	0	0	0	0	0	0	0	0	0	1	0	0	0	0	0	0	0	0	0	0	0	0
H15_HUMAN	H11_HUMAN	1	0	0	0	0	0	0	1	0	0	0	0	0	0	0	0	0	0	0	0	0	0	0
BAG4_HUMAN	ABEC1_HUMAN	1	0	0	0	0	0	0	1	0	0	0	0	0	0	0	0	0	0	0	0	0	0	0
LEG2_HUMAN	TNFB_HUMAN	1	0	0	0	0	0	1	0	0	0	0	0	0	0	0	0	0	0	0	0	0	0	0
GIPR_HUMAN	GIP_HUMAN	1	0	0	0	0	0	0	1	0	0	0	0	0	0	0	0	0	0	0	0	0	0	0
FGF8_HUMAN	FGFR1_HUMAN	1	0	0	0	0	0	0	1	0	0	0	0	0	0	0	0	0	0	0	0	0	0	0
CRBA1_HUMAN	CRBB2_HUMAN	1	0	0	0	0	1	0	0	0	0	0	0	0	0	0	0	0	0	0	0	0	0	0
BFSP2_HUMAN	BFSP1_HUMAN	1	0	0	0	0	1	0	0	0	0	0	0	0	0	0	0	0	0	0	0	0	0	0
NGF_HUMAN	NTRK1_HUMAN	1	0	0	0	0	1	0	0	0	0	0	0	0	0	0	0	0	0	0	0	0	0	0
CRBA2_HUMAN	CRBB3_HUMAN	1	0	0	0	0	1	0	0	0	0	0	0	0	0	0	0	0	0	0	0	0	0	0
ENOA_HUMAN	SUMO4_HUMAN	1	0	0	0	0	0	0	0	0	0	0	0	0	1	0	0	0	0	0	0	0	0	0
EIF3I_HUMAN	SUMO4_HUMAN	1	0	0	0	0	0	0	0	0	0	0	0	0	1	0	0	0	0	0	0	0	0	0
FOS_HUMAN	SUMO4_HUMAN	1	0	0	0	0	0	0	0	0	0	0	0	0	1	0	0	0	0	0	0	0	0	0
ENOG_HUMAN	SUMO4_HUMAN	1	0	0	0	0	0	0	0	0	0	0	0	0	1	0	0	0	0	0	0	0	0	0
CA128_HUMAN	SUMO4_HUMAN	1	0	0	0	0	0	0	0	0	0	0	0	0	1	0	0	0	0	0	0	0	0	0
H4_HUMAN	TP53B_HUMAN	1	0	0	0	0	0	0	0	0	0	0	1	0	0	0	0	0	0	0	0	0	0	0
CLIC1_HUMAN	SUMO4_HUMAN	1	0	0	0	0	0	0	0	0	0	0	0	0	1	0	0	0	0	0	0	0	0	0
CALR_HUMAN	SUMO4_HUMAN	1	0	0	0	0	0	0	0	0	0	0	0	0	1	0	0	0	0	0	0	0	0	0
HSP71_HUMAN	SUMO4_HUMAN	1	0	0	0	0	0	0	0	0	0	0	0	0	1	0	0	0	0	0	0	0	0	0
HNRH1_HUMAN	SUMO4_HUMAN	1	0	0	0	0	0	0	0	0	0	0	0	0	1	0	0	0	0	0	0	0	0	0
HIS1_HUMAN	MUC7_HUMAN	1	0	0	0	0	0	0	0	0	0	0	0	0	1	0	0	0	0	0	0	0	0	0
HNRPL_HUMAN	SUMO4_HUMAN	1	0	0	0	0	0	0	0	0	0	0	0	0	1	0	0	0	0	0	0	0	0	0
HNRPF_HUMAN	SUMO4_HUMAN	1	0	0	0	0	0	0	0	0	0	0	0	0	1	0	0	0	0	0	0	0	0	0
GRP75_HUMAN	SUMO4_HUMAN	1	0	0	0	0	0	0	0	0	0	0	0	0	1	0	0	0	0	0	0	0	0	0
GBLP_HUMAN	SUMO4_HUMAN	1	0	0	0	0	0	0	0	0	0	0	0	0	1	0	0	0	0	0	0	0	0	0
GSTP1_HUMAN	SUMO4_HUMAN	1	0	0	0	0	0	0	0	0	0	0	0	0	1	0	0	0	0	0	0	0	0	0
GRP78_HUMAN	SUMO4_HUMAN	1	0	0	0	0	0	0	0	0	0	0	0	0	1	0	0	0	0	0	0	0	0	0
DEK_HUMAN	H4_HUMAN	1	0	0	0	0	0	0	0	0	0	0	1	0	0	0	0	0	0	0	0	0	0	0
DAXX_HUMAN	H4_HUMAN	1	0	0	0	0	0	0	0	0	0	0	1	0	0	0	0	0	0	0	0	0	0	0
H4_HUMAN	RBBP4_HUMAN	1	0	0	0	0	0	0	0	0	0	0	1	0	0	0	0	0	0	0	0	0	0	0
H4_HUMAN	BRD2_HUMAN	1	0	0	0	0	0	0	0	0	0	0	1	0	0	0	0	0	0	0	0	0	0	0
GP1BA_HUMAN	GPIX_HUMAN	1	0	0	0	0	0	0	0	0	0	1	0	0	0	0	0	0	0	0	0	0	0	0
PLCB2_HUMAN	TRPC3_HUMAN	1	0	0	1	0	0	0	0	0	0	0	0	0	0	0	0	0	0	0	0	0	0	0
PTN11_HUMAN	TPOR_HUMAN	1	0	0	0	0	0	0	0	0	0	1	0	0	0	0	0	0	0	0	0	0	0	0
IRS2_HUMAN	TPOR_HUMAN	1	0	0	0	0	0	0	0	0	0	1	0	0	0	0	0	0	0	0	0	0	0	0
ACTG_HUMAN	SUMO4_HUMAN	1	0	0	0	0	0	0	0	0	0	0	0	0	1	0	0	0	0	0	0	0	0	0
TR13C_HUMAN	TRAF3_HUMAN	1	0	0	0	0	0	0	0	0	0	0	1	0	0	0	0	0	0	0	0	0	0	0
DJB11_HUMAN	SUMO4_HUMAN	1	0	0	0	0	0	0	0	0	0	0	0	0	1	0	0	0	0	0	0	0	0	0
CCL17_HUMAN	DUFFY_HUMAN	1	0	0	0	0	0	0	0	0	0	0	0	1	0	0	0	0	0	0	0	0	0	0
UBC9_HUMAN	H4_HUMAN	1	0	0	0	0	0	0	0	0	0	0	1	0	0	0	0	0	0	0	0	0	0	0
SETD8_HUMAN	H4_HUMAN	1	0	0	0	0	0	0	0	0	0	0	1	0	0	0	0	0	0	0	0	0	0	0
PHF20_HUMAN	H4_HUMAN	1	0	0	0	0	0	0	0	0	0	0	1	0	0	0	0	0	0	0	0	0	0	0
TFE2_HUMAN	BHLH8_HUMAN	1	0	0	0	0	0	0	0	0	0	0	1	0	0	0	0	0	0	0	0	0	0	0
TAL2_HUMAN	TFPT_HUMAN	1	0	0	0	0	0	0	0	0	0	0	1	0	0	0	0	0	0	0	0	0	0	0
VDAC1_HUMAN	SUMO4_HUMAN	1	0	0	0	0	0	0	0	0	0	0	0	0	1	0	0	0	0	0	0	0	0	0
1C17_HUMAN	KI2S4_HUMAN	1	1	0	0	0	0	0	0	0	0	0	0	0	0	0	0	0	0	0	0	0	0	0
DP13A_HUMAN	FSHR_HUMAN	1	0	0	0	0	0	0	0	0	0	0	0	0	0	0	0	0	0	0	0	0	1	0
BAD_HUMAN	HRK_HUMAN	2	0	0	1	0	0	0	0	0	0	0	0	0	0	0	0	0	0	0	0	0	1	0
FKB1A_HUMAN	TRPC3_HUMAN	2	0	0	1	0	0	1	0	0	0	0	0	0	0	0	0	0	0	0	0	0	0	0
NMU_HUMAN	NMUR1_HUMAN	2	0	0	1	0	0	0	0	0	0	0	0	0	0	0	0	0	0	0	0	0	1	0
GBGT2_HUMAN	IRK6_HUMAN	2	0	0	1	0	0	0	0	0	0	1	0	0	0	0	0	0	0	0	0	0	0	0
ID2_HUMAN	MYOG_HUMAN	2	0	0	0	0	1	0	0	0	0	0	0	0	0	0	0	1	0	0	0	0	0	0
CRBA4_HUMAN	CRBB2_HUMAN	2	0	0	0	0	1	0	0	0	0	0	0	0	0	0	0	0	0	0	0	0	1	0
I12R2_HUMAN	IL12A_HUMAN	2	0	0	1	0	0	0	0	0	0	0	0	0	0	0	0	0	0	0	0	1	0	0
HNRPK_HUMAN	KHDR2_HUMAN	2	0	0	1	0	0	0	0	0	0	1	0	0	0	0	0	0	0	0	0	0	0	0
H31T_HUMAN	KS6A3_HUMAN	2	0	0	0	1	0	0	0	0	0	0	0	0	0	0	0	0	0	0	0	0	1	0
ACTN2_HUMAN	NMDZ1_HUMAN	2	0	0	1	0	1	0	0	0	0	0	0	0	0	0	0	0	0	0	0	0	0	0
1433G_HUMAN	KCNK9_HUMAN	2	0	0	1	0	0	0	0	0	0	0	0	0	0	0	0	0	1	0	0	0	0	0
GATA1_HUMAN	SPI1_HUMAN	2	0	0	0	1	0	0	0	0	0	1	0	0	0	0	0	0	0	0	0	0	0	0
5HT2C_HUMAN	GNAQ_HUMAN	2	0	0	1	0	0	0	0	0	0	0	0	0	1	0	0	0	0	0	0	0	0	0
1433Z_HUMAN	KCNK9_HUMAN	2	0	0	1	0	0	0	0	0	0	0	0	0	0	0	0	0	1	0	0	0	0	0
CALC_HUMAN	RAMP1_HUMAN	2	0	0	1	0	0	0	0	0	0	0	0	0	0	0	0	0	1	0	0	0	0	0
STX3_HUMAN	TRPC3_HUMAN	2	0	0	1	0	0	1	0	0	0	0	0	0	0	0	0	0	0	0	0	0	0	0
1433F_HUMAN	KCNK9_HUMAN	2	0	0	1	0	0	0	0	0	0	0	0	0	0	0	0	0	1	0	0	0	0	0
1433E_HUMAN	KCNK9_HUMAN	2	0	0	1	0	0	0	0	0	0	0	0	0	0	0	0	0	1	0	0	0	0	0
TDIF1_HUMAN	TDT_HUMAN	2	1	0	0	0	0	0	0	0	0	0	1	0	0	0	0	0	0	0	0	0	0	0
H32_HUMAN	STAT6_HUMAN	2	0	0	0	0	0	0	0	0	0	0	0	0	0	0	1	0	0	0	0	1	0	0
CALC_HUMAN	CALRL_HUMAN	2	0	0	1	0	0	0	0	0	0	0	0	0	0	0	0	0	1	0	0	0	0	0
TTK_HUMAN	TBB1_HUMAN	2	0	0	0	0	0	0	0	0	0	0	0	0	0	0	0	1	0	0	0	0	1	0
H31T_HUMAN	KS6A5_HUMAN	2	0	0	0	1	0	0	0	0	0	0	0	0	0	0	0	0	0	0	0	0	1	0
SRC_HUMAN	CEAM3_HUMAN	2	1	0	0	0	0	0	0	0	0	0	0	0	0	0	0	1	0	0	0	0	0	0
TRPC3_HUMAN	KPCA_HUMAN	2	0	0	1	0	0	1	0	0	0	0	0	0	0	0	0	0	0	0	0	0	0	0
SYT2_HUMAN	WNK1_HUMAN	2	1	0	1	0	0	0	0	0	0	0	0	0	0	0	0	0	0	0	0	0	0	0
ACL7A_HUMAN	TES_HUMAN	2	0	0	1	0	0	0	0	0	0	0	0	0	0	0	0	0	0	0	0	0	1	0
CALRL_HUMAN	CALCA_HUMAN	2	0	0	1	0	0	0	0	0	0	0	0	0	0	0	0	0	1	0	0	0	0	0
MEOX2_HUMAN	TULP2_HUMAN	2	0	0	1	0	0	0	0	0	1	0	0	0	0	0	0	0	0	0	0	0	0	0
GLYAT_HUMAN	GASP1_HUMAN	2	0	0	0	0	0	0	0	1	1	0	0	0	0	0	0	0	0	0	0	0	0	0
GRID2_HUMAN	DLG2_HUMAN	2	0	0	1	0	0	0	0	0	0	0	0	0	0	0	0	0	0	0	0	0	1	0
GRIN2_HUMAN	TRP13_HUMAN	2	0	0	0	0	0	0	1	0	0	1	0	0	0	0	0	0	0	0	0	0	0	0
TYOBP_HUMAN	KI3S1_HUMAN	2	1	0	0	0	0	0	0	0	0	1	0	0	0	0	0	0	0	0	0	0	0	0
KCC2A_HUMAN	NMDE2_HUMAN	2	0	0	1	0	0	0	0	0	0	0	0	0	0	0	0	0	0	0	0	0	1	0
ITPR1_HUMAN	TRPC3_HUMAN	2	0	0	1	0	0	1	0	0	0	0	0	0	0	0	0	0	0	0	0	0	0	0
DRD3_HUMAN	MPDZ_HUMAN	2	0	0	1	0	0	0	0	0	0	0	0	0	0	0	0	0	0	0	0	0	1	0
SOX1_HUMAN	CTNB1_HUMAN	2	0	0	1	0	0	0	0	0	0	1	0	0	0	0	0	0	0	0	0	0	0	0
CBP_HUMAN	AIRE_HUMAN	2	0	0	0	0	0	0	0	1	0	0	0	0	0	0	0	0	0	0	0	0	0	1
DVL2_HUMAN	DDI1_HUMAN	2	0	0	1	0	0	0	0	0	0	0	0	0	0	0	0	0	0	0	0	0	1	0
DRD3_HUMAN	GIPC1_HUMAN	2	0	0	1	0	0	0	0	0	0	0	0	0	0	0	0	0	0	0	0	0	1	0
E41L1_HUMAN	DRD3_HUMAN	2	0	0	1	0	0	0	0	0	0	0	0	0	0	0	0	0	0	0	0	0	1	0
DYDC1_HUMAN	NDK5_HUMAN	2	0	0	1	0	0	0	0	0	0	0	0	0	0	0	0	0	0	0	0	0	1	0
DRD3_HUMAN	E41L2_HUMAN	2	0	0	1	0	0	0	0	0	0	0	0	0	0	0	0	0	0	0	0	0	1	0
DPY30_HUMAN	DYDC1_HUMAN	2	0	0	1	0	0	0	0	0	0	0	0	0	0	0	0	0	0	0	0	0	1	0
MAGA1_HUMAN	TRI31_HUMAN	2	0	0	0	0	0	0	0	0	0	1	0	0	0	0	0	0	0	0	0	0	1	0
DRD3_HUMAN	RADI_HUMAN	2	0	0	1	0	0	0	0	0	0	0	0	0	0	0	0	0	0	0	0	0	1	0
DRD2_HUMAN	SC6A3_HUMAN	2	0	0	1	0	0	0	0	0	0	1	0	0	0	0	0	0	0	0	0	0	0	0
GBRB2_HUMAN	GBRA3_HUMAN	2	0	0	1	1	0	0	0	0	0	0	0	0	0	0	0	0	0	0	0	0	0	0
FZD9_HUMAN	WNT7A_HUMAN	2	0	0	1	0	0	0	0	0	0	0	0	0	0	0	0	0	0	0	0	0	1	0
GFI1B_HUMAN	BEGIN_HUMAN	2	0	0	1	0	0	0	0	0	0	0	0	0	0	0	0	0	0	0	0	0	1	0
GCP4_HUMAN	SPERT_HUMAN	2	0	0	1	0	0	0	0	0	0	0	0	0	0	0	0	0	0	0	0	0	1	0
FHL5_HUMAN	KIF17_HUMAN	2	0	0	1	0	0	0	0	0	0	0	0	0	0	0	0	0	0	0	0	0	1	0
DPPA2_HUMAN	ZN250_HUMAN	2	0	0	1	0	0	0	0	0	0	0	0	0	0	0	0	0	0	0	0	0	1	0
EF1G_HUMAN	DRD3_HUMAN	2	0	0	1	0	0	0	0	0	0	0	0	0	0	0	0	0	0	0	0	0	1	0
FATE1_HUMAN	USBP1_HUMAN	2	0	0	1	0	0	0	0	0	0	0	0	0	0	0	0	1	0	0	0	0	0	0
EPHA8_HUMAN	PK3CG_HUMAN	2	0	0	1	0	0	0	0	0	0	1	0	0	0	0	0	0	0	0	0	0	0	0
EP300_HUMAN	HXD4_HUMAN	2	0	0	0	0	0	0	0	1	0	0	0	0	0	0	0	0	0	0	0	1	0	0
CAD18_HUMAN	CADH9_HUMAN	2	0	0	1	0	0	0	0	1	0	0	0	0	0	0	0	0	0	0	0	0	0	0
CC116_HUMAN	GTR4_HUMAN	2	0	0	1	0	0	0	0	0	0	0	0	0	0	0	0	0	0	0	0	0	1	0
CC116_HUMAN	MDFI_HUMAN	2	0	0	1	0	0	0	0	0	0	0	0	0	0	0	0	0	0	0	0	0	1	0
BFAR_HUMAN	HRK_HUMAN	2	0	0	1	0	0	0	0	0	0	0	0	0	0	0	0	0	0	0	0	0	1	0
GCKR_HUMAN	HXK4_HUMAN	2	0	0	0	0	0	0	0	0	1	1	0	0	0	0	0	0	0	0	0	0	0	0
AKAP3_HUMAN	AKAP4_HUMAN	2	0	0	1	0	0	0	0	0	0	0	0	0	0	0	0	0	0	0	0	0	1	0
BBC3_HUMAN	HRK_HUMAN	2	0	0	1	0	0	0	0	0	0	0	0	0	0	0	0	0	0	0	0	0	1	0
BAI1_HUMAN	BAIP3_HUMAN	2	0	0	1	0	0	0	0	0	0	1	0	0	0	0	0	0	0	0	0	0	0	0
DISC1_HUMAN	KCNQ5_HUMAN	2	0	0	1	0	1	0	0	0	0	0	0	0	0	0	0	0	0	0	0	0	0	0
DCE2_HUMAN	FA10_HUMAN	2	0	0	1	0	0	0	0	0	0	1	0	0	0	0	0	0	0	0	0	0	0	0
CJ062_HUMAN	PLS1_HUMAN	2	0	0	1	0	0	0	0	0	0	0	0	0	0	0	0	0	0	0	0	0	1	0
LEP_HUMAN	UCN1_HUMAN	2	0	0	0	0	0	0	1	0	0	0	0	0	0	0	0	1	0	0	0	0	0	0
DCC_HUMAN	ANDR_HUMAN	2	0	0	1	0	0	0	0	0	0	0	0	0	1	0	0	0	0	0	0	0	0	0
CLAT_HUMAN	KPCA_HUMAN	2	0	0	1	0	1	0	0	0	0	0	0	0	0	0	0	0	0	0	0	0	0	0
CHAC1_HUMAN	RHXF2_HUMAN	2	0	0	1	0	0	0	0	0	1	0	0	0	0	0	0	0	0	0	0	0	0	0
MUSK_HUMAN	COLQ_HUMAN	2	0	0	1	0	0	0	0	0	0	0	0	0	0	0	0	0	0	0	0	0	1	0
CD017_HUMAN	TBA4A_HUMAN	2	0	0	0	1	0	0	0	0	0	0	0	0	0	0	0	0	0	0	0	0	1	0
GRID2_HUMAN	GRIK5_HUMAN	2	0	0	1	0	0	0	0	0	0	0	0	0	0	0	0	0	0	0	0	0	1	0
ODFP1_HUMAN	ODFP2_HUMAN	2	0	0	0	1	0	0	0	0	0	0	0	0	0	0	0	0	0	0	0	0	1	0
COG5_HUMAN	MEFV_HUMAN	2	1	0	0	0	0	0	0	0	0	0	0	0	0	0	0	0	0	0	0	0	1	0
DRD3_HUMAN	FLNA_HUMAN	2	0	0	1	0	0	0	0	0	0	0	0	0	0	0	0	0	0	0	0	0	1	0
MAGAB_HUMAN	ZBT16_HUMAN	2	0	0	0	0	0	0	0	0	0	0	0	0	0	0	0	1	0	0	0	1	0	0
CTLA4_HUMAN	TXK_HUMAN	2	1	0	0	0	0	0	0	0	0	1	0	0	0	0	0	0	0	0	0	0	0	0
DAZ1_HUMAN	BOLL_HUMAN	2	0	0	0	1	0	0	0	0	0	0	0	0	0	0	0	0	0	0	0	0	1	0
FXR2_HUMAN	CJ062_HUMAN	2	0	0	1	0	0	0	0	0	0	0	0	0	0	0	0	0	0	0	0	0	1	0
SUMO1_HUMAN	CK065_HUMAN	2	0	0	1	0	0	0	0	0	0	0	0	0	0	0	0	0	0	0	0	0	1	0
PHOS_HUMAN	1433Z_HUMAN	2	0	0	0	0	1	0	0	0	0	0	0	0	1	0	0	0	0	0	0	0	0	0
CABP2_HUMAN	NMT1_HUMAN	2	0	0	1	0	1	0	0	0	0	0	0	0	0	0	0	0	0	0	0	0	0	0
GP1BA_HUMAN	TPST1_HUMAN	2	1	0	0	0	0	0	0	0	0	1	0	0	0	0	0	0	0	0	0	0	0	0
GNAI1_HUMAN	CCR5_HUMAN	2	0	0	0	1	0	0	0	0	0	0	0	0	0	0	0	0	1	0	0	0	0	0
TN13B_HUMAN	TR13B_HUMAN	2	1	0	0	0	0	0	0	0	0	0	0	0	0	0	0	0	0	0	0	0	0	1
EWS_HUMAN	TRPV5_HUMAN	2	1	0	0	0	0	0	0	0	0	1	0	0	0	0	0	0	0	0	0	0	0	0
EWS_HUMAN	LIRA3_HUMAN	2	1	0	0	0	0	0	0	0	0	1	0	0	0	0	0	0	0	0	0	0	0	0
5HT6R_HUMAN	FYN_HUMAN	2	0	0	0	0	0	0	0	0	0	0	0	1	0	1	0	0	0	0	0	0	0	0
CAPON_HUMAN	NOS1_HUMAN	2	0	0	1	0	0	0	0	1	0	0	0	0	0	0	0	0	0	0	0	0	0	0
H31T_HUMAN	SETB1_HUMAN	2	0	0	0	1	0	0	0	0	0	0	0	0	0	0	0	0	0	0	0	0	1	0
CRBB2_HUMAN	CRGC_HUMAN	2	0	0	0	0	1	0	0	0	0	0	0	0	0	0	0	0	0	0	0	0	1	0
DNM3L_HUMAN	PHP14_HUMAN	2	0	0	0	0	0	0	0	0	0	0	0	0	0	0	0	1	0	0	0	0	1	0
MCM10_HUMAN	DPPA2_HUMAN	2	0	0	1	0	0	0	0	0	0	0	0	0	0	0	0	0	0	0	0	0	1	0
GFI1B_HUMAN	CT012_HUMAN	2	0	0	1	0	0	0	0	0	0	0	0	0	0	0	0	0	0	0	0	0	1	0
FGF6_HUMAN	FGFR2_HUMAN	2	0	0	0	0	0	0	0	0	0	0	0	0	1	0	0	0	0	0	0	0	1	0
C1QBP_HUMAN	HRK_HUMAN	2	0	0	1	0	0	0	0	0	0	0	0	0	0	0	0	0	0	0	0	0	1	0
BCLX_HUMAN	HRK_HUMAN	2	0	0	1	0	0	0	0	0	0	0	0	0	0	0	0	0	0	0	0	0	1	0
GBRAP_HUMAN	GBRG1_HUMAN	2	0	0	1	0	1	0	0	0	0	0	0	0	0	0	0	0	0	0	0	0	0	0
OPSR_HUMAN	PIAS3_HUMAN	2	0	0	1	0	1	0	0	0	0	0	0	0	0	0	0	0	0	0	0	0	0	0
CCL5_HUMAN	CCR3_HUMAN	2	1	0	0	1	0	0	0	0	0	0	0	0	0	0	0	0	0	0	0	0	0	0
CCL3_HUMAN	CCR5_HUMAN	2	1	0	0	0	0	0	0	0	0	0	0	0	0	0	0	0	1	0	0	0	0	0
KI2L4_HUMAN	FCERG_HUMAN	2	1	0	0	0	0	0	0	0	0	1	0	0	0	0	0	0	0	0	0	0	0	0
CD40L_HUMAN	TNR5_HUMAN	2	1	0	1	0	0	0	0	0	0	0	0	0	0	0	0	0	0	0	0	0	0	0
OPSR_HUMAN	NCOA2_HUMAN	2	0	0	1	0	1	0	0	0	0	0	0	0	0	0	0	0	0	0	0	0	0	0
MK03_HUMAN	V2R_HUMAN	2	0	0	0	0	0	0	0	0	0	1	0	0	0	0	1	0	0	0	0	0	0	0
PKHA5_HUMAN	FA46D_HUMAN	2	0	0	0	0	0	0	0	0	0	0	0	0	1	0	0	0	0	0	0	0	1	0
OPRD_HUMAN	KPCD_HUMAN	2	0	0	1	0	0	0	0	0	0	0	0	0	0	1	0	0	0	0	0	0	0	0
1433T_HUMAN	KCNK9_HUMAN	2	0	0	1	0	0	0	0	0	0	0	0	0	0	0	0	0	1	0	0	0	0	0
GFI1B_HUMAN	KIF17_HUMAN	2	0	0	1	0	0	0	0	0	0	0	0	0	0	0	0	0	0	0	0	0	1	0
UBQL4_HUMAN	ZG16_HUMAN	2	0	0	0	0	0	0	1	0	0	0	0	0	0	0	1	0	0	0	0	0	0	0
ADA11_HUMAN	NOCT_HUMAN	2	0	0	1	0	0	0	1	0	0	0	0	0	0	0	0	0	0	0	0	0	0	0
STAT3_HUMAN	IL23R_HUMAN	2	0	0	0	0	0	0	0	0	0	0	0	0	0	0	0	0	0	1	0	0	1	0
1433B_HUMAN	KCNK9_HUMAN	2	0	0	1	0	0	0	0	0	0	0	0	0	0	0	0	0	1	0	0	0	0	0
IBP1_HUMAN	MMP26_HUMAN	2	0	0	1	0	0	0	0	0	0	0	0	0	0	0	0	0	0	0	0	1	0	0
BCL2_HUMAN	HRK_HUMAN	2	0	0	1	0	0	0	0	0	0	0	0	0	0	0	0	0	0	0	0	0	1	0
TR13B_HUMAN	CAMLG_HUMAN	2	0	0	0	0	0	0	1	0	0	0	0	0	0	0	0	0	0	0	0	0	0	1
BIM_HUMAN	HRK_HUMAN	2	0	0	1	0	0	0	0	0	0	0	0	0	0	0	0	0	0	0	0	0	1	0
ACTB_HUMAN	SCNAA_HUMAN	2	0	0	1	0	0	0	0	0	0	0	0	0	1	0	0	0	0	0	0	0	0	0
C1QT1_HUMAN	V2R_HUMAN	2	0	0	0	0	0	0	0	0	0	1	0	0	0	0	1	0	0	0	0	0	0	0
PINL_HUMAN	TAU_HUMAN	2	0	0	1	0	0	0	0	0	0	0	0	0	0	0	0	0	0	0	0	0	1	0
EPS8_HUMAN	TEX28_HUMAN	2	0	0	1	0	0	0	0	0	0	0	0	0	0	0	0	0	0	0	0	0	1	0
DDX4_HUMAN	PIWL2_HUMAN	2	0	0	1	0	0	0	0	0	0	0	0	0	0	0	0	0	0	0	0	0	1	0
NAC1_HUMAN	TRPC3_HUMAN	2	0	0	1	0	0	1	0	0	0	0	0	0	0	0	0	0	0	0	0	0	0	0
TRPC1_HUMAN	TRPC3_HUMAN	2	0	0	1	0	0	1	0	0	0	0	0	0	0	0	0	0	0	0	0	0	0	0
AAPK1_HUMAN	AAKG3_HUMAN	2	0	0	0	0	0	0	0	0	0	0	0	1	1	0	0	0	0	0	0	0	0	0
HBP1_HUMAN	ZG16_HUMAN	2	0	0	0	0	0	0	1	0	0	0	0	0	0	0	1	0	0	0	0	0	0	0
DNM3L_HUMAN	HDAC1_HUMAN	2	0	0	0	0	0	0	0	0	0	0	0	0	0	0	0	1	0	0	0	0	1	0
BD01_HUMAN	CCR6_HUMAN	2	0	0	0	0	0	0	1	0	0	0	0	0	0	0	0	0	1	0	0	0	0	0
GP1BA_HUMAN	VWF_HUMAN	2	1	0	0	0	0	0	0	0	0	1	0	0	0	0	0	0	0	0	0	0	0	0
CRBA2_HUMAN	CRBB2_HUMAN	2	0	0	0	0	1	0	0	0	0	0	0	0	0	0	0	0	0	0	0	0	1	0
EWS_HUMAN	KHDR2_HUMAN	2	0	0	1	0	0	0	0	0	0	1	0	0	0	0	0	0	0	0	0	0	0	0
PDZD1_HUMAN	NPT2C_HUMAN	2	0	0	0	0	0	0	0	1	0	0	0	0	0	0	0	1	0	0	0	0	0	0
GEPH_HUMAN	GLRA1_HUMAN	2	0	0	1	0	0	0	0	0	0	0	0	0	0	0	0	0	0	0	0	0	1	0
IRK6_HUMAN	IRK9_HUMAN	2	0	0	1	0	0	0	0	0	0	0	0	0	0	0	0	0	0	0	0	0	1	0
CXCR1_HUMAN	ADA1A_HUMAN	2	0	0	1	0	0	0	0	0	1	0	0	0	0	0	0	0	0	0	0	0	0	0
CITE2_HUMAN	LHX3_HUMAN	2	0	0	1	0	1	0	0	0	0	0	0	0	0	0	0	0	0	0	0	0	0	0
HRK_HUMAN	RRAS_HUMAN	2	0	0	1	0	0	0	0	0	0	0	0	0	0	0	0	0	0	0	0	0	1	0
MPDZ_HUMAN	5HT2C_HUMAN	2	0	0	1	0	0	0	0	0	0	0	0	0	1	0	0	0	0	0	0	0	0	0
GFI1B_HUMAN	TRIM1_HUMAN	2	0	0	1	1	0	0	0	0	0	0	0	0	0	0	0	0	0	0	0	0	0	0
HDAC5_HUMAN	GCM1_HUMAN	2	0	0	0	0	0	0	0	1	0	0	0	0	0	0	0	1	0	0	0	0	0	0
KLRD1_HUMAN	NKG2C_HUMAN	2	1	0	0	0	0	0	0	0	1	0	0	0	0	0	0	0	0	0	0	0	0	0
FOXG1_HUMAN	GDF9_HUMAN	2	0	0	1	0	0	0	0	0	0	0	0	0	0	0	0	0	0	0	0	0	1	0
PHOS_HUMAN	KCC2A_HUMAN	2	0	0	0	0	1	0	0	0	0	0	0	0	1	0	0	0	0	0	0	0	0	0
GP1BA_HUMAN	FLNB_HUMAN	2	1	0	0	0	0	0	0	0	0	1	0	0	0	0	0	0	0	0	0	0	0	0
TRPC6_HUMAN	TRPC5_HUMAN	2	0	0	1	0	0	0	0	0	0	0	0	0	0	0	0	1	0	0	0	0	0	0
LEG1_HUMAN	VPREB_HUMAN	2	1	0	0	0	0	0	0	0	0	0	0	0	0	0	0	0	0	0	0	0	1	0
ASIP_HUMAN	JAM1_HUMAN	2	0	0	0	0	0	1	0	0	0	0	0	0	0	0	0	0	1	0	0	0	0	0
RAB1A_HUMAN	MOT3_HUMAN	2	0	0	0	0	1	0	0	0	0	0	0	0	0	0	0	0	1	0	0	0	0	0
PRDX3_HUMAN	MUC7_HUMAN	2	0	0	0	0	0	1	0	0	0	0	0	0	1	0	0	0	0	0	0	0	0	0
MUC7_HUMAN	PROF2_HUMAN	2	0	0	0	0	0	1	0	0	0	0	0	0	1	0	0	0	0	0	0	0	0	0
PHOS_HUMAN	KAPCA_HUMAN	2	0	0	0	0	1	0	0	0	0	0	0	0	1	0	0	0	0	0	0	0	0	0
DNJB9_HUMAN	MOT3_HUMAN	2	0	0	0	0	1	0	0	0	0	0	0	0	0	0	0	0	1	0	0	0	0	0
DLG4_HUMAN	NMD3B_HUMAN	2	0	0	0	0	1	0	0	0	0	1	0	0	0	0	0	0	0	0	0	0	0	0
KRA32_HUMAN	TRP13_HUMAN	2	0	0	0	0	1	0	0	0	0	0	0	0	0	0	0	0	0	0	0	1	0	0
ESR1_HUMAN	PO4F2_HUMAN	2	0	0	0	0	1	0	0	0	0	0	0	0	0	0	0	0	0	0	0	0	1	0
SGTA_HUMAN	ZG16_HUMAN	2	0	0	0	0	0	0	1	0	0	0	0	0	0	0	1	0	0	0	0	0	0	0
HNF4A_HUMAN	STAC_HUMAN	2	0	0	0	0	0	0	1	1	0	0	0	0	0	0	0	0	0	0	0	0	0	0
ABI2_HUMAN	ADA29_HUMAN	2	0	0	0	0	0	0	0	1	0	0	0	0	0	0	0	0	0	0	0	0	1	0
ZG16_HUMAN	UBQL1_HUMAN	2	0	0	0	0	0	0	1	0	0	0	0	0	0	0	1	0	0	0	0	0	0	0
HNF4A_HUMAN	PROX1_HUMAN	2	0	0	0	0	0	0	1	0	1	0	0	0	0	0	0	0	0	0	0	0	0	0
CCL7_HUMAN	MMP13_HUMAN	2	0	0	0	0	0	0	1	0	0	1	0	0	0	0	0	0	0	0	0	0	0	0
1433Z_HUMAN	IL9R_HUMAN	2	1	0	0	0	0	0	0	0	0	0	0	0	0	0	0	0	0	0	0	0	0	1
H2B2E_HUMAN	H15_HUMAN	2	0	0	0	0	0	0	1	0	0	0	0	0	0	0	0	0	0	1	0	0	0	0
GRIN2_HUMAN	DYL2_HUMAN	2	0	0	0	0	0	0	1	0	0	1	0	0	0	0	0	0	0	0	0	0	0	0
CRGC_HUMAN	CRYAA_HUMAN	2	0	0	0	0	1	0	0	0	0	0	0	0	0	0	0	1	0	0	0	0	0	0
LORI_HUMAN	VIME_HUMAN	2	0	0	0	1	0	0	0	0	0	0	0	0	0	0	0	0	0	1	0	0	0	0
LIFR_HUMAN	IL31R_HUMAN	2	0	0	0	1	0	0	0	0	0	0	0	0	0	0	0	0	0	0	0	0	1	0
ODFP1_HUMAN	SPAG5_HUMAN	2	0	0	0	1	0	0	0	0	0	0	0	0	0	0	0	0	0	0	0	0	1	0
MCM4_HUMAN	H31T_HUMAN	2	0	0	0	1	0	0	0	0	0	0	0	0	0	0	0	0	0	0	0	0	1	0
H31T_HUMAN	SUV91_HUMAN	2	0	0	0	1	0	0	0	0	0	0	0	0	0	0	0	0	0	0	0	0	1	0
H31T_HUMAN	MCM5_HUMAN	2	0	0	0	1	0	0	0	0	0	0	0	0	0	0	0	0	0	0	0	0	1	0
H31T_HUMAN	H2B2E_HUMAN	2	0	0	0	1	0	0	0	0	0	0	0	0	0	0	0	0	0	0	0	0	1	0
H31T_HUMAN	SETD7_HUMAN	2	0	0	0	1	0	0	0	0	0	0	0	0	0	0	0	0	0	0	0	0	1	0
H31T_HUMAN	SAP30_HUMAN	2	0	0	0	1	0	0	0	0	0	0	0	0	0	0	0	0	0	0	0	0	1	0
CASR_HUMAN	KPCB_HUMAN	2	0	0	0	0	1	0	0	1	0	0	0	0	0	0	0	0	0	0	0	0	0	0
ARRC_HUMAN	ZN496_HUMAN	2	0	0	0	0	1	0	0	0	0	0	0	0	1	0	0	0	0	0	0	0	0	0
CRBA4_HUMAN	CRBB1_HUMAN	2	0	0	0	0	1	0	0	0	0	0	0	0	0	0	0	1	0	0	0	0	0	0
CRBA1_HUMAN	CRBB3_HUMAN	2	0	0	0	0	1	0	0	0	0	0	0	0	0	0	0	0	0	1	0	0	0	0
ARRC_HUMAN	DVL2_HUMAN	2	0	0	0	0	1	0	0	0	0	0	0	0	1	0	0	0	0	0	0	0	0	0
RCOR1_HUMAN	H31T_HUMAN	2	0	0	0	1	0	0	0	0	0	0	0	0	0	0	0	0	0	0	0	0	1	0
ODFP1_HUMAN	TRIP6_HUMAN	2	0	0	0	1	0	0	0	0	0	0	0	0	0	0	0	0	0	0	0	0	1	0
ARRC_HUMAN	CPNS1_HUMAN	2	0	0	0	0	1	0	0	0	0	0	0	0	1	0	0	0	0	0	0	0	0	0
DPPA2_HUMAN	DPPA4_HUMAN	2	0	0	1	0	0	0	0	0	0	0	0	0	0	0	0	0	0	0	0	0	1	0
NMDE4_HUMAN	NMDZ1_HUMAN	2	0	0	1	0	0	0	0	0	0	0	0	0	0	1	0	0	0	0	0	0	0	0
IAPP_HUMAN	NEC2_HUMAN	2	0	0	0	0	0	0	0	0	0	0	0	0	0	0	1	0	0	0	0	0	1	0
H32_HUMAN	NASP_HUMAN	2	0	0	0	0	0	0	0	0	0	0	0	0	0	0	1	0	0	0	0	1	0	0
DNM3L_HUMAN	RLP24_HUMAN	2	0	0	0	0	0	0	0	0	0	0	0	0	0	0	0	1	0	0	0	0	1	0
ANGP4_HUMAN	TIE2_HUMAN	2	0	0	0	0	0	0	0	0	0	0	0	0	0	0	0	1	0	0	0	1	0	0
SEMG2_HUMAN	KLK2_HUMAN	2	0	0	0	0	0	0	0	0	0	0	0	0	1	0	0	0	1	0	0	0	0	0
AMHR2_HUMAN	BMR1B_HUMAN	2	0	0	0	0	0	0	0	0	0	0	0	0	1	1	0	0	0	0	0	0	0	0
FA7_HUMAN	TF_HUMAN	2	0	0	1	0	0	0	0	0	0	0	0	0	0	0	0	0	0	0	0	0	1	0
HEP2_HUMAN	ELNE_HUMAN	2	0	0	0	0	0	0	0	0	0	1	0	0	0	0	0	0	0	0	0	0	0	1
ATX1_HUMAN	CX020_HUMAN	2	0	0	0	0	0	0	0	0	0	0	0	0	1	0	0	0	0	0	0	0	1	0
MAGAB_HUMAN	MYOZ1_HUMAN	2	0	0	0	0	0	0	0	0	0	0	0	0	0	0	0	0	0	0	0	1	1	0
CCL25_HUMAN	CCR9_HUMAN	2	0	0	0	0	0	0	0	0	0	0	0	0	0	0	0	0	0	0	1	0	0	1
TNFA_HUMAN	IFNG_HUMAN	2	1	0	0	0	0	0	0	0	0	0	1	0	0	0	0	0	0	0	0	0	0	0
MAGAB_HUMAN	NOL4_HUMAN	2	0	0	0	0	0	0	0	0	0	0	0	0	0	0	0	0	0	0	0	1	1	0
SSX3_HUMAN	ADIP_HUMAN	2	0	0	0	0	0	0	0	0	0	0	0	0	0	0	0	0	0	1	0	0	1	0
GDF5_HUMAN	CRDL2_HUMAN	2	0	0	0	0	0	0	0	0	0	0	0	0	0	0	0	0	1	0	0	1	0	0
SMAD1_HUMAN	ZSCA4_HUMAN	2	0	0	0	0	0	0	0	0	0	0	0	0	0	0	0	1	0	0	0	1	0	0
MAGAB_HUMAN	ANDR_HUMAN	2	0	0	0	0	0	0	0	0	0	0	0	0	0	0	0	0	0	1	0	1	0	0
JAK2_HUMAN	IL23R_HUMAN	2	0	0	0	0	0	0	0	0	0	0	0	0	0	0	0	0	0	1	0	0	1	0
Z512B_HUMAN	IL1F5_HUMAN	2	0	0	0	0	0	0	0	0	0	1	0	0	0	0	0	1	0	0	0	0	0	0
MYF5_HUMAN	ID2_HUMAN	2	0	0	0	0	0	0	0	1	0	0	0	1	0	0	0	0	0	0	0	0	0	0
IRK1_HUMAN	NHRF2_HUMAN	2	0	0	0	0	0	0	0	1	1	0	0	0	0	0	0	0	0	0	0	0	0	0
FANCL_HUMAN	GGN_HUMAN	2	0	0	0	0	0	0	0	0	1	0	0	0	0	0	0	0	0	0	0	0	1	0
NR1I3_HUMAN	NR0B2_HUMAN	2	0	0	0	0	0	0	0	1	1	0	0	0	0	0	0	0	0	0	0	0	0	0
HDAC4_HUMAN	GCM1_HUMAN	2	0	0	0	0	0	0	0	1	0	0	0	0	0	0	0	1	0	0	0	0	0	0
GLYAT_HUMAN	PTN_HUMAN	2	0	0	0	0	0	0	0	1	1	0	0	0	0	0	0	0	0	0	0	0	0	0
GCM1_HUMAN	CBP_HUMAN	2	0	0	0	0	0	0	0	1	0	0	0	0	0	0	0	1	0	0	0	0	0	0
HDAC3_HUMAN	GCM1_HUMAN	2	0	0	0	0	0	0	0	1	0	0	0	0	0	0	0	1	0	0	0	0	0	0
HDAC1_HUMAN	GCM1_HUMAN	2	0	0	0	0	0	0	0	1	0	0	0	0	0	0	0	1	0	0	0	0	0	0
IL1F5_HUMAN	SSBP4_HUMAN	2	0	0	0	0	0	0	0	0	0	1	0	0	0	0	0	1	0	0	0	0	0	0
HEY1_HUMAN	GATA1_HUMAN	2	0	0	0	0	0	0	0	0	0	1	0	0	1	0	0	0	0	0	0	0	0	0
V2R_HUMAN	MK01_HUMAN	2	0	0	0	0	0	0	0	0	0	1	0	0	0	0	1	0	0	0	0	0	0	0
PK2L1_HUMAN	TNNI3_HUMAN	2	0	0	0	0	0	0	0	0	0	1	0	0	0	0	0	0	0	0	0	0	1	0
GNAS1_HUMAN	V2R_HUMAN	2	0	0	0	0	0	0	0	0	0	1	0	0	0	0	1	0	0	0	0	0	0	0
DAZ4_HUMAN	DZIP1_HUMAN	2	0	0	0	0	0	0	0	0	0	1	0	0	0	0	0	0	0	0	0	0	1	0
DAZ4_HUMAN	DAZL_HUMAN	2	0	0	0	0	0	0	0	0	0	1	0	0	0	0	0	0	0	0	0	0	1	0
FLI1_HUMAN	GATA1_HUMAN	2	0	0	0	0	0	0	0	0	0	1	0	0	1	0	0	0	0	0	0	0	0	0
EDN2_HUMAN	KELL_HUMAN	2	0	0	0	0	0	0	0	0	0	1	0	1	0	0	0	0	0	0	0	0	0	0
ARRC_HUMAN	MP2K7_HUMAN	2	0	0	0	0	1	0	0	0	0	0	0	0	1	0	0	0	0	0	0	0	0	0
MDFI_HUMAN	CL012_HUMAN	2	0	0	1	0	0	0	0	0	0	0	0	0	0	0	0	0	0	0	0	0	1	0
KPCG_HUMAN	NMDE4_HUMAN	2	0	0	1	0	0	0	0	0	0	0	0	0	0	1	0	0	0	0	0	0	0	0
NMDE2_HUMAN	KPCG_HUMAN	2	0	0	1	0	0	0	0	0	0	0	0	0	0	0	0	0	0	0	0	0	1	0
MDFI_HUMAN	CJ062_HUMAN	2	0	0	1	0	0	0	0	0	0	0	0	0	0	0	0	0	0	0	0	0	1	0
KPCB_HUMAN	NMDZ1_HUMAN	2	0	0	1	0	1	0	0	0	0	0	0	0	0	0	0	0	0	0	0	0	0	0
KCNV2_HUMAN	KCNF1_HUMAN	2	0	0	1	0	1	0	0	0	0	0	0	0	0	0	0	0	0	0	0	0	0	0
KCNV2_HUMAN	KCNC1_HUMAN	2	0	0	1	0	1	0	0	0	0	0	0	0	0	0	0	0	0	0	0	0	0	0
KHDR3_HUMAN	KHDR2_HUMAN	2	0	0	1	0	0	0	0	0	0	1	0	0	0	0	0	0	0	0	0	0	0	0
KHDR2_HUMAN	HNRPG_HUMAN	2	0	0	1	0	0	0	0	0	0	1	0	0	0	0	0	0	0	0	0	0	0	0
OPRD_HUMAN	KPCA_HUMAN	2	0	0	1	0	0	0	0	0	0	0	0	0	0	1	0	0	0	0	0	0	0	0
NSMA2_HUMAN	GDF9_HUMAN	2	0	0	1	0	0	0	0	0	0	0	0	0	0	0	0	0	0	0	0	0	1	0
OREX_HUMAN	HA25_HUMAN	2	0	0	1	1	0	0	0	0	0	0	0	0	0	0	0	0	0	0	0	0	0	0
OPRD_HUMAN	ARBK1_HUMAN	2	0	0	1	0	0	0	0	0	0	0	0	0	0	1	0	0	0	0	0	0	0	0
TEX11_HUMAN	CCD11_HUMAN	2	0	0	1	0	0	0	0	0	0	0	0	0	0	0	0	0	0	0	0	0	1	0
MX1_HUMAN	TRPC3_HUMAN	2	0	0	1	0	0	1	0	0	0	0	0	0	0	0	0	0	0	0	0	0	0	0
MPPD1_HUMAN	DISC1_HUMAN	2	0	0	1	0	1	0	0	0	0	0	0	0	0	0	0	0	0	0	0	0	0	0
NMDE2_HUMAN	KPCA_HUMAN	2	0	0	1	0	0	0	1	0	0	0	0	0	0	0	0	0	0	0	0	0	0	0
IL9R_HUMAN	TIP60_HUMAN	2	1	0	0	0	0	0	0	0	0	0	0	0	0	0	0	0	0	0	0	0	0	1
KCNA4_HUMAN	DLG4_HUMAN	2	0	0	1	0	0	0	0	0	0	1	0	0	0	0	0	0	0	0	0	0	0	0
IL12A_HUMAN	I12R1_HUMAN	2	0	0	1	0	0	0	1	0	0	0	0	0	0	0	0	0	0	0	0	0	0	0
HRK_HUMAN	MCL1_HUMAN	2	0	0	1	0	0	0	0	0	0	0	0	0	0	0	0	0	0	0	0	0	1	0
IL13_HUMAN	IL4RA_HUMAN	2	0	0	1	0	0	0	0	0	0	0	0	0	0	0	0	0	0	0	0	0	1	0
IL13_HUMAN	I13R1_HUMAN	2	0	0	1	0	0	0	0	0	0	0	0	0	0	0	0	0	0	0	0	0	1	0
HRK_HUMAN	TMBI4_HUMAN	2	0	0	1	0	0	0	0	0	0	0	0	0	0	0	0	0	0	0	0	0	1	0
GNA15_HUMAN	GRM2_HUMAN	2	0	0	1	0	1	0	0	0	0	0	0	0	0	0	0	0	0	0	0	0	0	0
GNA11_HUMAN	TRPC3_HUMAN	2	0	0	1	0	0	1	0	0	0	0	0	0	0	0	0	0	0	0	0	0	0	0
HCN1_HUMAN	HCN2_HUMAN	2	0	0	1	0	1	0	0	0	0	0	0	0	0	0	0	0	0	0	0	0	0	0
GRM1_HUMAN	GRASP_HUMAN	2	0	0	1	0	1	0	0	0	0	0	0	0	0	0	0	0	0	0	0	0	0	0
KCC2A_HUMAN	NMDZ1_HUMAN	2	0	0	1	0	1	0	0	0	0	0	0	0	0	0	0	0	0	0	0	0	0	0
KAP3_HUMAN	AKAP4_HUMAN	2	0	0	1	0	0	0	0	0	0	0	0	0	0	0	0	0	0	0	0	0	1	0
KCD17_HUMAN	LRC18_HUMAN	2	0	0	1	0	0	0	0	0	0	0	0	0	0	0	0	0	0	0	0	0	1	0
KCC2B_HUMAN	NMDE2_HUMAN	2	0	0	1	0	0	0	0	0	0	0	0	0	0	0	0	0	0	0	0	0	1	0
KAP0_HUMAN	AKAP4_HUMAN	2	0	0	1	0	0	0	0	0	0	0	0	0	0	0	0	0	0	0	0	0	1	0
1B07_HUMAN	KI3S1_HUMAN	2	1	0	0	0	0	0	0	0	0	1	0	0	0	0	0	0	0	0	0	0	0	0
IRK3_HUMAN	IRK5_HUMAN	2	0	0	1	0	0	0	0	0	1	0	0	0	0	0	0	0	0	0	0	0	0	0
LYL1_HUMAN	RBTN1_HUMAN	2	0	0	1	0	0	0	0	0	0	1	0	0	0	0	0	0	0	0	0	0	0	0
ITB7_HUMAN	MADCA_HUMAN	2	0	0	1	0	0	0	0	0	0	0	0	0	0	0	0	0	0	0	0	0	1	0
H31T_HUMAN	EGFR_HUMAN	2	0	0	0	1	0	0	0	0	0	0	0	0	0	0	0	0	0	0	0	0	1	0
TSSK1_HUMAN	TGFR1_HUMAN	2	0	0	1	0	0	0	0	0	0	0	0	0	0	0	0	0	0	0	0	0	1	0
TRPC3_HUMAN	TRPC6_HUMAN	2	0	0	1	0	0	1	0	0	0	0	0	0	0	0	0	0	0	0	0	0	0	0
ZBT17_HUMAN	TM11A_HUMAN	2	0	0	1	0	0	0	0	0	0	0	0	0	1	0	0	0	0	0	0	0	0	0
TSSK1_HUMAN	TGFR2_HUMAN	2	0	0	1	0	0	0	0	0	0	0	0	0	0	0	0	0	0	0	0	0	1	0
TRPC3_HUMAN	ITPR3_HUMAN	2	0	0	1	0	0	1	0	0	0	0	0	0	0	0	0	0	0	0	0	0	0	0
TEX11_HUMAN	COKA1_HUMAN	2	0	0	1	0	0	0	0	0	0	0	0	0	0	0	0	0	0	0	0	0	1	0
STMN2_HUMAN	TRPC5_HUMAN	2	0	0	1	0	0	0	0	0	0	0	0	0	0	0	0	1	0	0	0	0	0	0
TRPC3_HUMAN	CRCM1_HUMAN	2	0	0	1	0	0	1	0	0	0	0	0	0	0	0	0	0	0	0	0	0	0	0
TNF14_HUMAN	TNFC_HUMAN	2	0	0	1	0	0	0	0	0	0	0	0	1	0	0	0	0	0	0	0	0	0	0
GA45A_HUMAN	H31T_HUMAN	2	0	0	0	1	0	0	0	0	0	0	0	0	0	0	0	0	0	0	0	0	1	0
DTNA_HUMAN	SNTG2_HUMAN	2	0	0	0	1	0	0	0	0	0	0	0	0	0	0	0	0	0	0	0	0	1	0
NMDZ1_HUMAN	NANO1_HUMAN	2	0	0	1	0	0	0	0	0	0	0	0	0	0	1	0	0	0	0	0	0	0	0
GATA1_HUMAN	RBTN2_HUMAN	2	0	0	0	1	0	0	0	0	0	1	0	0	0	0	0	0	0	0	0	0	0	0
CRBA1_HUMAN	CRBB1_HUMAN	2	0	0	0	1	1	0	0	0	0	0	0	0	0	0	0	0	0	0	0	0	0	0
CBX5_HUMAN	H31T_HUMAN	2	0	0	0	1	0	0	0	0	0	0	0	0	0	0	0	0	0	0	0	0	1	0
ZBT32_HUMAN	ZBT16_HUMAN	2	0	0	1	0	0	0	0	0	0	1	0	0	0	0	0	0	0	0	0	0	0	0
CD017_HUMAN	CSN6_HUMAN	2	0	0	0	1	0	0	0	0	0	0	0	0	0	0	0	0	0	0	0	0	1	0
CD017_HUMAN	CHD3_HUMAN	2	0	0	0	1	0	0	0	0	0	0	0	0	0	0	0	0	0	0	0	0	1	0
SPERI_HUMAN	CDC20_HUMAN	2	0	0	1	0	0	0	0	0	0	0	0	0	0	0	0	0	0	0	0	0	1	0
RBM11_HUMAN	RHXF2_HUMAN	2	0	0	1	0	0	0	0	0	0	0	0	0	0	0	0	0	0	0	0	0	1	0
RANB9_HUMAN	DDX4_HUMAN	2	0	0	1	0	0	0	0	0	0	0	0	0	0	0	0	0	0	0	0	0	1	0
RHXF2_HUMAN	ZBT32_HUMAN	2	0	0	1	0	0	0	0	0	0	0	0	0	0	0	0	0	0	0	0	0	1	0
RBPMS_HUMAN	CL012_HUMAN	2	0	0	1	0	0	0	0	0	0	0	0	0	0	0	0	0	0	0	0	0	1	0
RAB2A_HUMAN	FA71C_HUMAN	2	0	0	1	0	0	0	0	0	0	0	0	0	0	0	0	0	0	0	0	0	1	0
PLS1_HUMAN	CL012_HUMAN	2	0	0	1	0	0	0	0	0	0	0	0	0	0	0	0	0	0	0	0	0	1	0
PITX1_HUMAN	RHXF2_HUMAN	2	0	0	1	0	0	0	0	0	0	0	0	0	0	0	0	0	0	0	0	1	0	0
PSN2_HUMAN	ICAM5_HUMAN	2	0	0	1	0	0	0	0	0	0	0	0	0	0	1	0	0	0	0	0	0	0	0
PSN1_HUMAN	ICAM5_HUMAN	2	0	0	1	0	0	0	0	0	0	0	0	0	0	1	0	0	0	0	0	0	0	0
JHD3A_HUMAN	H31T_HUMAN	2	0	0	0	1	0	0	0	0	0	0	0	0	0	0	0	0	0	0	0	0	1	0
SIN3A_HUMAN	5HT4R_HUMAN	2	0	0	1	0	0	0	1	0	0	0	0	0	0	0	0	0	0	0	0	0	0	0
SP17_HUMAN	ROP1A_HUMAN	2	0	0	1	0	0	0	0	0	0	0	0	0	0	0	0	0	0	0	0	0	1	0
K1712_HUMAN	SPERT_HUMAN	2	0	0	1	0	0	0	0	0	0	0	0	0	0	0	0	0	0	0	0	0	1	0
SC6A5_HUMAN	SDCB1_HUMAN	2	0	0	1	0	0	0	0	0	0	0	0	0	0	0	0	0	0	0	0	0	1	0
RIT2_HUMAN	PLXB3_HUMAN	2	0	0	1	0	1	0	0	0	0	0	0	0	0	0	0	0	0	0	0	0	0	0
RIBC2_HUMAN	TEX11_HUMAN	2	0	0	1	0	0	0	0	0	0	0	0	0	0	0	0	0	0	0	0	0	1	0
DNM3B_HUMAN	DNM3L_HUMAN	2	0	0	0	0	0	0	0	0	0	0	0	0	0	0	0	1	0	0	0	0	1	0
RIT2_HUMAN	PO4F1_HUMAN	2	0	0	1	0	1	0	0	0	0	0	0	0	0	0	0	0	0	0	0	0	0	0
GFI1B_HUMAN	GRIP2_HUMAN	2	0	0	1	0	0	0	0	0	0	0	0	0	0	0	0	0	0	0	0	0	1	0
CBLN2_HUMAN	CBLN3_HUMAN	2	0	0	1	0	0	0	0	0	1	0	0	0	0	0	0	0	0	0	0	0	0	0
APOA_HUMAN	FBLN5_HUMAN	2	0	0	0	0	1	0	0	0	1	0	0	0	0	0	0	0	0	0	0	0	0	0
1433S_HUMAN	KCNK9_HUMAN	2	0	0	1	0	0	0	0	0	0	0	0	0	0	0	0	0	1	0	0	0	0	0
LY9_HUMAN	SH21A_HUMAN	3	1	0	0	0	0	0	0	0	0	1	0	0	0	0	0	0	0	0	0	0	0	1
TBP_HUMAN	TAF1L_HUMAN	3	0	0	1	0	0	0	1	0	0	0	0	0	1	0	0	0	0	0	0	0	0	0
IFNG_HUMAN	INGR1_HUMAN	3	1	0	0	0	0	0	0	1	0	0	1	0	0	0	0	0	0	0	0	0	0	0
OPSD_HUMAN	KPCA_HUMAN	3	0	0	1	0	1	0	0	0	0	0	0	0	1	0	0	0	0	0	0	0	0	0
MEOX1_HUMAN	PAX3_HUMAN	3	0	0	0	0	0	0	0	0	0	0	0	0	1	0	0	0	0	1	0	0	1	0
DRD1_HUMAN	E41L2_HUMAN	3	0	0	1	0	1	0	0	0	0	0	0	0	0	0	1	0	0	0	0	0	0	0
NR0B1_HUMAN	ESR2_HUMAN	3	0	0	1	0	0	0	0	0	0	1	0	0	0	0	0	0	0	0	0	0	1	0
KLF1_HUMAN	KAPCA_HUMAN	3	1	0	1	0	0	0	1	0	0	0	0	0	0	0	0	0	0	0	0	0	0	0
JIP3_HUMAN	TLR9_HUMAN	3	1	0	0	0	0	0	0	0	0	0	1	0	0	0	0	0	0	0	0	0	0	1
PO3F2_HUMAN	SOX10_HUMAN	3	0	0	1	0	0	0	1	0	0	0	0	0	0	0	0	0	0	1	0	0	0	0
BAI1_HUMAN	MAGI1_HUMAN	3	0	0	1	0	0	0	0	0	0	1	0	0	0	0	0	1	0	0	0	0	0	0
KI3L1_HUMAN	CDK3_HUMAN	3	1	0	0	1	0	0	0	0	0	0	0	0	0	0	1	0	0	0	0	0	0	0
S10A8_HUMAN	CEAM3_HUMAN	3	1	0	0	1	0	0	0	0	0	0	0	0	0	0	0	1	0	0	0	0	0	0
PLCG1_HUMAN	NMDE2_HUMAN	3	0	0	1	0	0	0	1	0	0	0	0	0	0	0	0	0	0	0	0	0	1	0
NMDE2_HUMAN	PK3CA_HUMAN	3	0	0	1	0	0	0	1	0	0	0	0	0	0	0	0	0	0	0	0	0	1	0
NMDE2_HUMAN	INADL_HUMAN	3	0	0	1	0	0	0	1	0	0	0	0	0	0	0	0	0	0	0	0	0	1	0
NMDE2_HUMAN	IL16_HUMAN	3	0	0	1	0	0	0	1	0	0	0	0	0	0	0	0	0	0	0	0	0	1	0
GNAT1_HUMAN	RGS9_HUMAN	3	0	0	1	0	1	0	0	0	0	0	0	0	1	0	0	0	0	0	0	0	0	0
NGB_HUMAN	AT1B2_HUMAN	3	0	0	1	0	1	0	0	0	0	1	0	0	0	0	0	0	0	0	0	0	0	0
NMDE1_HUMAN	NMDZ1_HUMAN	3	0	0	1	0	1	0	0	0	0	0	0	0	0	0	1	0	0	0	0	0	0	0
NMDE2_HUMAN	KPCB_HUMAN	3	0	0	1	0	0	0	1	0	0	0	0	0	0	0	0	0	0	0	0	0	1	0
OTC_HUMAN	TOM20_HUMAN	3	0	0	0	1	0	0	0	0	1	0	0	0	0	0	0	0	0	0	0	0	1	0
NRX1A_HUMAN	NXPH1_HUMAN	3	0	0	1	0	1	0	0	1	0	0	0	0	0	0	0	0	0	0	0	0	0	0
NUDT3_HUMAN	SOX30_HUMAN	3	0	0	1	0	0	0	1	0	0	0	0	0	0	0	0	1	0	0	0	0	0	0
TR13B_HUMAN	TRAF2_HUMAN	3	1	0	0	0	0	0	1	0	0	0	0	0	0	0	0	0	0	0	0	0	0	1
NMDE3_HUMAN	DLGP1_HUMAN	3	0	0	1	0	1	0	0	0	0	0	0	0	0	0	0	0	0	0	0	0	1	0
NCOA6_HUMAN	ESR2_HUMAN	3	0	0	1	0	0	0	0	0	0	1	0	0	0	0	0	0	0	0	0	0	1	0
ELAV3_HUMAN	ELAV2_HUMAN	3	0	0	1	0	1	0	0	0	0	0	0	0	0	0	0	0	0	0	0	0	1	0
NMDZ1_HUMAN	LRP8_HUMAN	3	0	0	1	0	1	0	0	0	0	0	0	0	0	0	1	0	0	0	0	0	0	0
RHXF2_HUMAN	NEUR4_HUMAN	3	0	0	1	0	0	0	0	0	1	0	0	0	0	0	0	0	0	0	0	1	0	0
GRIN2_HUMAN	SPY2_HUMAN	3	0	0	0	0	0	0	1	0	0	1	0	0	0	0	1	0	0	0	0	0	0	0
GBG2_HUMAN	GBG13_HUMAN	3	0	0	1	0	1	0	0	0	0	0	0	0	0	0	0	0	1	0	0	0	0	0
RET_HUMAN	SHC3_HUMAN	3	0	0	1	0	0	1	0	0	0	0	0	0	0	0	1	0	0	0	0	0	0	0
TNFB_HUMAN	TNR1B_HUMAN	3	0	0	0	0	0	1	0	0	0	1	0	0	0	0	0	0	0	0	0	0	0	1
REXO4_HUMAN	ESR2_HUMAN	3	0	0	1	0	0	0	0	0	0	1	0	0	0	0	0	0	0	0	0	0	1	0
RGL1_HUMAN	RIT2_HUMAN	3	0	0	1	1	1	0	0	0	0	0	0	0	0	0	0	0	0	0	0	0	0	0
MEOX2_HUMAN	PAX1_HUMAN	3	0	0	0	0	0	1	0	0	0	1	0	0	0	0	0	0	0	0	0	1	0	0
EPHB2_HUMAN	NMDE2_HUMAN	3	0	0	1	0	0	0	1	0	0	0	0	0	0	0	0	0	0	0	0	0	1	0
DPPA2_HUMAN	DVL3_HUMAN	3	0	0	1	1	0	0	0	0	0	0	0	0	0	0	0	0	0	0	0	0	1	0
SCNNG_HUMAN	STX1A_HUMAN	3	0	0	1	0	0	0	0	1	0	0	0	0	0	0	0	0	0	0	0	1	0	0
ROP1A_HUMAN	AKAP3_HUMAN	3	0	0	1	1	0	0	0	0	0	0	0	0	0	0	0	0	0	0	0	0	1	0
RORA_HUMAN	NR0B1_HUMAN	3	0	0	1	0	0	0	0	0	0	1	0	0	0	0	0	0	0	0	0	0	1	0
RORB_HUMAN	NRIP2_HUMAN	3	0	0	1	0	1	0	0	1	0	0	0	0	0	0	0	0	0	0	0	0	0	0
GATA1_HUMAN	FOG2_HUMAN	3	0	0	0	1	0	0	0	0	0	1	0	0	1	0	0	0	0	0	0	0	0	0
DPPA2_HUMAN	DVL2_HUMAN	3	0	0	1	1	0	0	0	0	0	0	0	0	0	0	0	0	0	0	0	0	1	0
PRAX_HUMAN	DRP2_HUMAN	3	0	0	1	0	0	0	0	0	0	0	0	0	1	0	0	0	0	0	0	1	0	0
PRIO_HUMAN	MOG_HUMAN	3	0	0	1	0	0	1	0	1	0	0	0	0	0	0	0	0	0	0	0	0	0	0
PRLR_HUMAN	SOMA_HUMAN	3	0	0	1	0	0	0	0	0	0	0	0	0	0	0	0	1	1	0	0	0	0	0
TAL1_HUMAN	ESPB1_HUMAN	3	0	0	1	0	1	0	0	0	0	0	0	0	0	0	0	1	0	0	0	0	0	0
ITB3_HUMAN	FCER2_HUMAN	3	1	0	0	0	0	0	1	0	0	0	1	0	0	0	0	0	0	0	0	0	0	0
PP2AB_HUMAN	NMDE2_HUMAN	3	0	0	1	0	0	0	1	0	0	0	0	0	0	0	0	0	0	0	0	0	1	0
BAK_HUMAN	B2L10_HUMAN	3	0	0	0	0	0	0	0	1	0	0	0	0	0	0	1	0	0	0	0	1	0	0
1433E_HUMAN	GRIN2_HUMAN	3	0	0	0	0	0	0	1	0	0	1	0	0	0	0	1	0	0	0	0	0	0	0
I10R2_HUMAN	IL10_HUMAN	3	1	0	0	1	0	0	0	0	0	1	0	0	0	0	0	0	0	0	0	0	0	0
RBTN1_HUMAN	TAL1_HUMAN	3	0	0	1	0	1	0	0	0	0	1	0	0	0	0	0	0	0	0	0	0	0	0
REL1_HUMAN	RXFP1_HUMAN	3	0	0	1	1	0	0	0	0	0	0	0	0	0	0	0	0	1	0	0	0	0	0
PTC1_HUMAN	SHH_HUMAN	3	0	0	1	0	0	0	1	0	0	1	0	0	0	0	0	0	0	0	0	0	0	0
TPD52_HUMAN	TPD55_HUMAN	3	0	0	1	0	0	0	0	0	0	0	0	0	0	0	0	0	1	0	0	0	1	0
DLG1_HUMAN	GBG13_HUMAN	3	0	0	1	0	1	0	0	0	0	0	0	0	0	0	0	0	1	0	0	0	0	0
PYDC1_HUMAN	ATF2_HUMAN	3	0	0	1	1	0	1	0	0	0	0	0	0	0	0	0	0	0	0	0	0	0	0
GRIA1_HUMAN	GRID2_HUMAN	3	0	0	1	1	0	0	0	0	0	0	0	0	0	0	0	0	0	0	0	0	1	0
CARD8_HUMAN	ICBR_HUMAN	3	0	0	0	1	0	1	0	0	0	0	0	0	0	0	0	1	0	0	0	0	0	0
GRIA4_HUMAN	CCG2_HUMAN	3	0	0	1	0	1	0	0	0	0	0	0	0	0	0	0	0	0	0	0	1	0	0
SH21B_HUMAN	SLAF1_HUMAN	3	1	0	0	0	0	0	0	1	0	0	0	0	1	0	0	0	0	0	0	0	0	0
GIPC1_HUMAN	LSHR_HUMAN	3	0	0	1	0	0	0	0	0	0	1	0	0	0	0	0	0	0	0	0	0	1	0
AL2SA_HUMAN	SSA27_HUMAN	3	0	0	1	0	0	0	0	0	0	0	0	0	0	0	0	0	1	0	0	0	1	0
RN216_HUMAN	TLR9_HUMAN	3	1	0	0	0	0	0	0	0	0	0	1	0	0	0	0	0	0	0	0	0	0	1
TNFL8_HUMAN	TNR8_HUMAN	3	1	0	0	0	0	0	0	0	0	1	1	0	0	0	0	0	0	0	0	0	0	0
HHIP_HUMAN	SHH_HUMAN	3	0	0	1	0	0	0	1	0	0	1	0	0	0	0	0	0	0	0	0	0	0	0
MED8_HUMAN	UBP49_HUMAN	3	0	0	1	0	1	0	0	1	0	0	0	0	0	0	0	0	0	0	0	0	0	0
HOME3_HUMAN	GRM5_HUMAN	3	0	0	1	0	1	0	0	0	0	1	0	0	0	0	0	0	0	0	0	0	0	0
MD2L1_HUMAN	ESR2_HUMAN	3	0	0	1	0	0	0	0	0	0	1	0	0	0	0	0	0	0	0	0	0	1	0
GRID2_HUMAN	AP4M1_HUMAN	3	0	0	1	1	0	0	0	0	0	0	0	0	0	0	0	0	0	0	0	0	1	0
H2B3B_HUMAN	BRD2_HUMAN	3	0	0	1	0	0	0	1	0	0	1	0	0	0	0	0	0	0	0	0	0	0	0
HAND1_HUMAN	FHL2_HUMAN	3	0	0	1	1	1	0	0	0	0	0	0	0	0	0	0	0	0	0	0	0	0	0
GBB2_HUMAN	GBG13_HUMAN	3	0	0	1	0	1	0	0	0	0	0	0	0	0	0	0	0	1	0	0	0	0	0
GBRA6_HUMAN	GBRA4_HUMAN	3	0	0	1	1	0	0	0	0	0	0	0	0	1	0	0	0	0	0	0	0	0	0
KCNV2_HUMAN	KCNB1_HUMAN	3	0	0	1	1	1	0	0	0	0	0	0	0	0	0	0	0	0	0	0	0	0	0
FLNC_HUMAN	ADA1A_HUMAN	3	0	0	1	0	0	0	0	0	1	0	0	0	0	0	0	0	0	0	0	0	1	0
FLRT1_HUMAN	FLRT2_HUMAN	3	0	0	1	0	1	0	0	0	0	0	0	0	0	0	0	0	1	0	0	0	0	0
FOXO4_HUMAN	FOXG1_HUMAN	3	0	0	1	0	0	0	0	0	0	0	0	0	0	1	0	0	0	0	0	0	1	0
SH21B_HUMAN	SLAF5_HUMAN	3	1	0	0	0	0	0	0	1	0	1	0	0	0	0	0	0	0	0	0	0	0	0
GFI1B_HUMAN	ANKS3_HUMAN	3	0	0	1	0	0	0	0	0	1	0	0	0	0	0	0	0	0	0	0	0	1	0
HTF4_HUMAN	OLIG3_HUMAN	3	0	0	0	0	0	0	0	0	0	0	0	0	0	1	1	0	0	0	0	0	1	0
GFI1B_HUMAN	JAG2_HUMAN	3	0	0	1	0	0	1	0	0	0	0	0	0	0	0	0	0	0	0	0	0	1	0
PPAP_HUMAN	SHBG_HUMAN	3	0	0	1	0	1	0	1	0	0	0	0	0	0	0	0	0	0	0	0	0	0	0
TBX5_HUMAN	NKX25_HUMAN	3	0	0	0	0	0	1	0	0	1	1	0	0	0	0	0	0	0	0	0	0	0	0
GFI1B_HUMAN	USBP1_HUMAN	3	0	0	1	1	0	1	0	0	0	0	0	0	0	0	0	0	0	0	0	0	0	0
NTRK3_HUMAN	SH21A_HUMAN	3	0	0	0	0	0	0	0	1	0	1	0	0	0	0	0	0	1	0	0	0	0	0
GFI1B_HUMAN	NELL1_HUMAN	3	0	0	1	1	0	0	0	0	0	0	0	0	0	0	0	0	0	0	0	0	1	0
MYD88_HUMAN	TLR9_HUMAN	3	1	0	0	0	0	0	0	0	0	0	1	0	0	0	0	0	0	0	0	0	0	1
MAP2_HUMAN	NMDZ1_HUMAN	3	0	0	1	0	1	0	0	0	0	0	0	0	0	0	1	0	0	0	0	0	0	0
MCH_HUMAN	NEC2_HUMAN	3	0	0	1	0	0	0	0	1	0	0	0	0	0	0	0	0	0	0	0	0	1	0
B2L10_HUMAN	TMBI4_HUMAN	3	0	0	0	0	0	0	0	1	0	0	0	0	0	0	1	0	0	0	0	1	0	0
ARF4_HUMAN	TNFB_HUMAN	3	0	0	0	0	0	1	0	0	0	1	0	0	0	0	0	0	0	0	0	0	0	1
SSR2_HUMAN	SHAN1_HUMAN	3	0	0	1	0	1	0	0	0	0	0	0	1	0	0	0	0	0	0	0	0	0	0
PAPOB_HUMAN	XRCC1_HUMAN	3	1	0	1	0	0	0	0	0	0	0	0	0	0	0	0	0	0	0	0	0	1	0
LSHR_HUMAN	CALX_HUMAN	3	0	0	1	0	0	0	0	0	0	1	0	0	0	0	0	0	0	0	0	0	1	0
SRC_HUMAN	LPH_HUMAN	3	0	0	0	0	0	0	1	0	0	0	0	0	1	1	0	0	0	0	0	0	0	0
NFIC_HUMAN	TLX1_HUMAN	3	0	0	1	0	0	0	1	0	0	0	0	0	0	0	0	0	0	0	1	0	0	0
NFIC_HUMAN	TPD55_HUMAN	3	0	0	1	0	0	0	0	0	0	0	0	0	0	0	0	0	1	0	0	0	1	0
CDX2_HUMAN	CDK2_HUMAN	3	0	0	1	0	0	0	1	0	1	0	0	0	0	0	0	0	0	0	0	0	0	0
MKNK2_HUMAN	ESR2_HUMAN	3	0	0	1	0	0	0	0	0	0	1	0	0	0	0	0	0	0	0	0	0	1	0
MMP9_HUMAN	MMP26_HUMAN	3	0	0	1	1	0	0	0	0	0	0	0	0	0	0	0	0	0	0	0	1	0	0
ATTY_HUMAN	TIP60_HUMAN	3	0	0	0	0	0	0	0	0	1	0	0	1	1	0	0	0	0	0	0	0	0	0
CEBPD_HUMAN	CEBPE_HUMAN	3	0	1	1	0	0	0	0	1	0	0	0	0	0	0	0	0	0	0	0	0	0	0
CAN1_HUMAN	NMDE2_HUMAN	3	0	0	1	0	0	0	1	0	0	0	0	0	0	0	0	0	0	0	0	0	1	0
MYF5_HUMAN	MDFI_HUMAN	3	0	0	0	0	0	0	0	1	0	0	0	1	1	0	0	0	0	0	0	0	0	0
KAD5_HUMAN	CPNE6_HUMAN	3	0	0	1	0	1	0	0	1	0	0	0	0	0	0	0	0	0	0	0	0	0	0
RBM39_HUMAN	ESR2_HUMAN	3	0	0	1	0	0	0	0	0	0	1	0	0	0	0	0	0	0	0	0	0	1	0
TNF14_HUMAN	TNR14_HUMAN	3	0	0	1	0	0	0	0	0	1	0	0	1	0	0	0	0	0	0	0	0	0	0
I10R1_HUMAN	IL10_HUMAN	3	1	0	0	1	0	0	0	0	0	1	0	0	0	0	0	0	0	0	0	0	0	0
GFI1B_HUMAN	HECW1_HUMAN	3	0	0	1	1	0	0	0	0	0	0	0	0	0	0	0	0	0	0	0	0	1	0
BEGIN_HUMAN	CTSR1_HUMAN	3	0	0	1	0	0	0	0	0	0	1	0	0	0	0	0	0	0	0	0	0	1	0
KPCE_HUMAN	NMDZ1_HUMAN	3	0	0	1	0	1	0	0	0	0	0	0	0	0	0	1	0	0	0	0	0	0	0
KPCG_HUMAN	CXA3_HUMAN	3	0	0	1	0	1	0	0	1	0	0	0	0	0	0	0	0	0	0	0	0	0	0
NFIC_HUMAN	TKTL2_HUMAN	3	0	0	1	0	0	0	0	0	0	0	0	0	0	0	0	0	1	0	0	0	1	0
GRIN2_HUMAN	MDFI_HUMAN	3	0	0	0	0	0	0	1	0	0	1	0	0	0	0	1	0	0	0	0	0	0	0
DLG2_HUMAN	NMDZ1_HUMAN	3	0	0	1	0	1	0	0	0	0	0	0	0	0	1	0	0	0	0	0	0	0	0
TGFR1_HUMAN	SNTG1_HUMAN	3	0	0	1	1	0	0	0	0	0	1	0	0	0	0	0	0	0	0	0	0	0	0
TYRO_HUMAN	TYRP1_HUMAN	3	0	0	0	0	1	0	0	0	0	0	0	1	0	0	0	0	0	1	0	0	0	0
TN13B_HUMAN	TNR17_HUMAN	3	0	0	0	0	1	0	0	0	0	1	1	0	0	0	0	0	0	0	0	0	0	0
DHH_HUMAN	HHIP_HUMAN	3	0	0	1	0	0	0	0	0	0	0	0	0	0	0	0	0	0	0	0	1	1	0
HSPB9_HUMAN	NUDT5_HUMAN	3	0	0	0	0	0	0	0	0	0	1	0	0	0	0	1	0	0	0	0	0	1	0
TRI54_HUMAN	TRI63_HUMAN	3	0	0	0	0	1	1	0	0	0	0	0	0	1	0	0	0	0	0	0	0	0	0
ERC2_HUMAN	LIPA4_HUMAN	3	0	0	1	0	0	0	0	0	0	0	0	0	0	1	0	0	0	0	0	0	1	0
PA2GX_HUMAN	MYO10_HUMAN	3	0	0	0	0	0	0	1	0	0	1	0	0	0	0	1	0	0	0	0	0	0	0
GBG13_HUMAN	GBG12_HUMAN	3	0	0	1	0	1	0	0	0	0	0	0	0	0	0	0	0	1	0	0	0	0	0
IL1F5_HUMAN	MCM6_HUMAN	3	0	0	0	0	0	0	0	0	0	1	0	0	1	0	0	1	0	0	0	0	0	0
MEOX1_HUMAN	PAX1_HUMAN	3	0	0	0	0	0	1	0	0	0	1	0	0	0	0	0	0	0	0	0	1	0	0
5HT4R_HUMAN	ADRB2_HUMAN	3	0	0	1	0	0	0	1	0	0	0	0	0	0	0	0	0	0	0	1	0	0	0
GBG4_HUMAN	GBG3_HUMAN	3	0	0	1	0	1	0	0	0	0	0	0	0	0	0	0	0	0	0	0	0	1	0
THBG_HUMAN	MOT8_HUMAN	3	0	0	0	0	0	1	0	0	1	1	0	0	0	0	0	0	0	0	0	0	0	0
PAX3_HUMAN	PO3F2_HUMAN	3	0	0	1	0	0	0	0	0	0	0	0	0	1	0	0	0	0	1	0	0	0	0
ARF3_HUMAN	TNFB_HUMAN	3	0	0	0	0	0	1	0	0	0	1	0	0	0	0	0	0	0	0	0	0	0	1
ARF6_HUMAN	TNFB_HUMAN	3	0	0	0	0	0	1	0	0	0	1	0	0	0	0	0	0	0	0	0	0	0	1
ANDR_HUMAN	PO5F1_HUMAN	3	0	0	1	0	0	0	0	0	0	0	0	1	0	0	0	0	0	0	0	1	0	0
HIS1_HUMAN	CCNT1_HUMAN	3	0	0	0	0	1	0	0	0	1	0	0	0	0	0	0	0	0	0	0	0	1	0
CD40L_HUMAN	TRAF6_HUMAN	3	1	0	1	0	0	0	0	0	0	0	0	0	0	0	0	0	0	0	0	0	0	1
ID1_HUMAN	MYOG_HUMAN	3	0	0	0	0	1	0	0	0	0	0	0	0	1	0	0	1	0	0	0	0	0	0
TFG_HUMAN	TSSK2_HUMAN	3	0	0	1	0	0	1	0	0	0	0	0	0	0	0	0	0	0	0	0	0	1	0
STF1_HUMAN	WT1_HUMAN	3	0	0	1	0	0	0	0	0	0	0	0	0	0	1	0	0	0	0	0	0	1	0
CCL19_HUMAN	CCL22_HUMAN	3	0	0	0	0	1	0	0	0	0	1	0	0	0	0	0	0	0	0	0	0	0	1
CRBB2_HUMAN	CRYAB_HUMAN	3	0	0	0	0	1	0	0	0	0	1	0	0	0	0	0	0	0	0	0	0	1	0
GRIN2_HUMAN	PLS1_HUMAN	3	0	0	0	0	0	0	1	0	0	1	0	0	0	0	1	0	0	0	0	0	0	0
MYOG_HUMAN	SRF_HUMAN	3	0	0	0	0	1	0	0	0	0	0	0	0	1	0	0	1	0	0	0	0	0	0
MYOG_HUMAN	TFE2_HUMAN	3	0	0	0	0	1	0	0	0	0	0	0	0	1	0	0	1	0	0	0	0	0	0
CCL20_HUMAN	CCR6_HUMAN	3	1	0	0	0	0	0	1	0	0	0	0	0	0	0	0	0	0	0	1	0	0	0
SKIL_HUMAN	IL1F5_HUMAN	3	0	0	0	0	0	0	0	0	0	1	0	0	1	0	0	1	0	0	0	0	0	0
CD40L_HUMAN	TRAF3_HUMAN	3	1	0	1	0	0	0	0	0	0	0	0	0	0	0	0	0	0	0	0	0	0	1
EXOC8_HUMAN	K1C20_HUMAN	3	0	0	1	0	0	0	1	1	0	0	0	0	0	0	0	0	0	0	0	0	0	0
PAEP_HUMAN	IGS21_HUMAN	3	0	0	0	0	0	0	0	0	0	1	0	0	0	0	0	0	1	0	0	0	1	0
GOGA3_HUMAN	IRK1_HUMAN	3	0	0	0	0	0	0	0	1	1	0	1	0	0	0	0	0	0	0	0	0	0	0
IRK1_HUMAN	NHERF_HUMAN	3	0	0	0	0	0	0	0	1	1	0	1	0	0	0	0	0	0	0	0	0	0	0
MYF5_HUMAN	ID1_HUMAN	3	0	0	0	0	0	0	0	1	0	0	0	1	1	0	0	0	0	0	0	0	0	0
MYF5_HUMAN	ID3_HUMAN	3	0	0	0	0	0	0	0	1	0	0	0	1	1	0	0	0	0	0	0	0	0	0
DYLT1_HUMAN	HSPB9_HUMAN	3	0	0	0	0	0	0	0	0	0	1	0	0	0	0	1	0	0	0	0	0	1	0
B2L10_HUMAN	CASP9_HUMAN	3	0	0	0	0	0	0	0	1	0	0	0	0	0	0	1	0	0	0	0	1	0	0
CBP_HUMAN	HXD4_HUMAN	3	0	0	0	0	0	0	0	1	0	0	0	0	1	0	0	0	0	0	0	1	0	0
F16P1_HUMAN	RN183_HUMAN	3	0	0	0	0	0	0	0	1	0	1	0	0	0	0	0	0	0	0	0	1	0	0
EP300_HUMAN	PO3F2_HUMAN	3	0	0	1	0	0	0	1	0	0	0	0	0	0	0	0	0	0	1	0	0	0	0
NMDE2_HUMAN	SYGP1_HUMAN	3	0	0	1	0	0	0	1	0	0	0	0	0	0	0	0	0	0	0	0	0	1	0
GUC1A_HUMAN	GUC2D_HUMAN	3	0	0	1	0	1	0	0	0	0	1	0	0	0	0	0	0	0	0	0	0	0	0
SPR2A_HUMAN	EVPL_HUMAN	3	0	0	0	0	0	0	0	0	0	1	0	0	0	0	0	0	1	0	0	0	1	0
PAR3_HUMAN	PAR4_HUMAN	3	0	0	0	0	0	0	0	1	0	1	0	0	0	0	0	0	0	1	0	0	0	0
S12A3_HUMAN	PDIA3_HUMAN	3	0	0	0	0	0	0	0	1	1	0	0	0	0	0	0	1	0	0	0	0	0	0
GNAS1_HUMAN	LSHR_HUMAN	3	0	0	1	0	0	0	0	0	0	1	0	0	0	0	0	0	0	0	0	0	1	0
ZO1_HUMAN	CLD16_HUMAN	3	0	0	0	0	0	0	0	1	0	0	0	0	0	1	0	0	0	0	0	1	0	0
HNF4A_HUMAN	NCOA2_HUMAN	3	0	0	0	0	0	0	0	1	1	0	0	0	0	0	0	0	0	0	1	0	0	0
PTN11_HUMAN	NMDE2_HUMAN	3	0	0	1	0	0	0	1	0	0	0	0	0	0	0	0	0	0	0	0	0	1	0
DAZ4_HUMAN	PUM2_HUMAN	3	0	0	0	0	0	0	0	0	0	1	0	0	0	0	0	0	0	0	1	0	1	0
1433S_HUMAN	GRIN2_HUMAN	3	0	0	0	0	0	0	1	0	0	1	0	0	0	0	1	0	0	0	0	0	0	0
ATL4_HUMAN	CTSR1_HUMAN	3	0	1	1	0	0	0	0	0	0	1	0	0	0	0	0	0	0	0	0	0	0	0
GRIN2_HUMAN	STA13_HUMAN	3	0	0	0	0	0	0	1	0	0	1	0	0	0	0	1	0	0	0	0	0	0	0
HNF4A_HUMAN	AAPK2_HUMAN	3	0	0	0	0	0	0	1	1	1	0	0	0	0	0	0	0	0	0	0	0	0	0
GFI1B_HUMAN	BRCA1_HUMAN	3	0	0	1	0	0	0	0	0	1	0	0	0	0	0	0	0	0	0	0	0	1	0
TNFL9_HUMAN	TNR9_HUMAN	3	1	0	1	0	0	0	1	0	0	0	0	0	0	0	0	0	0	0	0	0	0	0
APIP_HUMAN	B2L10_HUMAN	3	0	0	0	0	0	0	0	1	0	0	0	0	0	0	1	0	0	0	0	1	0	0
B2L10_HUMAN	BCLX_HUMAN	3	0	0	0	0	0	0	0	1	0	0	0	0	0	0	1	0	0	0	0	1	0	0
MEIS1_HUMAN	MYOG_HUMAN	3	0	0	0	0	1	0	0	0	0	0	0	0	1	0	0	1	0	0	0	0	0	0
CLAT_HUMAN	KCC2A_HUMAN	3	0	0	1	0	1	0	0	0	0	0	0	0	0	0	0	0	0	0	0	0	1	0
TRHDE_HUMAN	REG3A_HUMAN	3	0	0	0	0	0	0	1	0	1	0	0	0	0	0	0	0	1	0	0	0	0	0
USH1C_HUMAN	ANS4B_HUMAN	3	0	0	0	0	0	0	1	1	1	0	0	0	0	0	0	0	0	0	0	0	0	0
TGFR1_HUMAN	OPSX_HUMAN	3	0	0	1	1	1	0	0	0	0	0	0	0	0	0	0	0	0	0	0	0	0	0
ESR2_HUMAN	NCOA5_HUMAN	3	0	0	1	0	0	0	0	0	0	1	0	0	0	0	0	0	0	0	0	0	1	0
TLE4_HUMAN	OTX2_HUMAN	3	0	0	1	0	1	0	1	0	0	0	0	0	0	0	0	0	0	0	0	0	0	0
GFI1B_HUMAN	CENPB_HUMAN	3	0	0	1	1	0	0	0	0	1	0	0	0	0	0	0	0	0	0	0	0	0	0
TNFB_HUMAN	TBA4A_HUMAN	3	0	0	0	0	0	1	0	0	0	1	0	0	0	0	0	0	0	0	0	0	0	1
PP2AA_HUMAN	TLX1_HUMAN	3	0	0	1	0	0	0	1	0	0	0	0	0	0	0	0	0	0	0	1	0	0	0
CN140_HUMAN	K1C20_HUMAN	3	0	0	1	0	0	0	1	0	0	0	0	0	1	0	0	0	0	0	0	0	0	0
TRI59_HUMAN	ESR2_HUMAN	3	0	0	1	0	0	0	0	0	0	1	0	0	0	0	0	0	0	0	0	0	1	0
TRIB3_HUMAN	GDF9_HUMAN	3	0	0	1	0	0	0	0	1	1	0	0	0	0	0	0	0	0	0	0	0	0	0
DIPA_HUMAN	CA111_HUMAN	3	1	0	1	0	0	0	0	0	0	0	0	0	0	0	0	0	0	0	0	0	1	0
TRPV1_HUMAN	SYT9_HUMAN	3	0	0	1	0	0	0	0	1	0	0	0	0	0	0	0	0	0	0	0	0	1	0
ARF5_HUMAN	TNFB_HUMAN	3	0	0	0	0	0	1	0	0	0	1	0	0	0	0	0	0	0	0	0	0	0	1
TPD53_HUMAN	TPD55_HUMAN	3	0	0	1	0	0	0	0	0	0	0	0	0	0	0	0	0	1	0	0	0	1	0
ESR2_HUMAN	PHB2_HUMAN	3	0	0	1	0	0	0	0	0	0	1	0	0	0	0	0	0	0	0	0	0	1	0
DNJA3_HUMAN	IFNG_HUMAN	3	1	0	0	0	0	0	0	1	0	0	1	0	0	0	0	0	0	0	0	0	0	0
TNPO2_HUMAN	TCL1B_HUMAN	3	0	0	0	0	0	0	0	0	0	0	1	1	0	0	0	1	0	0	0	0	0	0
MYOG_HUMAN	MDFI_HUMAN	3	0	0	0	0	1	0	0	0	0	0	0	0	1	0	0	1	0	0	0	0	0	0
SOX10_HUMAN	PAX3_HUMAN	3	0	0	1	0	1	0	0	0	0	0	0	0	0	0	0	0	0	1	0	0	0	0
GRAP_HUMAN	TNFL6_HUMAN	3	1	0	0	0	0	0	1	0	0	0	0	0	0	0	0	0	0	0	0	1	0	0
SETD5_HUMAN	DPPA2_HUMAN	3	0	0	1	1	0	0	0	0	0	0	0	0	0	0	0	0	0	0	0	0	1	0
SHAN1_HUMAN	BAI2_HUMAN	3	0	0	1	0	1	0	0	0	0	0	0	1	0	0	0	0	0	0	0	0	0	0
EHMT2_HUMAN	GAGD3_HUMAN	3	0	0	0	0	0	1	0	0	0	0	0	0	0	0	0	1	0	0	0	1	0	0
SSRP1_HUMAN	SPT16_HUMAN	3	0	0	1	1	0	0	0	0	0	0	0	0	0	0	0	0	0	0	0	0	1	0
STXB1_HUMAN	DOC2B_HUMAN	3	0	0	1	0	1	0	0	0	0	0	0	0	0	0	0	1	0	0	0	0	0	0
SYN1_HUMAN	SYN3_HUMAN	3	0	0	1	0	0	0	0	0	0	1	0	0	0	0	0	1	0	0	0	0	0	0
C5AR_HUMAN	C5ARL_HUMAN	3	1	0	1	0	0	0	0	0	0	0	0	1	0	0	0	0	0	0	0	0	0	0
DAZ4_HUMAN	QKI_HUMAN	3	0	0	0	0	0	0	0	0	0	1	0	0	0	0	0	0	0	0	1	0	1	0
PBIP1_HUMAN	DPPA2_HUMAN	3	0	0	1	1	0	0	0	0	0	0	0	0	0	0	0	0	0	0	0	0	1	0
RBPMS_HUMAN	CA094_HUMAN	3	0	0	1	0	0	0	0	0	0	0	0	0	1	0	0	0	0	0	0	0	1	0
SPT16_HUMAN	SFR12_HUMAN	3	0	0	1	1	0	0	0	0	0	0	0	0	0	0	0	0	0	0	0	0	1	0
FZD1_HUMAN	WNT3A_HUMAN	3	0	0	0	1	0	0	0	0	0	1	0	0	0	0	0	1	0	0	0	0	0	0
GATA1_HUMAN	AKT1_HUMAN	3	0	0	0	1	0	0	0	0	0	1	0	0	1	0	0	0	0	0	0	0	0	0
GATA1_HUMAN	STAT3_HUMAN	3	0	0	0	1	0	0	0	0	0	1	0	0	1	0	0	0	0	0	0	0	0	0
IAPP_HUMAN	NEC1_HUMAN	3	0	0	0	1	0	0	0	0	0	0	0	0	0	0	1	0	0	0	0	0	1	0
USO1_HUMAN	CA094_HUMAN	3	0	0	1	0	0	0	0	0	0	0	0	0	1	0	0	0	0	0	0	0	1	0
CRP_HUMAN	LEP_HUMAN	3	1	0	0	0	0	0	0	0	0	0	0	0	1	0	0	1	0	0	0	0	0	0
DMD_HUMAN	SNTG2_HUMAN	3	0	0	0	1	0	0	0	0	0	0	0	0	0	1	0	0	0	0	0	0	1	0
DTNB_HUMAN	SNTG2_HUMAN	3	0	0	0	1	0	0	0	0	0	0	0	0	0	1	0	0	0	0	0	0	1	0
KCNB1_HUMAN	KCNG3_HUMAN	3	0	0	1	0	0	0	0	0	0	0	0	0	0	0	0	0	0	0	0	1	1	0
TNNI2_HUMAN	PK2L1_HUMAN	3	0	0	0	1	1	0	0	0	0	1	0	0	0	0	0	0	0	0	0	0	0	0
NCOA7_HUMAN	ESR2_HUMAN	3	0	0	1	0	0	0	0	0	0	1	0	0	0	0	0	0	0	0	0	0	1	0
CG034_HUMAN	ZBT48_HUMAN	3	1	0	0	1	0	0	0	0	0	0	0	0	0	0	0	0	0	0	0	0	1	0
ESR2_HUMAN	AKT1_HUMAN	3	0	0	1	0	0	0	0	0	0	1	0	0	0	0	0	0	0	0	0	0	1	0
OTC_HUMAN	TOM22_HUMAN	3	0	0	0	1	0	0	0	0	1	0	0	0	0	0	0	0	0	0	0	0	1	0
PSG11_HUMAN	PTN12_HUMAN	3	0	0	0	1	0	0	0	0	0	1	0	0	0	0	0	1	0	0	0	0	0	0
SGCG_HUMAN	SGCE_HUMAN	3	0	0	0	1	0	1	0	0	0	0	0	0	1	0	0	0	0	0	0	0	0	0
VATB1_HUMAN	S23A1_HUMAN	3	0	0	1	0	0	0	0	1	0	0	0	0	0	0	0	0	0	0	0	1	0	0
CXCR3_HUMAN	CXL10_HUMAN	3	1	0	0	0	0	0	1	0	0	0	0	0	1	0	0	0	0	0	0	0	0	0
VILI_HUMAN	TEX11_HUMAN	3	0	0	1	0	0	0	0	0	1	0	0	0	0	0	0	0	0	0	0	0	1	0
UBQL4_HUMAN	CA094_HUMAN	3	0	0	1	0	0	0	0	0	0	0	0	0	1	0	0	0	0	0	0	0	1	0
PPE2_HUMAN	CALM_HUMAN	3	0	0	1	0	1	0	0	0	0	0	0	0	1	0	0	0	0	0	0	0	0	0
UPAR_HUMAN	LRP1B_HUMAN	3	0	0	1	0	1	0	0	0	0	0	0	0	1	0	0	0	0	0	0	0	0	0
IFNG_HUMAN	TRAF3_HUMAN	3	1	0	0	0	0	0	0	1	0	0	1	0	0	0	0	0	0	0	0	0	0	0
CCR5_HUMAN	DYN1_HUMAN	3	0	0	0	1	0	0	0	0	0	0	1	0	0	0	0	0	1	0	0	0	0	0
CSF2_HUMAN	CSF3R_HUMAN	3	1	0	0	0	0	0	1	0	0	1	0	0	0	0	0	0	0	0	0	0	0	0
CRYAB_HUMAN	CRBA1_HUMAN	3	0	0	0	1	1	0	0	0	0	0	0	0	0	0	0	0	0	1	0	0	0	0
CXCR3_HUMAN	CXL11_HUMAN	3	0	0	0	1	0	0	1	0	0	0	0	0	1	0	0	0	0	0	0	0	0	0
HEP2_HUMAN	THRB_HUMAN	3	0	0	0	0	0	0	0	1	1	0	0	1	0	0	0	0	0	0	0	0	0	0
KPCG_HUMAN	NMDZ1_HUMAN	3	0	0	1	0	1	0	0	0	0	0	0	0	0	1	0	0	0	0	0	0	0	0
ZN365_HUMAN	DISC1_HUMAN	3	0	0	1	0	0	0	0	0	0	1	0	0	0	0	0	0	0	1	0	0	0	0
DBLOH_HUMAN	TNF14_HUMAN	3	0	0	1	0	0	0	0	0	1	0	0	1	0	0	0	0	0	0	0	0	0	0
HIPK1_HUMAN	HXD4_HUMAN	3	0	0	0	0	0	0	0	1	0	0	0	0	1	0	0	0	0	0	0	1	0	0
TNFB_HUMAN	TNR1A_HUMAN	3	0	0	0	0	0	1	0	0	0	1	0	0	0	0	0	0	0	0	0	0	0	1
DTNB_HUMAN	SNTG1_HUMAN	3	0	0	1	1	0	0	0	0	0	1	0	0	0	0	0	0	0	0	0	0	0	0
TNF14_HUMAN	TRAF3_HUMAN	3	0	0	1	0	0	0	0	0	1	0	0	1	0	0	0	0	0	0	0	0	0	0
CBLN1_HUMAN	CBLN3_HUMAN	3	0	0	1	0	0	0	0	0	0	0	0	0	0	0	0	0	0	0	0	1	1	0
DMD_HUMAN	SNTG1_HUMAN	3	0	0	1	1	0	0	0	0	0	1	0	0	0	0	0	0	0	0	0	0	0	0
DOC10_HUMAN	CA190_HUMAN	3	0	0	1	1	0	0	0	0	0	0	0	0	0	1	0	0	0	0	0	0	0	0
DPPA2_HUMAN	SDCB2_HUMAN	3	0	0	1	1	0	0	0	0	0	0	0	0	0	0	0	0	0	0	0	0	1	0
TR13B_HUMAN	TRAF6_HUMAN	3	1	0	0	0	0	0	1	0	0	0	0	0	0	0	0	0	0	0	0	0	0	1
DLG4_HUMAN	NMDZ1_HUMAN	3	0	0	1	0	1	0	0	0	0	0	0	0	0	1	0	0	0	0	0	0	0	0
DLG4_HUMAN	GBG13_HUMAN	3	0	0	1	0	1	0	0	0	0	0	0	0	0	0	0	0	1	0	0	0	0	0
ERC2_HUMAN	LIPA2_HUMAN	3	0	1	1	0	0	0	0	0	0	0	0	0	0	0	0	0	0	0	0	0	1	0
GBRB3_HUMAN	GBRA6_HUMAN	3	0	0	1	0	0	0	0	0	0	0	0	0	1	0	0	0	0	0	0	0	1	0
CS019_HUMAN	DIPA_HUMAN	3	0	0	1	0	0	0	1	0	0	0	0	0	0	0	0	0	0	0	0	0	1	0
FLNA_HUMAN	CALCR_HUMAN	3	0	1	1	0	0	0	0	1	0	0	0	0	0	0	0	0	0	0	0	0	0	0
CRBA2_HUMAN	CRBB1_HUMAN	3	0	0	1	0	1	0	0	0	0	0	0	0	0	0	0	1	0	0	0	0	0	0
NRBF2_HUMAN	HNF4A_HUMAN	3	0	0	0	0	0	0	1	1	1	0	0	0	0	0	0	0	0	0	0	0	0	0
FATE1_HUMAN	TRAF2_HUMAN	3	0	0	1	0	0	0	0	0	0	0	0	0	0	0	0	1	0	0	0	0	1	0
CU077_HUMAN	SF3A2_HUMAN	3	0	0	1	0	0	0	0	0	0	1	0	0	0	1	0	0	0	0	0	0	0	0
IRK4_HUMAN	IRK2_HUMAN	3	0	0	1	0	1	0	0	0	0	1	0	0	0	0	0	0	0	0	0	0	0	0
KISS1_HUMAN	MMP9_HUMAN	3	0	1	0	0	1	0	0	0	0	1	0	0	0	0	0	0	0	0	0	0	0	0
ARF1_HUMAN	TNFB_HUMAN	3	0	0	0	0	0	1	0	0	0	1	0	0	0	0	0	0	0	0	0	0	0	1
FATE1_HUMAN	TBP_HUMAN	3	0	0	1	0	0	0	0	0	0	0	0	0	0	0	0	1	0	0	0	0	1	0
SACA3_HUMAN	A2MG_HUMAN	3	0	0	1	1	0	0	0	0	0	0	0	0	0	0	0	0	0	0	0	0	1	0
EFNA3_HUMAN	EPHA5_HUMAN	3	0	0	1	0	0	0	0	1	0	0	0	0	0	0	0	0	0	0	0	0	1	0
EFNA5_HUMAN	EPHA7_HUMAN	3	0	0	1	0	0	0	1	0	0	0	0	1	0	0	0	0	0	0	0	0	0	0
CD40L_HUMAN	P53_HUMAN	3	1	0	1	0	0	0	0	0	0	0	0	0	0	0	0	0	0	0	0	0	0	1
DYLT1_HUMAN	DOC2B_HUMAN	3	0	0	1	0	1	0	0	0	0	0	0	0	0	0	0	1	0	0	0	0	0	0
IL1F5_HUMAN	SSBP2_HUMAN	3	0	0	0	0	0	0	0	0	0	1	0	0	1	0	0	1	0	0	0	0	0	0
ELAV4_HUMAN	ELAV2_HUMAN	3	0	0	1	0	1	0	0	0	0	0	0	0	0	0	0	0	0	0	0	0	1	0
PKNX1_HUMAN	MYOG_HUMAN	3	0	0	0	0	1	0	0	0	0	0	0	0	1	0	0	1	0	0	0	0	0	0
EMD_HUMAN	FATE1_HUMAN	3	0	0	1	0	0	0	0	0	0	0	0	0	0	0	0	1	0	0	0	0	1	0
CTCF_HUMAN	HSPB9_HUMAN	3	0	0	0	0	0	0	0	0	0	1	0	0	0	0	1	0	0	0	0	0	1	0
CASPE_HUMAN	CAN1_HUMAN	3	0	0	0	0	0	0	0	0	0	0	0	0	0	0	0	0	0	1	0	1	0	1
ESR2_HUMAN	PRGC1_HUMAN	3	0	0	1	0	0	0	0	0	0	1	0	0	0	0	0	0	0	0	0	0	1	0
DPPA2_HUMAN	SPOP_HUMAN	3	0	0	1	1	0	0	0	0	0	0	0	0	0	0	0	0	0	0	0	0	1	0
DPPA2_HUMAN	MOAP1_HUMAN	3	0	0	1	1	0	0	0	0	0	0	0	0	0	0	0	0	0	0	0	0	1	0
DPPA2_HUMAN	U2AF2_HUMAN	3	0	0	1	1	0	0	0	0	0	0	0	0	0	0	0	0	0	0	0	0	1	0
MYOD1_HUMAN	ID2_HUMAN	3	0	0	0	0	1	1	0	0	0	0	0	0	0	0	0	1	0	0	0	0	0	0
DPPA2_HUMAN	ZCH10_HUMAN	3	0	0	1	1	0	0	0	0	0	0	0	0	0	0	0	0	0	0	0	0	1	0
DAZP2_HUMAN	CA094_HUMAN	3	0	0	1	0	0	0	0	0	0	0	0	0	1	0	0	0	0	0	0	0	1	0
DRD1_HUMAN	FLNA_HUMAN	3	0	0	1	0	1	0	0	0	0	0	0	0	0	0	1	0	0	0	0	0	0	0
DRD1_HUMAN	NMDZ1_HUMAN	3	0	0	1	0	1	0	0	0	0	0	0	0	0	0	1	0	0	0	0	0	0	0
DTNA_HUMAN	SNTG1_HUMAN	3	0	0	1	1	0	0	0	0	0	1	0	0	0	0	0	0	0	0	0	0	0	0
DPPA2_HUMAN	FXR2_HUMAN	3	0	0	1	1	0	0	0	0	0	0	0	0	0	0	0	0	0	0	0	0	1	0
DLG4_HUMAN	NMD3A_HUMAN	3	0	0	1	0	0	0	1	0	0	0	0	0	0	0	0	0	0	0	0	0	1	0
TR13B_HUMAN	TRAF5_HUMAN	3	1	0	0	0	0	0	1	0	0	0	0	0	0	0	0	0	0	0	0	0	0	1
ACTN2_HUMAN	KCNA4_HUMAN	3	0	0	1	0	0	1	0	0	0	1	0	0	0	0	0	0	0	0	0	0	0	0
VTA1_HUMAN	DPPA2_HUMAN	3	0	0	1	1	0	0	0	0	0	0	0	0	0	0	0	0	0	0	0	0	1	0
ACCN1_HUMAN	STOM_HUMAN	3	0	0	1	0	1	0	0	1	0	0	0	0	0	0	0	0	0	0	0	0	0	0
NPAS4_HUMAN	ARNT2_HUMAN	3	0	0	1	0	0	0	0	0	0	1	0	0	0	0	0	0	0	0	0	1	0	0
AKT2_HUMAN	TCL1B_HUMAN	3	0	0	0	0	0	0	0	0	0	0	1	1	0	0	0	1	0	0	0	0	0	0
CY24A_HUMAN	NOX1_HUMAN	3	0	0	1	0	0	0	1	0	0	0	0	1	0	0	0	0	0	0	0	0	0	0
CSF2R_HUMAN	CSF2_HUMAN	3	1	0	0	0	0	0	1	0	0	1	0	0	0	0	0	0	0	0	0	0	0	0
CDX2_HUMAN	UBIQ_HUMAN	3	0	0	1	0	0	0	1	0	1	0	0	0	0	0	0	0	0	0	0	0	0	0
UN13B_HUMAN	DOC2B_HUMAN	3	0	0	1	0	1	0	0	0	0	0	0	0	0	0	0	1	0	0	0	0	0	0
ABR_HUMAN	ADA1A_HUMAN	3	0	0	1	0	0	0	0	0	1	0	0	0	0	0	0	0	0	0	0	0	1	0
AA2BR_HUMAN	DCC_HUMAN	3	0	0	1	1	0	0	0	0	0	1	0	0	0	0	0	0	0	0	0	0	0	0
SHH_HUMAN	GAS1_HUMAN	3	0	0	1	0	0	0	1	0	0	1	0	0	0	0	0	0	0	0	0	0	0	0
BMR1A_HUMAN	GDF6_HUMAN	3	0	0	1	0	0	0	0	0	0	0	0	0	0	0	0	1	0	0	0	0	1	0
BMP1_HUMAN	ADA1A_HUMAN	3	0	0	1	0	0	0	0	0	1	0	0	0	0	0	0	0	0	0	0	0	1	0
ATX1_HUMAN	OTX2_HUMAN	3	0	0	1	0	1	0	1	0	0	0	0	0	0	0	0	0	0	0	0	0	0	0
CC116_HUMAN	DIPA_HUMAN	3	0	0	1	1	0	0	0	0	0	0	0	0	0	0	0	0	0	0	0	0	1	0
CBLN4_HUMAN	CBLN3_HUMAN	3	0	0	1	0	0	0	0	0	1	0	0	0	0	0	0	0	0	0	0	0	1	0
CACB4_HUMAN	SYT1_HUMAN	3	0	0	1	0	0	0	0	1	0	0	0	0	1	0	0	0	0	0	0	0	0	0
2A5D_HUMAN	HAND1_HUMAN	3	0	0	1	1	1	0	0	0	0	0	0	0	0	0	0	0	0	0	0	0	0	0
CD177_HUMAN	SHBG_HUMAN	3	0	0	1	0	0	0	1	0	0	0	0	0	0	0	0	0	0	0	0	0	1	0
AKAP5_HUMAN	RET_HUMAN	3	0	0	1	0	0	0	0	1	0	0	0	1	0	0	0	0	0	0	0	0	0	0
ATX1_HUMAN	CA094_HUMAN	3	0	0	1	0	0	0	0	0	0	0	0	0	1	0	0	0	0	0	0	0	1	0
AP2M1_HUMAN	DPPA2_HUMAN	3	0	0	1	1	0	0	0	0	0	0	0	0	0	0	0	0	0	0	0	0	1	0
NMDE2_HUMAN	DLG4_HUMAN	3	0	0	1	0	0	0	1	0	0	0	0	0	0	0	0	0	0	0	0	0	1	0
NMDZ1_HUMAN	SYGP1_HUMAN	3	0	0	1	0	1	0	0	0	0	0	0	0	0	0	1	0	0	0	0	0	0	0
TNF14_HUMAN	TNR6B_HUMAN	3	0	0	1	0	0	0	0	0	1	0	0	1	0	0	0	0	0	0	0	0	0	0
APC_HUMAN	NMDE2_HUMAN	3	0	0	1	0	0	0	1	0	0	0	0	0	0	0	0	0	0	0	0	0	1	0
GLR_HUMAN	GNAS1_HUMAN	3	0	0	0	0	0	0	0	1	1	0	0	0	0	0	1	0	0	0	0	0	0	0
AKP13_HUMAN	ESR2_HUMAN	3	0	0	1	0	0	0	0	0	0	1	0	0	0	0	0	0	0	0	0	0	1	0
CLD7_HUMAN	RHXF2_HUMAN	3	0	0	1	0	0	0	0	0	1	0	0	0	0	0	0	0	0	0	0	1	0	0
ESR2_HUMAN	SRBP1_HUMAN	3	0	0	1	0	0	0	0	0	0	1	0	0	0	0	0	0	0	0	0	0	1	0
CNTP2_HUMAN	KCNA2_HUMAN	3	0	0	1	0	1	0	0	1	0	0	0	0	0	0	0	0	0	0	0	0	0	0
ERR3_HUMAN	NR0B2_HUMAN	3	0	0	0	0	0	1	1	1	0	0	0	0	0	0	0	0	0	0	0	0	0	0
JUN_HUMAN	HME1_HUMAN	3	0	1	0	0	0	0	0	0	0	1	0	0	0	0	0	1	0	0	0	0	0	0
GFI1B_HUMAN	TSYL2_HUMAN	3	0	0	1	1	0	0	0	0	0	0	0	0	0	0	0	0	0	0	0	0	1	0
AKT1_HUMAN	TCL1B_HUMAN	3	0	0	0	0	0	0	0	0	0	0	1	1	0	0	0	1	0	0	0	0	0	0
KISS1_HUMAN	MMP24_HUMAN	3	0	0	0	0	1	0	0	0	0	1	0	0	0	0	0	0	0	1	0	0	0	0
CETN1_HUMAN	KAPCA_HUMAN	3	0	0	1	0	0	0	0	0	0	0	0	0	0	0	0	1	0	0	0	0	1	0
PCNA_HUMAN	TDT_HUMAN	3	1	0	0	0	0	0	0	0	0	0	1	0	0	0	0	0	0	0	0	0	0	1
STK39_HUMAN	OTOF_HUMAN	3	0	1	1	0	0	0	0	1	0	0	0	0	0	0	0	0	0	0	0	0	0	0
MYOG_HUMAN	RPB3_HUMAN	3	0	0	0	0	1	0	0	0	0	0	0	0	1	0	0	1	0	0	0	0	0	0
SPTA1_HUMAN	SPTB1_HUMAN	3	0	1	0	0	0	1	0	0	1	0	0	0	0	0	0	0	0	0	0	0	0	0
DPPA2_HUMAN	PLOD3_HUMAN	3	0	0	1	1	0	0	0	0	0	0	0	0	0	0	0	0	0	0	0	0	1	0
DGKZ_HUMAN	SNTG1_HUMAN	3	0	0	1	1	0	0	0	0	0	1	0	0	0	0	0	0	0	0	0	0	0	0
CLAT_HUMAN	KCC2G_HUMAN	3	0	0	1	0	1	0	0	0	0	0	0	0	0	0	0	0	0	0	0	0	1	0
ANDR_HUMAN	GRIP1_HUMAN	3	0	0	1	0	1	0	0	0	0	0	0	0	0	0	0	0	0	1	0	0	0	0
TLR9_HUMAN	RASH_HUMAN	3	1	0	0	0	0	0	0	0	0	0	1	0	0	0	0	0	0	0	0	0	0	1
RIT2_HUMAN	GNDS_HUMAN	3	0	0	1	1	1	0	0	0	0	0	0	0	0	0	0	0	0	0	0	0	0	0
EPOR_HUMAN	EPO_HUMAN	3	0	0	1	0	1	0	0	0	0	0	0	0	0	0	0	0	1	0	0	0	0	0
TEX11_HUMAN	CJ082_HUMAN	3	0	0	1	0	0	0	0	0	0	0	0	0	0	0	0	0	1	0	0	0	1	0
ESR2_HUMAN	STA5A_HUMAN	3	0	0	1	0	0	0	0	0	0	1	0	0	0	0	0	0	0	0	0	0	1	0
FCG3A_HUMAN	GPVI_HUMAN	3	0	0	1	0	0	0	1	0	0	0	0	0	0	0	0	1	0	0	0	0	0	0
ESR2_HUMAN	NCOA3_HUMAN	3	0	0	1	0	0	0	0	0	0	1	0	0	0	0	0	0	0	0	0	0	1	0
ESR2_HUMAN	MMS19_HUMAN	3	0	0	1	0	0	0	0	0	0	1	0	0	0	0	0	0	0	0	0	0	1	0
HNF4A_HUMAN	PRGC1_HUMAN	3	0	0	0	0	0	0	1	1	1	0	0	0	0	0	0	0	0	0	0	0	0	0
ESR2_HUMAN	NCOA1_HUMAN	3	0	0	1	0	0	0	0	0	0	1	0	0	0	0	0	0	0	0	0	0	1	0
ESR2_HUMAN	NCOA2_HUMAN	3	0	0	1	0	0	0	0	0	0	1	0	0	0	0	0	0	0	0	0	0	1	0
ACCN1_HUMAN	PICK1_HUMAN	3	0	0	1	0	1	0	0	1	0	0	0	0	0	0	0	0	0	0	0	0	0	0
TEX11_HUMAN	AL2SA_HUMAN	3	0	0	1	0	0	0	0	0	0	0	0	0	0	0	0	0	1	0	0	0	1	0
EPHA8_HUMAN	EFNA4_HUMAN	3	0	0	1	0	1	0	0	0	0	1	0	0	0	0	0	0	0	0	0	0	0	0
MYOD1_HUMAN	PCAF_HUMAN	3	0	0	0	0	1	0	0	0	0	0	0	0	1	0	0	1	0	0	0	0	0	0
ETV1_HUMAN	KCNA2_HUMAN	3	0	0	1	0	1	0	0	1	0	0	0	0	0	0	0	0	0	0	0	0	0	0
SPT16_HUMAN	NEK9_HUMAN	3	0	0	1	1	0	0	0	0	0	0	0	0	0	0	0	0	0	0	0	0	1	0
ESR2_HUMAN	PELP1_HUMAN	3	0	0	1	0	0	0	0	0	0	1	0	0	0	0	0	0	0	0	0	0	1	0
LNX1_HUMAN	MAGAB_HUMAN	3	0	0	0	0	0	0	0	0	0	0	0	0	0	0	0	1	0	0	0	1	1	0
TNFB_HUMAN	TNR14_HUMAN	3	0	0	0	0	0	1	0	0	0	1	0	0	0	0	0	0	0	0	0	0	0	1
FA7_HUMAN	TRFE_HUMAN	4	0	0	1	0	0	0	0	0	1	0	0	1	0	0	0	0	0	0	0	0	1	0
CCNK_HUMAN	RHXF2_HUMAN	4	0	0	1	0	0	0	0	0	1	0	0	0	0	0	0	0	0	0	0	1	1	0
GFI1B_HUMAN	CC136_HUMAN	4	0	0	1	1	0	0	0	0	1	0	0	0	0	0	0	0	0	0	0	0	1	0
FLNC_HUMAN	ADA1B_HUMAN	4	0	1	0	0	0	0	1	1	0	1	0	0	0	0	0	0	0	0	0	0	0	0
GFI1B_HUMAN	NELL2_HUMAN	4	0	0	1	1	0	1	0	0	0	0	0	0	0	0	0	0	0	0	0	0	1	0
NPAS4_HUMAN	ARNT_HUMAN	4	1	0	1	0	0	0	0	0	0	1	0	0	0	0	0	0	0	0	0	1	0	0
ZBT32_HUMAN	PKHA5_HUMAN	4	0	0	1	0	0	0	0	0	0	1	0	0	0	1	0	0	0	0	0	0	1	0
GFI1B_HUMAN	CENPJ_HUMAN	4	0	0	1	1	0	0	0	0	1	0	0	0	0	0	0	0	0	0	0	0	1	0
GFI1B_HUMAN	ZNRF3_HUMAN	4	0	0	1	1	0	0	0	0	1	0	0	0	0	0	0	0	0	0	0	0	1	0
EWS_HUMAN	TYB4Y_HUMAN	4	0	0	1	0	0	0	1	0	0	0	0	0	0	0	0	0	0	0	0	0	1	1
GFI1B_HUMAN	CA165_HUMAN	4	0	0	1	1	0	1	0	0	0	0	0	0	0	0	0	0	0	0	0	0	1	0
GFI1B_HUMAN	MON1A_HUMAN	4	0	0	1	1	0	1	0	0	0	0	0	0	0	0	0	0	0	0	0	0	1	0
CSF2_HUMAN	IL3RB_HUMAN	4	1	1	0	0	0	0	1	0	0	1	0	0	0	0	0	0	0	0	0	0	0	0
GFI1B_HUMAN	MYH14_HUMAN	4	0	0	1	1	0	0	0	0	1	0	0	0	0	0	0	0	0	0	0	0	1	0
SCN2B_HUMAN	SCN1B_HUMAN	4	0	1	1	0	1	0	0	0	0	1	0	0	0	0	0	0	0	0	0	0	0	0
ANT3_HUMAN	THRB_HUMAN	4	0	0	0	1	0	0	0	1	1	0	0	1	0	0	0	0	0	0	0	0	0	0
ZBT32_HUMAN	ATX1_HUMAN	4	0	0	1	0	0	0	0	0	0	1	0	0	0	1	0	0	0	0	0	0	1	0
HNF4A_HUMAN	NCOA3_HUMAN	4	0	0	0	0	0	0	1	1	1	0	0	0	0	0	0	0	0	0	1	0	0	0
DAZ1_HUMAN	DAZL_HUMAN	4	0	0	0	1	0	0	0	0	0	1	0	0	1	0	0	0	0	0	0	0	1	0
ACHB_HUMAN	RAPSN_HUMAN	4	0	0	0	0	1	1	0	0	0	0	0	0	1	0	0	1	0	0	0	0	0	0
LSM3_HUMAN	GDF9_HUMAN	4	0	0	1	0	0	0	0	1	1	0	0	0	0	0	0	0	0	0	0	0	1	0
ANKR1_HUMAN	MYPN_HUMAN	4	0	0	0	0	1	1	0	0	1	0	0	0	1	0	0	0	0	0	0	0	0	0
CASR_HUMAN	FLNA_HUMAN	4	0	0	0	0	1	0	0	1	1	0	0	0	0	0	1	0	0	0	0	0	0	0
TRAF3_HUMAN	NMDZ1_HUMAN	4	0	0	1	0	1	0	0	0	0	0	0	0	0	1	1	0	0	0	0	0	0	0
TYRO_HUMAN	TYRP2_HUMAN	4	0	0	0	1	1	0	0	0	0	0	0	1	0	0	0	0	0	1	0	0	0	0
WNT3A_HUMAN	LRP1_HUMAN	4	0	0	0	1	0	0	0	0	0	1	0	0	0	0	0	1	0	0	0	0	1	0
WNT3A_HUMAN	LRP6_HUMAN	4	0	0	0	1	0	0	0	0	0	1	0	0	0	0	0	1	0	0	0	0	1	0
CA065_HUMAN	K1C15_HUMAN	4	0	0	1	0	0	0	0	0	0	1	0	1	0	0	0	0	0	0	0	0	1	0
MAP1B_HUMAN	NXF2_HUMAN	4	0	0	0	0	0	0	0	0	0	1	0	0	0	0	0	1	0	1	0	0	1	0
PAR3L_HUMAN	INSC_HUMAN	4	0	0	1	1	1	0	0	1	0	0	0	0	0	0	0	0	0	0	0	0	0	0
MYOD1_HUMAN	SP1_HUMAN	4	0	0	0	0	1	1	0	0	0	0	0	0	1	0	0	1	0	0	0	0	0	0
SYN1_HUMAN	SYN2_HUMAN	4	0	0	1	0	1	0	0	0	0	1	0	0	0	0	0	1	0	0	0	0	0	0
TNR8_HUMAN	TRAF2_HUMAN	4	1	0	0	0	0	0	1	0	0	1	0	0	0	0	0	0	0	0	0	1	0	0
BMP7_HUMAN	NOGG_HUMAN	4	0	0	1	0	0	0	0	0	0	0	0	0	0	0	0	1	1	0	0	1	0	0
PLUNC_HUMAN	UBQL4_HUMAN	4	0	0	0	1	0	0	0	0	0	1	0	0	1	0	0	0	0	0	0	0	1	0
KLRD1_HUMAN	HLAE_HUMAN	4	1	0	0	0	0	0	0	0	1	0	0	0	0	0	0	1	0	0	0	0	1	0
GFI1B_HUMAN	TRAF1_HUMAN	4	0	0	1	1	0	0	0	0	1	0	0	0	0	0	0	0	0	0	0	0	1	0
CA065_HUMAN	DIPA_HUMAN	4	0	0	1	0	0	0	0	0	0	1	0	1	0	0	0	0	0	0	0	0	1	0
DRP2_HUMAN	UTRO_HUMAN	4	0	0	1	0	0	0	0	0	0	0	0	0	1	0	0	0	0	0	0	1	1	0
GFI1B_HUMAN	RFIP4_HUMAN	4	0	0	1	1	0	0	0	0	1	0	0	0	0	0	0	0	0	0	0	0	1	0
PIP_HUMAN	SPI1_HUMAN	4	0	0	0	1	1	0	0	0	0	1	0	0	0	0	0	0	1	0	0	0	0	0
TNFL4_HUMAN	TNR4_HUMAN	4	0	0	0	1	0	0	0	0	0	1	1	0	0	0	0	0	0	1	0	0	0	0
S100Z_HUMAN	S100P_HUMAN	4	1	0	1	0	0	0	0	0	0	1	0	1	0	0	0	0	0	0	0	0	0	0
CDN2C_HUMAN	GDF9_HUMAN	4	0	0	1	0	0	0	0	1	1	0	0	0	0	0	0	0	0	0	0	0	1	0
STK36_HUMAN	FRPD4_HUMAN	4	0	1	1	0	0	0	0	0	0	1	0	0	0	0	1	0	0	0	0	0	0	0
EWS_HUMAN	TULP2_HUMAN	4	0	0	1	0	0	0	0	0	1	0	0	0	0	0	0	0	1	0	0	0	1	0
SGCG_HUMAN	SSPN_HUMAN	4	0	0	0	1	0	1	0	0	0	0	0	1	1	0	0	0	0	0	0	0	0	0
NTRK1_HUMAN	SH21A_HUMAN	4	1	0	0	0	0	0	0	0	1	0	0	0	0	0	0	0	1	0	0	1	0	0
THAP7_HUMAN	CA190_HUMAN	4	0	0	1	1	0	0	0	0	0	0	0	0	0	1	0	1	0	0	0	0	0	0
THEG_HUMAN	TCPE_HUMAN	4	0	0	1	0	0	0	0	0	0	1	0	1	0	0	0	0	0	0	0	0	1	0
MPH6_HUMAN	GDF9_HUMAN	4	0	0	1	0	0	0	0	1	1	0	0	0	0	0	0	0	0	0	0	0	1	0
GOPC_HUMAN	GRID2_HUMAN	4	0	0	1	1	0	0	0	0	0	0	0	0	0	0	0	0	0	1	0	0	1	0
F103A_HUMAN	RHXF2_HUMAN	4	0	0	1	0	0	0	0	0	1	0	0	0	0	0	0	0	0	0	0	1	1	0
HES5_HUMAN	JAK2_HUMAN	4	0	0	1	0	1	0	1	0	0	1	0	0	0	0	0	0	0	0	0	0	0	0
SOX9_HUMAN	STF1_HUMAN	4	0	0	1	1	0	0	0	0	1	0	0	0	0	0	0	0	0	0	0	0	1	0
MED17_HUMAN	UBP49_HUMAN	4	0	0	1	0	1	0	0	1	0	0	1	0	0	0	0	0	0	0	0	0	0	0
TNF11_HUMAN	MMP1_HUMAN	4	0	0	1	1	0	0	0	0	1	0	0	0	0	0	1	0	0	0	0	0	0	0
TKNK_HUMAN	UBR1_HUMAN	4	0	0	1	1	0	0	0	0	0	0	0	0	0	0	0	1	0	0	0	1	0	0
CCR5_HUMAN	STA5A_HUMAN	4	1	0	0	1	0	0	0	0	0	0	1	0	0	0	0	0	1	0	0	0	0	0
TKNK_HUMAN	GASP1_HUMAN	4	0	0	1	1	0	0	0	0	0	0	0	0	0	0	0	1	0	0	0	1	0	0
CDN1C_HUMAN	MYOD1_HUMAN	4	0	0	0	0	1	1	0	0	0	0	0	0	1	0	0	1	0	0	0	0	0	0
GNAQ_HUMAN	CCR5_HUMAN	4	1	0	0	1	0	0	0	0	0	0	1	0	0	0	0	0	1	0	0	0	0	0
ROP1B_HUMAN	RHPN1_HUMAN	4	0	0	1	0	0	0	0	0	0	0	0	1	0	0	0	1	0	0	0	0	1	0
GBRA2_HUMAN	GBRB3_HUMAN	4	0	0	1	0	0	0	0	1	1	1	0	0	0	0	0	0	0	0	0	0	0	0
SP1_HUMAN	NMDZ1_HUMAN	4	0	0	1	0	1	0	0	0	0	0	0	0	0	1	1	0	0	0	0	0	0	0
STRN4_HUMAN	GDF9_HUMAN	4	0	0	1	0	0	0	0	1	1	0	0	0	0	0	0	0	0	0	0	0	1	0
CPNE6_HUMAN	OS9_HUMAN	4	0	0	1	0	1	0	0	1	0	0	0	0	1	0	0	0	0	0	0	0	0	0
AACT_HUMAN	CTRC_HUMAN	4	0	0	0	0	0	0	0	0	1	0	0	1	0	0	1	0	1	0	0	0	0	0
TDGF1_HUMAN	GDF9_HUMAN	4	0	0	1	0	0	0	0	1	1	0	0	0	0	0	0	0	0	0	0	0	1	0
TEAD1_HUMAN	VGLL2_HUMAN	4	0	0	1	0	0	0	0	0	1	0	0	0	1	0	0	1	0	0	0	0	0	0
SYN2_HUMAN	SYN3_HUMAN	4	0	0	1	0	0	0	0	0	0	1	0	0	0	0	0	1	0	0	0	0	1	0
TBB4_HUMAN	INSM1_HUMAN	4	0	0	1	0	1	0	1	0	0	1	0	0	0	0	0	0	0	0	0	0	0	0
EP300_HUMAN	HNF4A_HUMAN	4	0	0	0	0	0	0	1	1	1	0	0	0	0	0	0	0	0	0	1	0	0	0
U2AF2_HUMAN	CA190_HUMAN	4	0	0	1	1	0	0	0	0	0	0	0	0	0	1	0	1	0	0	0	0	0	0
UTP6_HUMAN	RHXF2_HUMAN	4	0	0	1	0	0	0	0	0	1	0	0	0	0	0	0	0	0	0	0	1	1	0
VAMP1_HUMAN	STX1B_HUMAN	4	0	0	1	0	1	0	1	0	0	0	0	0	0	0	0	0	0	0	0	0	1	0
VAMP2_HUMAN	STX1B_HUMAN	4	0	0	1	0	1	0	1	0	0	0	0	0	0	0	0	0	0	0	0	0	1	0
CLH1_HUMAN	NMDZ1_HUMAN	4	0	0	1	0	1	0	0	0	0	0	0	0	0	1	1	0	0	0	0	0	0	0
NMDE3_HUMAN	IL16_HUMAN	4	0	0	1	0	1	0	1	0	0	0	0	0	0	0	0	0	0	0	0	0	1	0
MDFI_HUMAN	CTSR1_HUMAN	4	0	1	1	0	0	0	0	0	0	1	0	0	0	0	0	0	0	0	0	0	1	0
VIPR2_HUMAN	VIP_HUMAN	4	0	0	1	1	0	0	0	0	0	0	0	0	0	0	0	0	1	0	0	0	1	0
VPS25_HUMAN	RHXF2_HUMAN	4	0	0	1	0	0	0	0	0	1	0	0	0	0	0	0	0	0	0	0	1	1	0
PAI1_HUMAN	KLK2_HUMAN	4	0	1	0	0	0	0	0	0	0	1	0	0	1	0	0	0	0	0	0	0	1	0
CLD4_HUMAN	SHBG_HUMAN	4	0	0	1	0	1	0	1	0	1	0	0	0	0	0	0	0	0	0	0	0	0	0
GFI1B_HUMAN	KALRN_HUMAN	4	0	0	1	1	0	0	0	0	1	0	0	0	0	0	0	0	0	0	0	0	1	0
SP3_HUMAN	NMDZ1_HUMAN	4	0	0	1	0	1	0	0	0	0	0	0	0	0	1	1	0	0	0	0	0	0	0
TOLIP_HUMAN	RHXF2_HUMAN	4	0	0	1	0	0	0	0	0	1	0	0	0	0	0	0	0	0	0	0	1	1	0
RNAS2_HUMAN	ABCE1_HUMAN	4	1	0	1	0	0	0	0	1	0	0	0	0	0	0	1	0	0	0	0	0	0	0
GNAS1_HUMAN	PD2R_HUMAN	4	0	0	1	0	0	0	1	0	1	0	0	0	0	0	0	0	0	0	0	1	0	0
TRIP6_HUMAN	F124B_HUMAN	4	0	0	1	0	0	0	0	0	0	0	0	0	1	0	0	1	0	1	0	0	0	0
TPA_HUMAN	LRP1B_HUMAN	4	0	0	1	0	1	0	0	0	0	0	0	0	1	0	0	0	0	0	0	0	1	0
CNTP4_HUMAN	MAST3_HUMAN	4	0	0	1	0	0	0	0	1	1	0	0	0	0	0	0	0	0	1	0	0	0	0
TRAF1_HUMAN	EDAR_HUMAN	4	0	0	1	0	0	0	1	1	0	0	0	0	0	0	0	0	0	0	0	1	0	0
TXNIP_HUMAN	ZBT32_HUMAN	4	0	0	1	0	0	0	0	0	0	1	0	0	0	1	0	0	0	0	0	0	1	0
TY3H_HUMAN	KS6A5_HUMAN	4	0	0	1	0	1	0	0	0	0	0	0	0	0	0	1	1	0	0	0	0	0	0
TY3H_HUMAN	MAPK2_HUMAN	4	0	0	1	0	1	0	0	0	0	0	0	0	0	0	1	1	0	0	0	0	0	0
NPTX1_HUMAN	NPTX2_HUMAN	4	0	0	1	0	1	0	0	0	0	1	0	0	0	0	0	0	0	0	0	0	1	0
TRPC4_HUMAN	TRPC6_HUMAN	4	0	0	1	0	0	0	0	1	0	1	0	0	0	0	0	1	0	0	0	0	0	0
CACB4_HUMAN	TBL3_HUMAN	4	0	0	1	0	0	0	0	1	0	0	0	0	1	0	0	0	0	1	0	0	0	0
MECR_HUMAN	HNF4A_HUMAN	4	0	0	0	0	0	0	1	1	1	0	0	0	0	0	0	0	0	0	1	0	0	0
FXYD6_HUMAN	GDF9_HUMAN	4	0	0	1	0	0	0	0	1	1	0	0	0	0	0	0	0	0	0	0	0	1	0
CS050_HUMAN	RN183_HUMAN	4	0	0	0	0	0	0	0	1	0	1	0	0	0	0	0	0	0	0	0	1	1	0
FZD9_HUMAN	MDFI_HUMAN	4	0	0	1	0	0	0	0	0	0	1	0	0	0	0	0	0	0	1	0	0	1	0
HGFA_HUMAN	SPIT1_HUMAN	4	0	0	1	0	0	0	0	0	1	0	0	1	0	1	0	0	0	0	0	0	0	0
HNF4A_HUMAN	ZNHI3_HUMAN	4	0	0	0	0	0	0	1	1	1	0	0	0	0	0	0	0	0	0	1	0	0	0
APLP1_HUMAN	GDF9_HUMAN	4	0	0	1	0	0	0	0	1	1	0	0	0	0	0	0	0	0	0	0	0	1	0
FUS_HUMAN	NMDZ1_HUMAN	4	0	0	1	0	1	0	0	0	0	0	0	0	0	1	1	0	0	0	0	0	0	0
ATX1_HUMAN	CLC4F_HUMAN	4	0	0	1	0	1	0	1	0	0	0	0	0	1	0	0	0	0	0	0	0	0	0
CAH12_HUMAN	LEG7_HUMAN	4	0	0	1	0	1	0	0	0	0	0	0	0	0	0	0	0	1	1	0	0	0	0
ARHG7_HUMAN	SHAN1_HUMAN	4	0	0	1	0	1	0	1	0	0	0	0	1	0	0	0	0	0	0	0	0	0	0
CCNK_HUMAN	FKBP6_HUMAN	4	0	0	1	0	0	0	0	0	0	1	0	0	0	1	0	0	0	0	0	0	1	0
ATX1_HUMAN	RHXF2_HUMAN	4	0	0	1	0	0	0	0	0	1	0	0	0	0	0	0	0	0	0	0	1	1	0
CAP7_HUMAN	TTK_HUMAN	4	1	1	0	1	0	0	0	0	0	0	0	1	0	0	0	0	0	0	0	0	0	0
CAV1_HUMAN	STML3_HUMAN	4	0	0	0	0	0	0	1	0	0	1	0	0	0	1	0	0	0	0	0	1	0	0
CBP_HUMAN	HNF4A_HUMAN	4	0	0	0	0	0	0	1	1	1	0	0	0	0	0	0	0	0	0	1	0	0	0
CCL7_HUMAN	DUFFY_HUMAN	4	0	0	0	0	0	0	1	0	0	1	0	0	0	0	0	1	0	0	0	1	0	0
CCR4_HUMAN	SDF1_HUMAN	4	0	0	1	0	0	0	0	0	0	1	0	1	0	0	0	0	0	0	0	0	0	1
FZD9_HUMAN	WNT2_HUMAN	4	0	0	1	1	0	0	0	0	0	1	0	0	0	0	0	0	0	0	0	0	1	0
ADCY3_HUMAN	STML3_HUMAN	4	0	0	0	0	0	0	1	0	0	1	0	0	0	1	0	0	0	0	0	1	0	0
TKNK_HUMAN	PTN_HUMAN	4	0	0	1	1	0	0	0	0	0	0	0	0	0	0	0	1	0	0	0	1	0	0
HNF4A_HUMAN	P53_HUMAN	4	0	0	0	0	0	0	1	1	1	0	0	0	0	0	0	0	0	0	1	0	0	0
HNF4A_HUMAN	SMAD4_HUMAN	4	0	0	0	0	0	0	1	1	1	0	0	0	0	0	0	0	0	0	1	0	0	0
HNF4A_HUMAN	SP1_HUMAN	4	0	0	0	0	0	0	1	1	1	0	0	0	0	0	0	0	0	0	1	0	0	0
UN13B_HUMAN	STX1B_HUMAN	4	0	0	1	0	1	0	1	0	0	0	0	0	0	0	0	0	0	0	0	0	1	0
GUC2C_HUMAN	PDZD3_HUMAN	4	0	0	0	0	0	0	1	1	0	0	0	0	1	0	0	0	0	0	1	0	0	0
ANDR_HUMAN	DDC_HUMAN	4	0	0	1	0	1	0	0	0	0	0	0	0	1	0	0	0	1	0	0	0	0	0
CALX_HUMAN	NMDZ1_HUMAN	4	0	0	1	0	1	0	0	0	0	0	0	0	0	1	1	0	0	0	0	0	0	0
ABCBB_HUMAN	HAX1_HUMAN	4	0	0	0	0	0	0	0	0	1	1	0	0	0	0	1	0	0	0	0	0	1	0
CDN2B_HUMAN	MAGAB_HUMAN	4	0	0	0	0	0	0	0	0	1	0	0	0	0	0	0	0	0	1	0	1	1	0
GRM5_HUMAN	GRASP_HUMAN	4	0	0	1	0	1	0	0	0	0	1	0	0	0	0	0	0	0	0	0	0	1	0
STAP1_HUMAN	TEC_HUMAN	4	0	0	0	0	0	0	0	1	0	1	1	0	0	0	0	0	0	0	0	1	0	0
TCP10_HUMAN	PAR6A_HUMAN	4	0	0	0	0	0	0	0	1	0	0	0	0	0	1	1	0	0	0	0	0	1	0
HIF1A_HUMAN	ARD1B_HUMAN	4	0	0	0	0	0	0	0	0	1	0	0	0	0	0	0	1	0	1	0	0	1	0
ARL11_HUMAN	TRP13_HUMAN	4	0	0	0	0	0	0	0	0	0	1	0	0	0	0	0	1	0	0	0	1	1	0
CCD53_HUMAN	GDF9_HUMAN	4	0	0	1	0	0	0	0	1	1	0	0	0	0	0	0	0	0	0	0	0	1	0
CCL27_HUMAN	CCR10_HUMAN	4	0	0	1	1	1	0	0	0	0	0	0	0	0	0	0	0	0	0	0	0	1	0
MAGAB_HUMAN	OTUB2_HUMAN	4	0	0	0	0	0	0	0	0	1	0	0	0	0	0	0	1	0	0	0	1	1	0
NARG1_HUMAN	ARD1B_HUMAN	4	0	0	0	0	0	0	0	0	1	0	0	0	0	0	0	1	0	1	0	0	1	0
CCD42_HUMAN	T22D4_HUMAN	4	0	0	1	1	0	0	0	0	0	0	0	0	0	0	0	0	1	0	0	0	1	0
UB2L6_HUMAN	STX1B_HUMAN	4	0	0	1	0	1	0	1	0	0	0	0	0	0	0	0	0	0	0	0	0	1	0
BCL9_HUMAN	PYGO1_HUMAN	4	0	0	1	0	1	0	1	0	0	0	0	0	0	0	0	1	0	0	0	0	0	0
FGFR3_HUMAN	HBAZ_HUMAN	4	0	0	1	0	0	1	0	0	0	0	0	0	0	0	0	1	0	0	0	0	1	0
RSRC1_HUMAN	GDF9_HUMAN	4	0	0	1	0	0	0	0	1	1	0	0	0	0	0	0	0	0	0	0	0	1	0
FANCC_HUMAN	ZBT32_HUMAN	4	0	0	1	0	0	0	0	0	0	1	0	0	0	1	0	0	0	0	0	0	1	0
BAI1_HUMAN	PHYIP_HUMAN	4	0	0	1	0	0	0	0	0	0	1	0	0	0	0	0	1	0	1	0	0	0	0
BAIP2_HUMAN	SHAN1_HUMAN	4	0	0	1	0	1	0	1	0	0	0	0	1	0	0	0	0	0	0	0	0	0	0
BTBD2_HUMAN	GDF9_HUMAN	4	0	0	1	0	0	0	0	1	1	0	0	0	0	0	0	0	0	0	0	0	1	0
CACB4_HUMAN	MED31_HUMAN	4	0	0	1	0	0	0	0	1	0	0	0	0	1	0	0	0	0	1	0	0	0	0
FOXG1_HUMAN	EF1G_HUMAN	4	0	0	1	0	0	0	0	0	0	0	0	0	0	1	0	0	0	0	1	0	1	0
PAXI_HUMAN	KPYR_HUMAN	4	0	0	0	0	0	0	0	1	1	1	0	0	0	0	0	0	0	1	0	0	0	0
KCNQ2_HUMAN	KCNQ3_HUMAN	4	0	0	1	0	1	0	1	0	0	0	0	0	0	0	0	0	0	0	0	0	1	0
CA065_HUMAN	MDFI_HUMAN	4	0	0	1	0	0	0	0	0	0	1	0	1	0	0	0	0	0	0	0	0	1	0
CA065_HUMAN	CS050_HUMAN	4	0	0	1	0	0	0	0	0	0	1	0	1	0	0	0	0	0	0	0	0	1	0
MYOD1_HUMAN	ITF2_HUMAN	4	0	0	0	0	1	1	0	0	0	0	0	0	1	0	0	1	0	0	0	0	0	0
MYOD1_HUMAN	SRF_HUMAN	4	0	0	0	0	1	1	0	0	0	0	0	0	1	0	0	1	0	0	0	0	0	0
MYOD1_HUMAN	STAT3_HUMAN	4	0	0	0	0	1	1	0	0	0	0	0	0	1	0	0	1	0	0	0	0	0	0
MYOD1_HUMAN	TFE2_HUMAN	4	0	0	0	0	1	1	0	0	0	0	0	0	1	0	0	1	0	0	0	0	0	0
MYOD1_HUMAN	PSMD4_HUMAN	4	0	0	0	0	1	1	0	0	0	0	0	0	1	0	0	1	0	0	0	0	0	0
MYOD1_HUMAN	RXRA_HUMAN	4	0	0	0	0	1	1	0	0	0	0	0	0	1	0	0	1	0	0	0	0	0	0
MYOD1_HUMAN	SMAD3_HUMAN	4	0	0	0	0	1	1	0	0	0	0	0	0	1	0	0	1	0	0	0	0	0	0
MYH9_HUMAN	NMDZ1_HUMAN	4	0	0	1	0	1	0	0	0	0	0	0	0	0	1	1	0	0	0	0	0	0	0
CCR5_HUMAN	DYN2_HUMAN	4	1	0	0	1	0	0	0	0	0	0	1	0	0	0	0	0	1	0	0	0	0	0
CCR5_HUMAN	CXCR4_HUMAN	4	1	0	0	1	0	0	0	0	0	0	1	0	0	0	0	0	1	0	0	0	0	0
SMAD7_HUMAN	MYOD1_HUMAN	4	0	0	0	0	1	1	0	0	0	0	0	0	1	0	0	1	0	0	0	0	0	0
ABCG1_HUMAN	ABCG4_HUMAN	4	0	0	1	0	1	0	0	0	0	0	0	0	0	0	0	0	0	0	0	0	1	1
ABL1_HUMAN	ROS_HUMAN	4	0	0	1	1	0	0	0	0	1	1	0	0	0	0	0	0	0	0	0	0	0	0
CCR5_HUMAN	PRAF2_HUMAN	4	1	0	0	1	0	0	0	0	0	0	1	0	0	0	0	0	1	0	0	0	0	0
RU17_HUMAN	ARSF_HUMAN	4	0	0	1	0	0	0	0	1	0	0	0	0	0	0	0	0	1	0	0	0	1	0
CCR5_HUMAN	CREB3_HUMAN	4	1	0	0	1	0	0	0	0	0	0	1	0	0	0	0	0	1	0	0	0	0	0
ATX1_HUMAN	HSN2_HUMAN	4	0	0	1	0	0	0	0	1	0	0	0	0	1	0	0	0	0	0	0	0	1	0
2ABA_HUMAN	NMDZ1_HUMAN	4	0	0	1	0	1	0	0	0	0	0	0	0	0	1	1	0	0	0	0	0	0	0
GBRA1_HUMAN	GBRG2_HUMAN	4	0	0	1	0	1	0	0	1	0	0	0	0	1	0	0	0	0	0	0	0	0	0
DYR1B_HUMAN	HNF1A_HUMAN	4	0	0	0	0	1	0	1	1	0	0	0	0	0	0	0	0	0	0	1	0	0	0
GFI1B_HUMAN	VISL1_HUMAN	4	0	0	1	0	0	1	0	0	1	0	0	0	0	0	0	0	0	0	0	0	1	0
A4_HUMAN	LRP1B_HUMAN	4	0	0	1	0	1	0	0	0	0	0	0	0	1	0	0	0	0	0	0	0	1	0
GFI1B_HUMAN	PLCF_HUMAN	4	0	0	1	1	0	0	0	0	1	0	0	0	0	0	0	0	0	0	0	0	1	0
MYOD1_HUMAN	ID3_HUMAN	4	0	0	0	0	1	1	0	0	0	0	0	0	1	0	0	1	0	0	0	0	0	0
DUS4_HUMAN	NMDZ1_HUMAN	4	0	0	1	0	1	0	0	0	0	0	0	0	0	1	1	0	0	0	0	0	0	0
JUN_HUMAN	MYOD1_HUMAN	4	0	0	0	0	1	1	0	0	0	0	0	0	1	0	0	1	0	0	0	0	0	0
HNF4A_HUMAN	SRBP1_HUMAN	4	0	0	0	0	0	0	1	1	1	0	0	0	0	0	0	0	0	0	1	0	0	0
MYOD1_HUMAN	ID1_HUMAN	4	0	0	0	0	1	1	0	0	0	0	0	0	1	0	0	1	0	0	0	0	0	0
SH21B_HUMAN	LY9_HUMAN	4	1	0	0	0	0	0	0	0	0	1	0	0	1	0	0	0	0	0	1	0	0	0
AINX_HUMAN	NMDZ1_HUMAN	4	0	0	1	0	1	0	0	0	0	0	0	0	0	1	1	0	0	0	0	0	0	0
SSA27_HUMAN	CT195_HUMAN	4	0	0	1	0	0	0	0	0	0	1	0	0	0	0	0	1	0	0	0	0	1	0
FBLN4_HUMAN	F124B_HUMAN	4	0	0	1	0	0	0	0	0	0	0	0	0	1	0	0	1	0	1	0	0	0	0
ADAM2_HUMAN	ITA4_HUMAN	4	0	0	1	1	0	0	0	0	0	0	0	0	0	0	0	0	1	0	0	0	1	0
ADRB1_HUMAN	DLG4_HUMAN	4	0	0	1	0	1	0	0	1	0	0	0	0	0	0	0	0	0	0	0	0	1	0
EDN2_HUMAN	NEP_HUMAN	4	0	0	0	0	0	1	0	1	0	1	0	1	0	0	0	0	0	0	0	0	0	0
AL2SA_HUMAN	MCM6_HUMAN	4	0	0	1	0	0	0	0	0	0	0	0	0	1	0	0	0	1	0	0	0	1	0
AL2SB_HUMAN	ST2B1_HUMAN	4	0	0	1	1	0	0	0	0	0	1	0	0	0	0	0	0	0	0	0	0	1	0
TRI55_HUMAN	TRI54_HUMAN	4	0	0	0	0	0	1	0	1	0	0	0	0	1	0	0	0	0	0	0	0	1	0
AKAP9_HUMAN	NMDZ1_HUMAN	4	0	0	1	0	1	0	0	0	0	0	0	0	0	1	1	0	0	0	0	0	0	0
AL2SA_HUMAN	DIPA_HUMAN	4	0	0	1	0	0	0	0	0	0	0	0	0	1	0	0	0	1	0	0	0	1	0
CCL4_HUMAN	CCR5_HUMAN	4	1	0	0	1	0	0	0	0	0	0	1	0	0	0	0	0	1	0	0	0	0	0
ABP1_HUMAN	OXDA_HUMAN	4	0	0	1	0	0	0	0	1	1	0	0	0	1	0	0	0	0	0	0	0	0	0
CCL3_HUMAN	CXCR5_HUMAN	4	1	0	0	0	0	0	1	0	0	1	0	0	0	0	0	0	1	0	0	0	0	0
CCL2_HUMAN	MMP8_HUMAN	4	1	0	0	1	0	0	0	0	1	0	0	0	0	0	0	0	0	1	0	0	0	0
RBPMS_HUMAN	RHXF2_HUMAN	4	0	0	1	0	0	0	0	0	1	0	0	0	0	0	0	0	0	0	0	1	1	0
GDF9_HUMAN	GA45G_HUMAN	4	0	0	1	0	0	0	0	1	1	0	0	0	0	0	0	0	0	0	0	0	1	0
PDZD1_HUMAN	SL9A3_HUMAN	4	0	0	0	0	1	0	1	0	0	1	0	0	0	0	0	0	0	1	0	0	0	0
CCL5_HUMAN	CCR5_HUMAN	4	1	0	0	1	0	0	0	0	0	0	1	0	0	0	0	0	1	0	0	0	0	0
EWS_HUMAN	RHXF2_HUMAN	4	0	0	1	0	0	0	0	0	1	0	0	0	0	0	0	0	0	0	0	1	1	0
FBLN4_HUMAN	RHXF2_HUMAN	4	0	0	1	0	0	0	0	0	1	0	0	0	0	0	0	0	0	0	0	1	1	0
SL9A3_HUMAN	NHRF2_HUMAN	4	0	0	0	0	1	0	1	0	0	1	0	0	0	0	0	0	0	1	0	0	0	0
SMAD4_HUMAN	MYOD1_HUMAN	4	0	0	0	0	1	1	0	0	0	0	0	0	1	0	0	1	0	0	0	0	0	0
SHRPN_HUMAN	SHAN1_HUMAN	4	0	0	1	0	1	0	1	0	0	0	0	1	0	0	0	0	0	0	0	0	0	0
RAGE_HUMAN	TTHY_HUMAN	4	0	0	0	0	1	1	0	0	0	1	0	0	0	0	1	0	0	0	0	0	0	0
SHAN2_HUMAN	SL9A3_HUMAN	4	0	0	0	0	1	0	1	0	0	1	0	0	0	0	0	0	0	1	0	0	0	0
TNR9_HUMAN	TNR4_HUMAN	4	1	0	0	0	0	0	1	1	0	1	0	0	0	0	0	0	0	0	0	0	0	0
1B07_HUMAN	KLRD1_HUMAN	4	1	0	0	0	0	0	0	0	1	0	0	0	0	0	0	1	0	0	0	0	1	0
EPHA8_HUMAN	FYN_HUMAN	4	0	0	1	0	1	0	0	0	0	1	0	0	0	0	1	0	0	0	0	0	0	0
CEBPE_HUMAN	DDIT3_HUMAN	4	1	1	1	0	0	0	0	1	0	0	0	0	0	0	0	0	0	0	0	0	0	0
DRD2_HUMAN	CLIC6_HUMAN	4	0	0	1	0	1	0	1	0	0	1	0	0	0	0	0	0	0	0	0	0	0	0
HXD13_HUMAN	SMAD1_HUMAN	4	0	0	1	1	0	0	0	0	0	1	0	0	0	0	0	0	1	0	0	0	0	0
HXD13_HUMAN	SMAD5_HUMAN	4	0	0	1	1	0	0	0	0	0	1	0	0	0	0	0	0	1	0	0	0	0	0
HSPB3_HUMAN	RM38_HUMAN	4	0	0	1	1	1	1	0	0	0	0	0	0	0	0	0	0	0	0	0	0	0	0
DPPA4_HUMAN	LDOC1_HUMAN	4	0	0	1	0	0	1	0	0	0	0	0	0	0	1	0	0	0	0	0	0	1	0
HDAC1_HUMAN	MYOD1_HUMAN	4	0	0	0	0	1	1	0	0	0	0	0	0	1	0	0	1	0	0	0	0	0	0
HOME1_HUMAN	SHAN1_HUMAN	4	0	0	1	0	1	0	1	0	0	0	0	1	0	0	0	0	0	0	0	0	0	0
TRAIP_HUMAN	TNR8_HUMAN	4	1	0	0	0	0	0	1	0	0	1	0	0	0	0	0	0	0	0	0	1	0	0
NMDE3_HUMAN	DLG4_HUMAN	4	0	0	1	0	1	0	1	0	0	0	0	0	0	0	0	0	0	0	0	0	1	0
NMDE3_HUMAN	INADL_HUMAN	4	0	0	1	0	1	0	1	0	0	0	0	0	0	0	0	0	0	0	0	0	1	0
KCNB1_HUMAN	SRC_HUMAN	4	0	0	1	0	1	0	0	0	0	0	0	0	0	0	0	0	0	0	0	1	1	0
EFNB2_HUMAN	GRM5_HUMAN	4	0	0	1	0	1	0	0	0	0	1	0	0	0	0	0	0	0	0	0	0	1	0
TLR10_HUMAN	TLR2_HUMAN	4	1	0	1	1	0	0	0	0	0	1	0	0	0	0	0	0	0	0	0	0	0	0
DTNB_HUMAN	CA182_HUMAN	4	0	0	1	1	0	0	0	0	0	0	0	0	0	0	0	0	1	0	0	0	1	0
MP2K2_HUMAN	NMDZ1_HUMAN	4	0	0	1	0	1	0	0	0	0	0	0	0	0	1	1	0	0	0	0	0	0	0
MYT1L_HUMAN	DISC1_HUMAN	4	0	0	1	0	1	0	0	0	0	1	0	0	0	0	1	0	0	0	0	0	0	0
TGFR1_HUMAN	KLHL1_HUMAN	4	0	0	1	0	0	0	0	1	0	0	0	0	1	0	0	0	0	0	0	0	1	0
CREL1_HUMAN	GDF9_HUMAN	4	0	0	1	0	0	0	0	1	1	0	0	0	0	0	0	0	0	0	0	0	1	0
TNFL6_HUMAN	TNR6_HUMAN	4	1	0	0	0	0	0	1	0	0	0	0	0	0	0	0	0	1	0	0	1	0	0
DTNA_HUMAN	DRP2_HUMAN	4	0	0	1	0	0	0	0	0	0	0	0	0	1	0	0	0	0	0	0	1	1	0
HYPK_HUMAN	RHXF2_HUMAN	4	0	0	1	0	0	0	0	0	1	0	0	0	0	0	0	0	0	0	0	1	1	0
AL2SA_HUMAN	VIME_HUMAN	4	0	0	1	0	0	0	0	0	0	0	0	0	1	0	0	0	1	0	0	0	1	0
DLG4_HUMAN	KCNA2_HUMAN	4	0	0	1	0	1	0	0	1	0	0	0	0	0	0	0	0	0	0	0	0	0	1
NF1_HUMAN	NMDZ1_HUMAN	4	0	0	1	0	1	0	0	0	0	0	0	0	0	1	1	0	0	0	0	0	0	0
ADA17_HUMAN	TNF11_HUMAN	4	0	0	1	1	0	0	0	0	1	0	1	0	0	0	0	0	0	0	0	0	0	0
TRI37_HUMAN	F124B_HUMAN	4	0	0	1	0	0	0	0	0	0	0	0	0	1	0	0	1	0	1	0	0	0	0
PA1B3_HUMAN	GDF9_HUMAN	4	0	0	1	0	0	0	0	1	1	0	0	0	0	0	0	0	0	0	0	0	1	0
HNRPU_HUMAN	NMDZ1_HUMAN	4	0	0	1	0	1	0	0	0	0	0	0	0	0	1	1	0	0	0	0	0	0	0
CADH2_HUMAN	NMDZ1_HUMAN	4	0	0	1	0	1	0	0	0	0	0	0	0	0	1	1	0	0	0	0	0	0	0
RHXF2_HUMAN	LENG8_HUMAN	4	0	0	1	0	0	0	0	0	1	0	0	0	0	0	0	0	0	0	0	1	1	0
DSC1_HUMAN	PKP3_HUMAN	4	0	0	0	0	1	1	1	0	0	0	0	0	0	0	0	0	0	1	0	0	0	0
GRB2_HUMAN	TNFL6_HUMAN	4	1	0	0	0	0	0	1	0	0	0	0	0	0	0	0	0	1	0	0	1	0	0
PACN2_HUMAN	TNFL6_HUMAN	4	1	0	0	0	0	0	1	0	0	0	0	0	0	0	0	0	1	0	0	1	0	0
CACB4_HUMAN	PTN_HUMAN	4	0	0	1	0	0	0	0	1	0	0	0	0	1	0	0	0	0	1	0	0	0	0
PE2R2_HUMAN	PF2R_HUMAN	4	0	0	0	1	0	0	0	0	1	1	0	0	0	0	0	0	0	0	0	1	0	0
PACN1_HUMAN	TRPV4_HUMAN	4	0	0	1	0	0	0	0	0	0	1	0	0	0	0	0	0	1	0	0	1	0	0
PAI1_HUMAN	LRP1B_HUMAN	4	0	0	1	0	1	0	0	0	0	0	0	0	1	0	0	0	0	0	0	0	1	0
HNF4A_HUMAN	SMAD3_HUMAN	4	0	0	0	0	0	0	1	1	1	0	0	0	0	0	0	0	0	0	1	0	0	0
SC6A3_HUMAN	SYUA_HUMAN	4	0	0	1	0	0	0	0	1	0	1	0	0	0	0	0	0	0	0	0	0	1	0
HPCA_HUMAN	COBA2_HUMAN	4	0	0	1	0	1	0	0	0	0	0	0	0	0	0	0	0	0	0	0	1	1	0
NPY1R_HUMAN	PYY_HUMAN	4	0	0	1	0	0	0	1	1	0	0	0	0	0	0	0	0	0	0	0	0	1	0
NMDZ1_HUMAN	DLGP4_HUMAN	4	0	0	1	0	1	0	0	0	0	0	0	0	0	1	1	0	0	0	0	0	0	0
NMDZ1_HUMAN	2AAA_HUMAN	4	0	0	1	0	1	0	0	0	0	0	0	0	0	1	1	0	0	0	0	0	0	0
SUMO1_HUMAN	TNFL6_HUMAN	4	1	0	0	0	0	0	1	0	0	0	0	0	0	0	0	0	1	0	0	1	0	0
2ABB_HUMAN	NMD3A_HUMAN	4	0	0	1	1	0	0	1	0	0	0	0	0	0	0	0	0	0	0	0	0	1	0
TYOBP_HUMAN	KLRD1_HUMAN	4	1	0	0	0	0	0	0	0	1	0	0	0	0	0	0	1	0	0	0	0	1	0
NUA4L_HUMAN	KCNA4_HUMAN	4	0	0	1	0	0	1	0	0	0	1	1	0	0	0	0	0	0	0	0	0	0	0
CA065_HUMAN	PDLI7_HUMAN	4	0	0	1	0	0	0	0	0	0	1	0	1	0	0	0	0	0	0	0	0	1	0
DLG4_HUMAN	CCG2_HUMAN	4	0	0	1	0	1	0	0	0	0	1	0	0	1	0	0	0	0	0	0	0	0	0
NRIP1_HUMAN	NR0B1_HUMAN	4	0	0	1	0	0	0	0	0	0	1	0	0	0	0	1	0	0	0	0	0	1	0
NRTN_HUMAN	GFRA2_HUMAN	4	0	0	1	0	1	0	1	0	0	0	0	0	0	0	0	0	0	0	0	0	1	0
PIN1_HUMAN	TNFL6_HUMAN	4	1	0	0	0	0	0	1	0	0	0	0	0	0	0	0	0	1	0	0	1	0	0
EFNB2_HUMAN	GRM1_HUMAN	4	0	0	1	0	1	0	0	0	0	0	0	0	1	0	0	1	0	0	0	0	0	0
1433Z_HUMAN	SNAT_HUMAN	4	0	0	0	0	1	0	0	1	0	0	0	0	0	1	0	0	0	0	0	0	1	0
SUIS_HUMAN	KAPCA_HUMAN	4	0	0	0	1	0	0	1	0	0	0	0	0	1	0	0	0	0	0	0	0	1	0
KITH_HUMAN	GDF9_HUMAN	4	0	0	1	0	0	0	0	1	1	0	0	0	0	0	0	0	0	0	0	0	1	0
RET1G_HUMAN	NKG2D_HUMAN	4	0	0	1	1	0	0	0	0	1	1	0	0	0	0	0	0	0	0	0	0	0	0
SL9A3_HUMAN	MAST2_HUMAN	4	0	0	0	0	1	0	1	0	0	1	0	0	0	0	0	0	0	1	0	0	0	0
ILF3_HUMAN	GDF9_HUMAN	4	0	0	1	0	0	0	0	1	1	0	0	0	0	0	0	0	0	0	0	0	1	0
KS6A3_HUMAN	NMDZ1_HUMAN	4	0	0	1	0	1	0	0	0	0	0	0	0	0	1	1	0	0	0	0	0	0	0
PDCD6_HUMAN	TNFL6_HUMAN	4	1	0	0	0	0	0	1	0	0	0	0	0	0	0	0	0	1	0	0	1	0	0
N2DL4_HUMAN	NKG2D_HUMAN	4	0	0	1	0	0	0	0	0	1	0	0	0	1	0	0	0	0	1	0	0	0	0
ADA15_HUMAN	FCER2_HUMAN	4	1	0	1	0	0	0	1	0	0	0	0	0	0	0	0	0	0	0	0	0	0	1
EFNA5_HUMAN	EPHA2_HUMAN	4	0	0	1	0	0	0	1	0	0	0	0	1	0	1	0	0	0	0	0	0	0	0
KS6A3_HUMAN	SHAN1_HUMAN	4	0	0	1	0	1	0	1	0	0	0	0	1	0	0	0	0	0	0	0	0	0	0
EMID1_HUMAN	EMID2_HUMAN	4	0	0	1	0	1	0	1	1	0	0	0	0	0	0	0	0	0	0	0	0	0	0
KCC2A_HUMAN	SYGP1_HUMAN	4	0	0	1	0	1	0	0	0	0	1	0	0	0	0	0	0	0	0	0	0	1	0
ENOG_HUMAN	KCNA4_HUMAN	4	0	0	1	0	0	1	0	0	0	1	1	0	0	0	0	0	0	0	0	0	0	0
KCNA4_HUMAN	DLG1_HUMAN	4	0	0	1	0	0	1	0	0	0	1	1	0	0	0	0	0	0	0	0	0	0	0
SAT1_HUMAN	GDF9_HUMAN	4	0	0	1	0	0	0	0	1	1	0	0	0	0	0	0	0	0	0	0	0	1	0
HNF1A_HUMAN	HNF4A_HUMAN	4	0	0	0	0	0	0	1	1	1	0	0	0	0	0	0	0	0	0	1	0	0	0
KCAB1_HUMAN	KCNA2_HUMAN	4	0	0	1	0	1	0	0	1	0	0	0	0	0	0	0	0	0	0	0	0	0	1
K1C15_HUMAN	TEKT4_HUMAN	4	0	0	1	0	1	0	0	0	0	1	0	0	0	0	0	0	0	0	0	0	1	0
KIF22_HUMAN	GDF9_HUMAN	4	0	0	1	0	0	0	0	1	1	0	0	0	0	0	0	0	0	0	0	0	1	0
AMRP_HUMAN	LRP1B_HUMAN	4	0	0	1	0	1	0	0	0	0	0	0	0	1	0	0	0	0	0	0	0	1	0
TRIP6_HUMAN	CTSR1_HUMAN	4	0	1	1	0	0	0	0	0	0	1	0	0	0	0	0	0	0	0	0	0	1	0
KCND2_HUMAN	DLG4_HUMAN	4	0	0	1	0	0	0	0	1	0	0	0	0	0	1	0	0	0	0	0	0	1	0
K1C15_HUMAN	K1C20_HUMAN	4	0	0	1	0	0	0	1	1	0	0	0	0	0	0	0	0	0	0	1	0	0	0
JAD1B_HUMAN	FOXG1_HUMAN	4	0	0	1	0	0	0	0	0	0	0	0	0	0	1	0	0	0	0	1	0	1	0
MDFI_HUMAN	THEG_HUMAN	4	0	0	1	0	0	0	0	0	0	1	0	1	0	0	0	0	0	0	0	0	1	0
MDFI_HUMAN	IQUB_HUMAN	4	0	0	1	0	0	0	0	1	0	1	0	0	0	0	0	0	0	0	0	0	1	0
SFR16_HUMAN	RHXF2_HUMAN	4	0	0	1	0	0	0	0	0	1	0	0	0	0	0	0	0	0	0	0	1	1	0
MCH_HUMAN	NEC1_HUMAN	4	0	0	1	1	0	0	0	1	0	0	0	0	0	0	0	0	0	0	0	0	1	0
DYN2_HUMAN	SHAN1_HUMAN	4	0	0	1	0	1	0	1	0	0	0	0	1	0	0	0	0	0	0	0	0	0	0
UBP13_HUMAN	MYO15_HUMAN	4	0	0	1	0	0	0	0	0	0	0	0	0	0	1	0	0	1	0	0	0	1	0
PQBP1_HUMAN	PO3F2_HUMAN	4	0	0	1	0	0	0	1	0	0	0	0	0	1	0	0	0	0	1	0	0	0	0
MK01_HUMAN	TY3H_HUMAN	4	0	0	1	0	1	0	0	0	0	0	0	0	0	0	1	1	0	0	0	0	0	0
FZD10_HUMAN	WNT7B_HUMAN	4	0	0	1	0	0	0	0	1	0	1	0	0	0	0	1	0	0	0	0	0	0	0
I18RA_HUMAN	IL18_HUMAN	4	0	0	1	0	0	0	0	0	1	0	0	1	0	0	1	0	0	0	0	0	0	0
MEF2C_HUMAN	VGLL2_HUMAN	4	0	0	1	0	0	0	0	0	1	0	0	0	1	0	0	1	0	0	0	0	0	0
MEOX2_HUMAN	PAX3_HUMAN	4	0	0	1	0	1	0	0	0	0	0	0	0	1	0	0	0	0	1	0	0	0	0
NPAS4_HUMAN	BMAL1_HUMAN	4	1	0	1	0	0	0	0	0	0	1	0	0	0	0	0	0	0	0	0	1	0	0
LEU1_HUMAN	GDF9_HUMAN	4	0	0	1	0	0	0	0	1	1	0	0	0	0	0	0	0	0	0	0	0	1	0
CD80_HUMAN	CTLA4_HUMAN	4	1	0	0	0	0	0	0	0	0	1	1	1	0	0	0	0	0	0	0	0	0	0
N2DL3_HUMAN	NKG2D_HUMAN	4	0	0	1	1	0	0	0	0	0	1	0	0	0	0	0	0	0	1	0	0	0	0
LRRC7_HUMAN	DLGP2_HUMAN	4	0	0	1	0	0	0	0	1	0	1	0	0	0	0	0	0	0	0	0	0	1	0
LMTK3_HUMAN	ZBT16_HUMAN	4	0	0	1	0	0	0	1	1	0	0	0	0	1	0	0	0	0	0	0	0	0	0
LPHN1_HUMAN	SHAN1_HUMAN	4	0	0	1	0	1	0	1	0	0	0	0	1	0	0	0	0	0	0	0	0	0	0
EDN3_HUMAN	KELL_HUMAN	4	0	0	1	0	0	0	0	0	0	0	0	1	0	1	0	1	0	0	0	0	0	0
TERT_HUMAN	SRC_HUMAN	4	1	0	0	0	0	0	0	0	0	1	1	0	0	0	0	0	0	0	0	1	0	0
RENT1_HUMAN	RHXF2_HUMAN	4	0	0	1	0	0	0	0	0	1	0	0	0	0	0	0	0	0	0	0	1	1	0
MCSP_HUMAN	PLS1_HUMAN	4	1	0	1	0	0	0	0	0	0	0	0	0	0	0	0	1	0	0	0	0	1	0
ID2_HUMAN	MYF6_HUMAN	4	0	0	1	0	0	1	0	1	1	0	0	0	0	0	0	0	0	0	0	0	0	0
LSM4_HUMAN	RHXF2_HUMAN	4	0	0	1	0	0	0	0	0	1	0	0	0	0	0	0	0	0	0	0	1	1	0
LZTS2_HUMAN	RHXF2_HUMAN	4	0	0	1	0	0	0	0	0	1	0	0	0	0	0	0	0	0	0	0	1	1	0
MAGA4_HUMAN	TEKT4_HUMAN	4	0	0	1	0	0	0	0	0	0	1	0	0	0	0	0	0	0	0	0	1	1	0
CHIC2_HUMAN	CTSR1_HUMAN	4	0	1	1	0	0	0	0	0	0	1	0	0	0	0	0	0	0	0	0	0	1	0
MDFI_HUMAN	F124B_HUMAN	4	0	0	1	0	0	0	0	0	0	0	0	0	1	0	0	1	0	1	0	0	0	0
GRIA2_HUMAN	GRIP1_HUMAN	4	0	0	1	0	1	1	0	0	0	0	0	0	0	0	0	0	0	0	0	0	1	0
GNAI3_HUMAN	CCR5_HUMAN	4	1	0	0	1	0	0	0	0	0	0	1	0	0	0	0	0	1	0	0	0	0	0
GRID2_HUMAN	PTN4_HUMAN	4	0	0	1	1	0	0	0	0	0	0	0	0	0	0	0	0	0	1	0	0	1	0
GBRA1_HUMAN	GABR1_HUMAN	4	0	0	1	0	1	0	0	1	0	0	0	0	1	0	0	0	0	0	0	0	0	0
SERF2_HUMAN	RHXF2_HUMAN	4	0	0	1	0	0	0	0	0	1	0	0	0	0	0	0	0	0	0	0	1	1	0
CSN2_HUMAN	NR0B1_HUMAN	4	0	0	1	0	0	0	0	0	0	1	0	0	0	0	1	0	0	0	0	0	1	0
CACO2_HUMAN	CA065_HUMAN	4	0	0	1	0	0	0	0	0	0	1	0	1	0	0	0	0	0	0	0	0	1	0
GBG3_HUMAN	GBG2_HUMAN	4	1	0	1	0	1	0	0	0	0	0	0	0	0	0	0	0	0	0	0	0	1	0
SPTA2_HUMAN	SHAN1_HUMAN	4	0	0	1	0	1	0	1	0	0	0	0	1	0	0	0	0	0	0	0	0	0	0
SHAN1_HUMAN	LPHN2_HUMAN	4	0	0	1	0	1	0	1	0	0	0	0	1	0	0	0	0	0	0	0	0	0	0
GNAI2_HUMAN	CCR5_HUMAN	4	1	0	0	1	0	0	0	0	0	0	1	0	0	0	0	0	1	0	0	0	0	0
SMAD3_HUMAN	FOXG1_HUMAN	4	0	0	1	0	0	0	0	0	0	0	0	0	0	1	0	0	0	0	1	0	1	0
IRK10_HUMAN	DLG4_HUMAN	4	0	0	1	0	1	0	0	1	0	0	0	0	0	0	0	0	0	0	0	0	1	0
ATN1_HUMAN	RHXF2_HUMAN	4	0	0	1	0	0	0	0	0	1	0	0	0	0	0	0	0	0	0	0	1	1	0
GRIK2_HUMAN	GRIK4_HUMAN	4	0	0	1	0	1	0	0	1	1	0	0	0	0	0	0	0	0	0	0	0	0	0
ANDR_HUMAN	PAK6_HUMAN	4	0	0	1	0	0	0	0	0	0	0	0	0	0	0	0	0	1	1	0	1	0	0
ROS_HUMAN	VAV3_HUMAN	4	0	0	1	1	0	0	0	0	1	1	0	0	0	0	0	0	0	0	0	0	0	0
RPA12_HUMAN	GFI1B_HUMAN	4	0	0	1	0	0	1	0	0	1	0	0	0	0	0	0	0	0	0	0	0	1	0
FOXO1_HUMAN	FOXG1_HUMAN	4	0	0	1	0	0	0	0	0	0	0	0	0	0	1	0	0	0	0	1	0	1	0
RUXG_HUMAN	GDF9_HUMAN	4	0	0	1	0	0	0	0	1	1	0	0	0	0	0	0	0	0	0	0	0	1	0
PSA5_HUMAN	CCR5_HUMAN	4	1	0	0	1	0	0	0	0	0	0	1	0	0	0	0	0	1	0	0	0	0	0
SAT1_HUMAN	KCNA4_HUMAN	4	0	0	1	0	0	1	0	0	0	1	1	0	0	0	0	0	0	0	0	0	0	0
CT195_HUMAN	PDLI7_HUMAN	4	0	0	1	0	0	0	0	0	0	1	0	0	0	0	0	1	0	0	0	0	1	0
S100B_HUMAN	GUC2D_HUMAN	4	0	0	1	0	1	0	0	0	0	1	0	0	0	0	0	0	1	0	0	0	0	0
S10A8_HUMAN	GDF9_HUMAN	4	0	0	1	0	0	0	0	1	1	0	0	0	0	0	0	0	0	0	0	0	1	0
GRID2_HUMAN	EMAL1_HUMAN	4	0	0	1	1	0	0	0	0	0	0	0	0	0	0	0	0	0	1	0	0	1	0
SPB9_HUMAN	GDF9_HUMAN	4	0	0	1	0	0	0	0	1	1	0	0	0	0	0	0	0	0	0	0	0	1	0
LSD1_HUMAN	GDF9_HUMAN	4	0	0	1	0	0	0	0	1	1	0	0	0	0	0	0	0	0	0	0	0	1	0
ACHB4_HUMAN	UBQL1_HUMAN	4	0	0	1	0	0	0	0	1	0	0	0	0	0	0	0	0	0	0	0	1	1	0
DCC_HUMAN	NET1_HUMAN	4	0	0	1	1	0	0	0	0	0	1	0	0	1	0	0	0	0	0	0	0	0	0
SOX30_HUMAN	TRAF2_HUMAN	4	0	0	1	0	0	0	1	0	0	0	0	0	0	0	0	1	0	0	0	0	1	0
CBP_HUMAN	MYOD1_HUMAN	4	0	0	0	0	1	1	0	0	0	0	0	0	1	0	0	1	0	0	0	0	0	0
SPTA1_HUMAN	SPTN2_HUMAN	4	1	1	0	0	0	0	0	0	1	0	0	0	0	0	0	0	0	0	0	0	1	0
SSR5_HUMAN	PDZD1_HUMAN	4	0	0	1	1	0	1	1	0	0	0	0	0	0	0	0	0	0	0	0	0	0	0
GRAP2_HUMAN	CA165_HUMAN	4	0	0	1	1	0	1	0	0	0	1	0	0	0	0	0	0	0	0	0	0	0	0
ST1E1_HUMAN	IGS21_HUMAN	4	0	0	1	0	1	0	0	1	0	1	0	0	0	0	0	0	0	0	0	0	0	0
SPTA2_HUMAN	NMDZ1_HUMAN	4	0	0	1	0	1	0	0	0	0	0	0	0	0	1	1	0	0	0	0	0	0	0
STX1B_HUMAN	STXB1_HUMAN	4	0	0	1	0	1	0	1	0	0	0	0	0	0	0	0	0	0	0	0	0	1	0
FADD_HUMAN	TNFL6_HUMAN	4	1	0	0	0	0	0	1	0	0	0	0	0	0	0	0	0	1	0	0	1	0	0
GBG3_HUMAN	GBB5_HUMAN	4	1	0	1	0	1	0	0	0	0	0	0	0	0	0	0	0	0	0	0	0	1	0
DRD4_HUMAN	CLIC6_HUMAN	4	0	1	1	0	1	0	0	1	0	0	0	0	0	0	0	0	0	0	0	0	0	0
EWS_HUMAN	RN183_HUMAN	4	0	0	0	0	0	0	0	1	0	1	0	0	0	0	0	0	0	0	0	1	1	0
ACHA4_HUMAN	ACHB2_HUMAN	4	0	0	1	0	1	0	0	1	0	0	0	0	0	0	0	0	0	0	0	0	1	0
ADPGK_HUMAN	GDF9_HUMAN	4	0	0	1	0	0	0	0	1	1	0	0	0	0	0	0	0	0	0	0	0	1	0
RARA_HUMAN	RET2_HUMAN	4	0	0	0	1	0	0	1	1	0	1	0	0	0	0	0	0	0	0	0	0	0	0
FYN_HUMAN	TNFL6_HUMAN	4	1	0	0	0	0	0	1	0	0	0	0	0	0	0	0	0	1	0	0	1	0	0
HNF4A_HUMAN	SRBP2_HUMAN	4	0	0	0	0	0	0	1	1	1	0	0	0	0	0	0	0	0	0	1	0	0	0
SNCAP_HUMAN	SPYA_HUMAN	4	0	0	1	0	0	1	1	0	1	0	0	0	0	0	0	0	0	0	0	0	0	0
FKBP6_HUMAN	NDK7_HUMAN	4	1	0	1	0	0	0	0	0	0	1	0	0	0	0	0	0	0	0	0	0	1	0
SNP29_HUMAN	CA190_HUMAN	4	0	0	1	1	0	0	0	0	0	0	0	0	0	1	0	1	0	0	0	0	0	0
SMN_HUMAN	GDF9_HUMAN	4	0	0	1	0	0	0	0	1	1	0	0	0	0	0	0	0	0	0	0	0	1	0
GRID2_HUMAN	MAGI2_HUMAN	4	0	0	1	1	0	0	0	0	0	0	0	0	0	0	0	0	0	1	0	0	1	0
GNAS1_HUMAN	CRFR1_HUMAN	4	0	0	1	0	1	0	0	0	0	0	0	0	0	1	0	0	0	0	0	0	1	0
ITB5_HUMAN	ICAM4_HUMAN	4	1	0	1	0	0	0	0	0	0	1	0	0	0	0	0	1	0	0	0	0	0	0
DLG3_HUMAN	NMDZ1_HUMAN	4	0	0	1	0	1	0	0	0	0	0	0	0	0	1	1	0	0	0	0	0	0	0
MYOD1_HUMAN	PHB2_HUMAN	4	0	0	0	0	1	1	0	0	0	0	0	0	1	0	0	1	0	0	0	0	0	0
ADA1B_HUMAN	AP2M1_HUMAN	4	0	1	0	0	0	0	1	1	0	1	0	0	0	0	0	0	0	0	0	0	0	0
HGS_HUMAN	CA190_HUMAN	4	0	0	1	1	0	0	0	0	0	0	0	0	0	1	0	1	0	0	0	0	0	0
FLNC_HUMAN	SGCG_HUMAN	4	0	0	0	1	0	1	0	0	0	0	0	1	1	0	0	0	0	0	0	0	0	0
DLG4_HUMAN	NLGN3_HUMAN	4	0	0	1	0	1	0	0	0	0	0	0	0	0	0	0	0	1	0	0	0	1	0
BAMBI_HUMAN	SOX30_HUMAN	4	0	0	1	0	0	0	1	0	0	0	0	0	0	0	0	1	0	0	0	0	1	0
NCOA1_HUMAN	HNF4A_HUMAN	4	0	0	0	0	0	0	1	1	1	0	0	0	0	0	0	0	0	0	1	0	0	0
PAX2_HUMAN	WT1_HUMAN	4	0	0	1	0	0	0	0	1	0	0	0	0	0	1	0	0	0	0	0	0	1	0
MYCBP_HUMAN	GDF9_HUMAN	4	0	0	1	0	0	0	0	1	1	0	0	0	0	0	0	0	0	0	0	0	1	0
PRKRA_HUMAN	GDF9_HUMAN	4	0	0	1	0	0	0	0	1	1	0	0	0	0	0	0	0	0	0	0	0	1	0
DIPA_HUMAN	F124B_HUMAN	4	0	0	1	0	0	0	0	0	0	0	0	0	1	0	0	1	0	1	0	0	0	0
PSD11_HUMAN	GDF9_HUMAN	4	0	0	1	0	0	0	0	1	1	0	0	0	0	0	0	0	0	0	0	0	1	0
ZO1_HUMAN	NMDZ1_HUMAN	4	0	0	1	0	1	0	0	0	0	0	0	0	0	1	1	0	0	0	0	0	0	0
HD_HUMAN	TPH1_HUMAN	4	0	0	1	0	1	0	1	0	0	1	0	0	0	0	0	0	0	0	0	0	0	0
STAT3_HUMAN	CCR5_HUMAN	4	1	0	0	1	0	0	0	0	0	0	1	0	0	0	0	0	1	0	0	0	0	0
KPYR_HUMAN	PAK1_HUMAN	4	0	0	0	0	0	0	0	1	1	1	0	0	0	0	0	0	0	1	0	0	0	0
CD28_HUMAN	CD80_HUMAN	4	1	0	0	1	0	0	0	0	0	0	0	1	0	0	0	0	0	0	0	0	0	1
NDUB9_HUMAN	GDF9_HUMAN	4	0	0	1	0	0	0	0	1	1	0	0	0	0	0	0	0	0	0	0	0	1	0
DLG4_HUMAN	IRK4_HUMAN	4	0	0	1	0	1	0	0	0	0	1	0	0	0	0	0	0	0	0	0	0	1	0
RBM9_HUMAN	RHXF2_HUMAN	4	0	0	1	0	0	0	0	0	1	0	0	0	0	0	0	0	0	0	0	1	1	0
JAK1_HUMAN	CCR5_HUMAN	4	1	0	0	1	0	0	0	0	0	0	1	0	0	0	0	0	1	0	0	0	0	0
GFI1B_HUMAN	MEGF6_HUMAN	4	0	0	1	1	0	1	0	0	1	0	0	0	0	0	0	0	0	0	0	0	0	0
DLG4_HUMAN	DLGP3_HUMAN	4	0	0	1	0	1	0	0	0	0	1	0	0	0	0	0	0	0	0	0	0	1	0
PLDN_HUMAN	CA190_HUMAN	4	0	0	1	1	0	0	0	0	0	0	0	0	0	1	0	1	0	0	0	0	0	0
PMF1_HUMAN	GDF9_HUMAN	4	0	0	1	0	0	0	0	1	1	0	0	0	0	0	0	0	0	0	0	0	1	0
DLG4_HUMAN	DLGP2_HUMAN	4	0	0	1	0	0	0	0	1	0	1	0	0	0	0	0	0	0	0	0	0	1	0
STAC_HUMAN	TNFL6_HUMAN	4	1	0	0	0	0	0	1	0	0	0	0	0	0	0	0	0	1	0	0	1	0	0
RHXF2_HUMAN	DVL2_HUMAN	4	0	0	1	0	0	0	0	0	1	0	0	0	0	0	0	0	0	0	0	1	1	0
RHXF2_HUMAN	DTX2_HUMAN	4	0	0	1	0	0	0	0	0	1	0	0	0	0	0	0	0	0	0	0	1	1	0
GRM1_HUMAN	CYH2_HUMAN	4	0	0	1	0	1	0	0	0	0	0	0	0	1	0	0	1	0	0	0	0	0	0
CTRO_HUMAN	NMDZ1_HUMAN	4	0	0	1	0	1	0	0	0	0	0	0	0	0	1	1	0	0	0	0	0	0	0
RHXF2_HUMAN	FA46B_HUMAN	4	0	0	1	0	0	0	0	0	1	0	0	0	0	0	0	0	0	0	0	1	1	0
RHXF2_HUMAN	FBF1_HUMAN	4	0	0	1	0	0	0	0	0	1	0	0	0	0	0	0	0	0	0	0	1	1	0
RNF31_HUMAN	GFI1B_HUMAN	4	0	0	1	1	0	0	0	0	1	0	0	0	0	0	0	0	0	0	0	0	1	0
CTNB1_HUMAN	NMDZ1_HUMAN	4	0	0	1	0	1	0	0	0	0	0	0	0	0	1	1	0	0	0	0	0	0	0
ADA1B_HUMAN	EZRI_HUMAN	4	0	1	0	0	0	0	1	1	0	1	0	0	0	0	0	0	0	0	0	0	0	0
HXD13_HUMAN	MEIS1_HUMAN	4	0	0	1	1	0	0	0	0	0	1	0	0	0	0	0	0	1	0	0	0	0	0
BMPR2_HUMAN	GDF6_HUMAN	4	0	1	1	0	0	0	0	0	0	0	0	0	0	0	0	1	0	0	0	0	1	0
DSC1_HUMAN	PKP2_HUMAN	4	0	0	0	0	1	1	1	0	0	0	0	0	0	0	0	0	0	1	0	0	0	0
DAZP2_HUMAN	RHXF2_HUMAN	4	0	0	1	0	0	0	0	0	1	0	0	0	0	0	0	0	0	0	0	1	1	0
EFNA3_HUMAN	EPHA7_HUMAN	4	0	0	1	0	0	0	1	1	0	0	0	0	0	0	0	0	0	0	0	0	1	0
PLOD3_HUMAN	RHXF2_HUMAN	4	0	0	1	0	0	0	0	0	1	0	0	0	0	0	0	0	0	0	0	1	1	0
RAP2A_HUMAN	NMDZ1_HUMAN	4	0	0	1	0	1	0	0	0	0	0	0	0	0	1	1	0	0	0	0	0	0	0
FBLN4_HUMAN	CTSR1_HUMAN	4	0	1	1	0	0	0	0	0	0	1	0	0	0	0	0	0	0	0	0	0	1	0
DAG1_HUMAN	DRP2_HUMAN	4	0	0	1	0	0	0	0	0	0	0	0	0	1	0	0	0	0	0	0	1	1	0
ROS_HUMAN	PTN6_HUMAN	4	0	0	1	1	0	0	0	0	1	1	0	0	0	0	0	0	0	0	0	0	0	0
RASH_HUMAN	NMDZ1_HUMAN	4	0	0	1	0	1	0	0	0	0	0	0	0	0	1	1	0	0	0	0	0	0	0
STAT1_HUMAN	CCR5_HUMAN	4	1	0	0	1	0	0	0	0	0	0	1	0	0	0	0	0	1	0	0	0	0	0
FGF13_HUMAN	SCN8A_HUMAN	4	0	0	1	0	0	0	0	0	1	0	0	1	0	0	0	0	0	1	0	0	0	0
SEMG1_HUMAN	UBQL4_HUMAN	4	0	0	0	0	0	0	0	1	0	0	0	1	1	0	0	0	1	0	0	0	0	0
CRGC_HUMAN	CRYAB_HUMAN	4	0	0	0	1	1	0	0	0	0	0	0	0	0	0	0	1	0	0	0	0	1	0
MGST1_HUMAN	LTC4S_HUMAN	4	0	0	1	0	0	0	0	1	0	0	0	0	0	1	0	0	1	0	0	0	0	0
ADA1B_HUMAN	GNAQ_HUMAN	4	0	1	0	0	0	0	1	1	0	1	0	0	0	0	0	0	0	0	0	0	0	0
TBP_HUMAN	PO3F2_HUMAN	4	0	0	1	0	0	0	1	0	0	0	0	0	1	0	0	0	0	1	0	0	0	0
AP3S1_HUMAN	ZNT3_HUMAN	4	1	1	1	0	0	0	0	0	0	0	0	0	0	0	0	0	0	0	0	0	1	0
CK016_HUMAN	EWS_HUMAN	4	0	0	1	0	0	0	0	0	0	1	0	0	0	0	0	0	0	0	0	1	1	0
WNT3A_HUMAN	GPC3_HUMAN	4	0	0	0	1	0	0	0	0	0	1	0	0	0	0	0	1	0	0	0	0	1	0
NGF_HUMAN	TNR16_HUMAN	4	0	0	0	0	1	0	1	0	0	1	0	0	0	0	0	0	0	1	0	0	0	0
ARBK1_HUMAN	GRM1_HUMAN	4	0	0	1	0	1	0	0	0	0	0	0	0	1	0	0	1	0	0	0	0	0	0
IL6RB_HUMAN	IL31R_HUMAN	4	0	1	0	1	0	0	0	0	0	0	0	0	0	0	0	0	0	1	0	0	1	0
CBP_HUMAN	PHX2A_HUMAN	4	0	0	1	0	0	0	1	1	0	0	0	0	1	0	0	0	0	0	0	0	0	0
PKNX1_HUMAN	MYOD1_HUMAN	4	0	0	0	0	1	1	0	0	0	0	0	0	1	0	0	1	0	0	0	0	0	0
RB27A_HUMAN	GDF9_HUMAN	4	0	0	1	0	0	0	0	1	1	0	0	0	0	0	0	0	0	0	0	0	1	0
DMD_HUMAN	DRP2_HUMAN	4	0	0	1	0	0	0	0	0	0	0	0	0	1	0	0	0	0	0	0	1	1	0
TEC_HUMAN	VAV_HUMAN	4	0	0	0	0	0	0	0	0	0	1	1	0	0	0	1	0	0	0	0	1	0	0
MSX1_HUMAN	PAX9_HUMAN	4	0	0	0	0	0	0	0	0	0	1	0	0	1	1	0	0	1	0	0	0	0	0
ARBK1_HUMAN	CCR5_HUMAN	4	1	0	0	1	0	0	0	0	0	0	1	0	0	0	0	0	1	0	0	0	0	0
EPHB4_HUMAN	NMDZ1_HUMAN	4	0	0	1	0	1	0	0	0	0	0	0	0	0	1	1	0	0	0	0	0	0	0
MEIS1_HUMAN	MYOD1_HUMAN	4	0	0	0	0	1	1	0	0	0	0	0	0	1	0	0	1	0	0	0	0	0	0
SGCG_HUMAN	SGCD_HUMAN	4	0	0	0	1	0	1	0	0	0	0	0	1	1	0	0	0	0	0	0	0	0	0
BAI1_HUMAN	BAIP2_HUMAN	4	0	0	1	0	0	0	0	0	0	1	0	0	0	0	0	1	0	1	0	0	0	0
MYPN_HUMAN	ACTN3_HUMAN	4	0	0	0	0	1	1	0	0	0	0	0	0	1	0	0	0	0	0	0	0	1	0
GFI1B_HUMAN	ATX2_HUMAN	5	0	0	1	1	0	1	0	0	1	0	0	0	0	0	0	0	0	0	0	0	1	0
IGSF2_HUMAN	F10A1_HUMAN	5	1	0	0	0	0	0	0	0	0	1	0	0	0	1	0	0	0	0	0	1	1	0
GFAP_HUMAN	KCC2A_HUMAN	5	0	0	1	0	1	0	0	1	0	0	0	0	1	0	0	0	0	0	0	0	1	0
ENOG_HUMAN	IL17B_HUMAN	5	0	1	0	0	1	1	0	0	0	1	0	0	0	0	0	1	0	0	0	0	0	0
MYCBP_HUMAN	PTHD2_HUMAN	5	0	0	1	0	1	0	0	0	0	1	0	0	0	0	0	0	0	0	0	1	1	0
ACK1_HUMAN	RGF1C_HUMAN	5	1	0	1	0	1	0	0	0	0	0	0	1	0	0	0	0	0	0	0	0	1	0
IGSF2_HUMAN	SFRS5_HUMAN	5	1	0	0	0	0	0	0	0	0	1	0	0	0	1	0	0	0	0	0	1	1	0
TGFR1_HUMAN	AMHR2_HUMAN	5	0	0	0	0	0	1	0	0	0	0	0	0	1	1	0	1	0	0	0	0	1	0
AGTR2_HUMAN	PK3CB_HUMAN	5	0	0	1	0	0	0	0	1	0	1	0	0	0	0	0	0	0	0	0	1	1	0
AIPL1_HUMAN	NUB1_HUMAN	5	0	0	1	0	1	0	0	0	0	0	0	0	1	0	0	1	0	0	0	0	1	0
GFI1B_HUMAN	LAMB1_HUMAN	5	0	0	1	1	0	1	0	0	1	0	0	0	0	0	0	0	0	0	0	0	1	0
CI016_HUMAN	K1C20_HUMAN	5	0	0	1	0	0	0	1	1	0	0	0	0	1	0	0	0	0	0	1	0	0	0
CNTP4_HUMAN	FBX21_HUMAN	5	0	0	1	0	0	0	0	1	1	0	0	0	0	0	0	0	0	1	0	0	1	0
LMO3_HUMAN	HEN2_HUMAN	5	0	0	1	0	1	0	0	1	0	1	0	0	0	0	0	0	0	0	0	0	1	0
ADRB2_HUMAN	ADRB3_HUMAN	5	0	0	1	0	1	0	0	0	0	0	0	0	0	0	0	1	0	0	0	1	0	1
GFI1B_HUMAN	HGS_HUMAN	5	0	0	1	1	0	1	0	0	1	0	0	0	0	0	0	0	0	0	0	0	1	0
PTHD2_HUMAN	CAH2_HUMAN	5	0	0	1	0	1	0	0	0	0	1	0	0	0	0	0	0	0	0	0	1	1	0
TCEA2_HUMAN	CAMKV_HUMAN	5	0	0	1	0	1	0	0	1	0	1	0	0	0	0	0	0	0	0	0	0	1	0
WDR65_HUMAN	TRAF2_HUMAN	5	1	0	1	0	0	0	0	0	1	1	0	0	0	0	0	0	0	0	0	0	1	0
TRPC6_HUMAN	TRPM2_HUMAN	5	0	0	1	0	1	0	0	0	0	1	0	0	0	0	0	1	1	0	0	0	0	0
GFI1B_HUMAN	BECN1_HUMAN	5	0	0	1	1	0	1	0	0	1	0	0	0	0	0	0	0	0	0	0	0	1	0
PTPS_HUMAN	KGP2_HUMAN	5	0	0	1	0	0	0	0	0	0	0	0	0	0	0	0	0	1	1	0	1	1	0
TTRAP_HUMAN	TNR8_HUMAN	5	1	0	0	0	0	0	1	0	0	1	1	0	0	0	0	0	0	0	0	1	0	0
FLNC_HUMAN	KCND2_HUMAN	5	0	0	1	1	0	0	0	1	0	0	0	0	0	1	0	0	0	0	0	0	1	0
PDIA2_HUMAN	UBQL1_HUMAN	5	0	0	1	0	0	0	0	1	0	0	0	0	0	1	1	0	0	0	1	0	0	0
ATN1_HUMAN	MEG11_HUMAN	5	0	0	1	0	1	0	0	1	1	0	0	0	0	0	0	0	0	0	0	0	1	0
PSG9_HUMAN	SMAD4_HUMAN	5	0	0	0	0	1	0	0	0	0	1	0	1	0	0	0	1	0	1	0	0	0	0
CNTN2_HUMAN	VAC14_HUMAN	5	0	0	1	0	1	0	0	1	0	0	0	0	0	1	0	0	0	0	0	0	1	0
SCNNA_HUMAN	SCNNG_HUMAN	5	0	0	1	0	0	0	0	1	0	0	0	1	0	0	0	1	0	0	0	1	0	0
SIM1_HUMAN	ARNT_HUMAN	5	0	0	0	0	0	0	0	1	1	0	0	0	0	0	1	0	0	1	0	0	1	0
GFI1B_HUMAN	GRN_HUMAN	5	0	0	1	1	0	1	0	0	1	0	0	0	0	0	0	0	0	0	0	0	1	0
DPYL5_HUMAN	DPYS_HUMAN	5	0	0	1	0	1	0	0	1	0	1	0	0	1	0	0	0	0	0	0	0	0	0
MAGC1_HUMAN	H2AZ_HUMAN	5	0	1	1	0	0	0	0	0	0	0	0	0	0	0	0	1	0	1	0	0	1	0
RET_HUMAN	DOK5_HUMAN	5	0	0	1	0	1	1	0	1	0	0	0	0	0	0	0	0	0	0	0	0	1	0
IF4E2_HUMAN	K1C20_HUMAN	5	0	0	1	0	0	0	1	1	0	0	0	0	1	0	0	0	0	0	1	0	0	0
GFI1B_HUMAN	MEGF8_HUMAN	5	0	0	1	1	0	1	0	0	1	0	0	0	0	0	0	0	0	0	0	0	1	0
ANXA3_HUMAN	REG3A_HUMAN	5	0	0	0	0	0	0	1	0	1	0	0	0	0	0	1	0	1	0	1	0	0	0
COT1_HUMAN	BC11B_HUMAN	5	0	0	1	0	0	0	1	0	0	1	0	0	1	0	1	0	0	0	0	0	0	0
PEX5_HUMAN	SSR5_HUMAN	5	0	0	1	1	0	1	1	0	0	0	0	0	0	0	1	0	0	0	0	0	0	0
ALK_HUMAN	PTN_HUMAN	5	0	0	1	1	0	0	0	0	1	0	0	0	1	0	0	0	0	0	0	0	1	0
LDB1_HUMAN	LMX1B_HUMAN	5	0	0	1	0	1	0	0	0	0	1	0	1	0	0	0	0	0	0	0	1	0	0
TNI3K_HUMAN	MYPC3_HUMAN	5	0	0	0	1	0	1	0	0	1	1	0	0	1	0	0	0	0	0	0	0	0	0
ARTN_HUMAN	GFRA3_HUMAN	5	0	0	1	0	0	0	1	0	0	1	0	0	0	0	0	0	1	0	1	0	0	0
TNNC1_HUMAN	TNNI3_HUMAN	5	0	0	0	0	0	1	1	0	1	1	0	0	0	0	1	0	0	0	0	0	0	0
DCC_HUMAN	CASP9_HUMAN	5	0	0	1	1	0	0	0	0	0	1	0	0	1	0	0	0	0	0	0	0	1	0
GFI1B_HUMAN	NELF_HUMAN	5	0	0	1	1	0	1	0	0	1	0	0	0	0	0	0	0	0	0	0	0	1	0
GPSM1_HUMAN	INSC_HUMAN	5	0	0	1	1	1	0	0	1	0	0	0	0	0	0	0	0	0	1	0	0	0	0
AKAP5_HUMAN	KPCA_HUMAN	5	0	0	1	0	0	0	1	1	0	0	1	1	0	0	0	0	0	0	0	0	0	0
CT195_HUMAN	DIPA_HUMAN	5	0	0	1	1	0	0	0	0	0	1	0	0	0	0	0	1	0	0	0	0	1	0
GFI1B_HUMAN	LZTS2_HUMAN	5	0	0	1	1	0	1	0	0	1	0	0	0	0	0	0	0	0	0	0	0	1	0
VTNC_HUMAN	THRB_HUMAN	5	0	0	0	0	0	1	0	1	1	0	0	1	0	0	0	0	0	0	0	1	0	0
MYT1L_HUMAN	TNIK_HUMAN	5	0	0	1	0	0	0	0	1	0	1	0	0	0	0	1	0	0	0	0	0	1	0
NCOR1_HUMAN	NR6A1_HUMAN	5	1	1	0	0	0	0	0	0	0	0	0	0	0	1	0	1	0	0	0	0	1	0
GRIA2_HUMAN	DRD2_HUMAN	5	0	0	1	0	1	0	0	0	0	1	0	0	1	0	1	0	0	0	0	0	0	0
GFI1B_HUMAN	PDLI5_HUMAN	5	0	0	1	1	0	1	0	0	1	0	0	0	0	0	0	0	0	0	0	0	1	0
ADRB1_HUMAN	MAGI2_HUMAN	5	0	0	1	0	1	0	0	1	0	0	0	0	0	0	0	1	0	0	0	0	1	0
TRPC1_HUMAN	TRPC4_HUMAN	5	0	0	1	1	0	0	0	1	0	1	0	0	0	0	0	0	0	0	0	1	0	0
IRK6_HUMAN	GBB1_HUMAN	5	0	0	1	0	0	0	0	0	0	1	0	0	0	0	1	0	1	0	0	0	1	0
ACHA4_HUMAN	UBQL1_HUMAN	5	0	0	1	0	1	0	0	1	1	0	0	0	0	0	0	0	0	0	0	0	1	0
CBL_HUMAN	SCN5A_HUMAN	5	1	0	1	0	1	1	0	0	0	0	0	0	0	0	0	0	0	0	0	1	0	0
CEP76_HUMAN	MAGAB_HUMAN	5	0	1	0	0	0	0	0	0	1	0	0	0	0	0	0	0	0	1	0	1	1	0
GFI1B_HUMAN	BRE_HUMAN	5	0	0	1	1	0	1	0	0	1	0	0	0	0	0	0	0	0	0	0	0	1	0
WWTR1_HUMAN	PAX3_HUMAN	5	0	0	1	0	1	0	0	0	0	0	0	0	1	0	0	0	0	1	0	0	1	0
PP16A_HUMAN	LY6H_HUMAN	5	0	0	1	1	1	0	1	0	0	0	0	0	0	1	0	0	0	0	0	0	0	0
TBA4A_HUMAN	LEG2_HUMAN	5	0	0	0	1	0	1	0	1	1	0	0	1	0	0	0	0	0	0	0	0	0	0
GFI1B_HUMAN	PHC2_HUMAN	5	0	0	1	1	0	1	0	0	1	0	0	0	0	0	0	0	0	0	0	0	1	0
ACTB_HUMAN	CD5R2_HUMAN	5	0	0	1	0	1	0	0	0	0	1	0	0	0	0	1	0	0	0	0	0	1	0
LRP12_HUMAN	MYOTI_HUMAN	5	0	0	1	0	1	0	0	0	1	1	0	0	1	0	0	0	0	0	0	0	0	0
SC6A4_HUMAN	YBOX1_HUMAN	5	0	1	1	1	0	0	0	0	0	1	0	0	0	0	0	1	0	0	0	0	0	0
IKZF3_HUMAN	IKZF4_HUMAN	5	1	0	0	0	0	0	0	0	0	0	0	1	1	0	0	0	0	0	0	1	0	1
BEX2_HUMAN	MAGAB_HUMAN	5	0	0	0	0	0	0	0	0	1	0	0	0	0	0	0	1	0	1	0	1	1	0
GFI1B_HUMAN	PSA3_HUMAN	5	0	0	1	1	0	1	0	0	1	0	0	0	0	0	0	0	0	0	0	0	1	0
MPP3_HUMAN	INSM1_HUMAN	5	0	0	1	0	1	0	1	0	0	1	0	0	0	0	1	0	0	0	0	0	0	0
ACTB_HUMAN	ABRA_HUMAN	5	0	0	0	0	1	1	0	0	1	0	0	0	1	0	0	0	1	0	0	0	0	0
MRP2_HUMAN	PDZD3_HUMAN	5	0	0	1	0	0	0	1	1	0	0	0	0	0	0	0	0	0	0	1	1	0	0
KCNG1_HUMAN	KCNB1_HUMAN	5	0	0	1	1	1	0	0	0	0	0	0	0	0	0	0	0	0	0	0	1	1	0
IKZF3_HUMAN	CHD3_HUMAN	5	1	0	0	0	0	0	0	0	0	0	0	1	1	0	0	0	0	0	0	1	0	1
B3AT_HUMAN	ACTC_HUMAN	5	0	0	0	0	0	1	0	1	1	0	0	0	1	0	0	1	0	0	0	0	0	0
IKZF1_HUMAN	IKZF3_HUMAN	5	1	0	0	0	0	0	0	0	0	0	0	1	1	0	0	0	0	0	0	1	0	1
TKNK_HUMAN	FEZ1_HUMAN	5	0	0	1	1	0	0	0	0	0	0	0	0	0	0	0	1	0	0	1	1	0	0
DOK6_HUMAN	EGFR_HUMAN	5	0	0	1	1	1	0	0	0	0	0	0	0	0	0	0	1	0	0	0	0	1	0
A2MG_HUMAN	NGF_HUMAN	5	0	0	0	0	1	0	1	0	0	1	0	0	1	0	0	0	0	1	0	0	0	0
REG1B_HUMAN	BAT3_HUMAN	5	0	0	0	0	0	1	1	0	0	1	0	0	0	0	1	0	0	0	1	0	0	0
ANK1_HUMAN	RHAG_HUMAN	5	1	0	1	0	0	1	0	0	0	0	0	0	1	0	0	0	0	0	1	0	0	0
NCOR2_HUMAN	NR1I2_HUMAN	5	0	0	0	0	0	0	1	0	1	0	0	1	0	0	0	0	0	0	1	0	1	0
CCG2_HUMAN	KAPCA_HUMAN	5	0	0	1	0	1	0	0	0	0	1	0	0	1	0	0	0	0	0	0	1	0	0
BEGIN_HUMAN	DLG4_HUMAN	5	0	0	1	0	1	0	0	0	0	1	0	0	0	1	0	0	0	0	0	0	1	0
GFI1B_HUMAN	PGBM_HUMAN	5	0	0	1	1	0	1	0	0	1	0	0	0	0	0	0	0	0	0	0	0	1	0
PTPRN_HUMAN	SPTN4_HUMAN	5	0	0	1	0	1	0	0	0	0	1	0	0	1	0	1	0	0	0	0	0	0	0
TENC1_HUMAN	GFI1B_HUMAN	5	0	0	1	1	0	1	0	0	1	0	0	0	0	0	0	0	0	0	0	0	1	0
MDFI_HUMAN	CF165_HUMAN	5	0	0	1	0	0	0	0	1	0	1	0	0	0	0	0	1	0	0	0	0	1	0
PDZD1_HUMAN	NPT1_HUMAN	5	0	0	1	0	0	0	0	1	1	0	0	0	1	0	0	0	0	0	0	0	1	0
DIPA_HUMAN	K1C20_HUMAN	5	0	0	1	0	0	0	1	1	0	0	0	0	1	0	0	0	0	0	1	0	0	0
SRC_HUMAN	KCNQ5_HUMAN	5	0	1	1	0	1	0	0	0	0	0	0	0	0	0	0	0	1	0	0	0	1	0
USH2A_HUMAN	K1C18_HUMAN	5	0	0	1	1	1	0	0	0	1	0	0	0	0	0	0	0	0	0	0	0	1	0
FCER2_HUMAN	FYN_HUMAN	5	1	0	1	0	0	0	1	0	0	0	1	0	0	0	0	0	0	0	0	0	0	1
GFI1B_HUMAN	DIPA_HUMAN	5	0	0	1	1	0	1	0	0	1	0	0	0	0	0	0	0	0	0	0	0	1	0
GP135_HUMAN	TPD53_HUMAN	5	0	0	1	0	1	0	1	0	0	0	0	0	0	0	0	0	0	0	1	0	1	0
GOPC_HUMAN	SSR5_HUMAN	5	0	0	1	1	0	1	1	0	0	0	0	0	0	0	1	0	0	0	0	0	0	0
GFI1B_HUMAN	NOTC1_HUMAN	5	0	0	1	1	0	1	0	0	1	0	0	0	0	0	0	0	0	0	0	0	1	0
GPSM2_HUMAN	INSC_HUMAN	5	0	0	1	1	1	0	0	1	0	0	0	0	0	0	0	0	0	1	0	0	0	0
GRIA1_HUMAN	TRPC1_HUMAN	5	0	0	1	1	1	0	0	0	0	1	0	0	0	0	0	0	0	0	0	0	1	0
NMDE1_HUMAN	KCC2A_HUMAN	5	0	0	1	0	1	0	0	1	0	0	0	0	1	0	0	0	0	0	0	0	1	0
MUSK_HUMAN	DOK7_HUMAN	5	0	0	1	0	1	0	0	0	0	1	0	0	1	0	0	0	0	0	0	0	1	0
RIBC2_HUMAN	USBP1_HUMAN	5	0	0	1	0	1	0	1	0	0	1	0	0	0	0	1	0	0	0	0	0	0	0
ACTN2_HUMAN	KCNA5_HUMAN	5	0	0	1	0	1	0	1	1	0	0	0	0	0	0	0	0	0	0	0	0	1	0
TERF1_HUMAN	TINAG_HUMAN	5	0	0	0	1	0	0	1	1	0	0	0	0	1	0	0	0	0	0	1	0	0	0
GIPC2_HUMAN	IGS21_HUMAN	5	0	0	1	0	0	0	0	1	0	1	0	1	0	0	0	0	0	0	0	0	1	0
SRBS1_HUMAN	INSM1_HUMAN	5	0	0	1	0	1	0	1	0	0	1	0	0	0	0	1	0	0	0	0	0	0	0
C5AR_HUMAN	CO5_HUMAN	5	0	0	1	0	0	0	1	0	0	0	0	0	0	0	0	1	1	0	0	1	0	0
DHH_HUMAN	PTC1_HUMAN	5	0	0	1	0	0	0	0	0	0	0	0	0	0	0	1	1	0	0	0	1	1	0
MCAF1_HUMAN	PSG3_HUMAN	5	0	0	0	0	0	0	1	0	0	0	0	0	1	0	0	1	0	1	0	0	1	0
DCC_HUMAN	SIAH1_HUMAN	5	0	0	1	1	0	0	0	0	0	1	0	0	1	0	0	0	0	0	0	0	1	0
ADA28_HUMAN	FCER2_HUMAN	5	1	0	1	0	0	0	1	0	0	0	1	0	0	0	0	0	0	0	0	0	0	1
FLOT1_HUMAN	SHBG_HUMAN	5	0	0	1	0	1	0	1	0	1	0	0	0	0	0	0	0	0	0	0	0	1	0
DVL3_HUMAN	LY6H_HUMAN	5	0	0	1	1	1	0	1	0	0	0	0	0	0	1	0	0	0	0	0	0	0	0
ANK3_HUMAN	KCNC1_HUMAN	5	0	0	1	0	1	0	0	1	0	0	0	0	0	0	1	0	0	0	0	0	1	0
TRAF5_HUMAN	TNR8_HUMAN	5	1	0	0	0	0	0	1	0	0	1	1	0	0	0	0	0	0	0	0	1	0	0
CRYAA_HUMAN	CRYAB_HUMAN	5	0	0	1	0	1	0	0	1	1	0	0	0	0	0	0	1	0	0	0	0	0	0
REG1A_HUMAN	REG3A_HUMAN	5	0	0	0	0	0	0	1	0	1	0	0	0	0	0	1	0	1	0	1	0	0	0
ECHD2_HUMAN	MAGC1_HUMAN	5	0	1	1	0	0	0	0	0	0	0	0	0	0	0	0	1	0	1	0	0	1	0
HSPB3_HUMAN	BODG_HUMAN	5	0	0	1	0	0	1	0	0	1	1	0	0	1	0	0	0	0	0	0	0	0	0
GFI1B_HUMAN	PICK1_HUMAN	5	0	0	1	1	0	1	0	0	1	0	0	0	0	0	0	0	0	0	0	0	1	0
SKIL_HUMAN	PSG3_HUMAN	5	0	0	0	0	0	0	1	0	0	0	0	0	1	0	0	1	0	1	0	0	1	0
NMD3A_HUMAN	PP2AB_HUMAN	5	0	0	1	1	0	0	1	0	0	0	0	0	0	0	0	0	0	0	0	1	1	0
KCNA2_HUMAN	KCAB2_HUMAN	5	1	0	1	0	1	0	0	1	0	0	0	0	0	0	0	0	0	0	0	0	0	1
MCH_HUMAN	PCSK5_HUMAN	5	0	0	1	1	0	0	0	1	0	0	0	0	0	0	0	1	0	0	0	0	1	0
PROC_HUMAN	THRB_HUMAN	5	0	0	0	1	0	0	0	1	1	0	0	1	0	0	0	0	0	0	0	1	0	0
GFI1B_HUMAN	CSN5_HUMAN	5	0	0	1	1	0	1	0	0	1	0	0	0	0	0	0	0	0	0	0	0	1	0
KIF17_HUMAN	CP070_HUMAN	5	0	0	1	0	1	0	0	0	0	0	0	0	0	0	1	1	0	0	0	0	1	0
SDCB1_HUMAN	GRM3_HUMAN	5	0	0	1	0	0	0	0	1	0	1	0	0	0	0	0	1	0	0	0	0	1	0
KPCD2_HUMAN	PSG3_HUMAN	5	0	0	0	0	0	0	1	0	0	0	0	0	1	0	0	1	0	1	0	0	1	0
NEDD4_HUMAN	SCNNG_HUMAN	5	0	0	1	0	0	0	0	1	0	0	0	1	0	0	0	1	0	0	0	1	0	0
MAGAB_HUMAN	NSUN4_HUMAN	5	0	0	0	0	0	0	0	0	1	0	0	0	0	0	0	1	0	1	0	1	1	0
IGSF2_HUMAN	PUF60_HUMAN	5	1	0	0	0	0	0	0	0	0	1	0	0	0	1	0	0	0	0	0	1	1	0
PTGES_HUMAN	PE2R1_HUMAN	5	0	0	1	0	1	0	0	1	0	0	0	0	0	1	1	0	0	0	0	0	0	0
GTR2_HUMAN	KAPCA_HUMAN	5	0	0	0	0	0	1	0	1	1	1	0	0	1	0	0	0	0	0	0	0	0	0
PAR2_HUMAN	PLMN_HUMAN	5	0	0	0	0	0	0	0	1	1	1	0	1	0	0	1	0	0	0	0	0	0	0
P63_HUMAN	WT1_HUMAN	5	0	0	0	0	0	0	1	0	0	1	0	0	0	0	0	1	1	0	0	0	1	0
KS6A3_HUMAN	5HT2A_HUMAN	5	0	0	1	0	1	0	0	0	0	0	0	0	0	1	0	0	0	0	0	0	1	1
DOK6_HUMAN	ERBB2_HUMAN	5	0	0	1	1	1	0	0	0	0	0	0	0	0	0	0	1	0	0	0	0	1	0
TNI3K_HUMAN	TNNI3_HUMAN	5	0	0	0	0	0	1	0	0	1	1	0	0	0	0	0	0	0	1	0	0	1	0
CD28_HUMAN	P85B_HUMAN	5	1	0	1	0	0	0	0	0	0	0	0	1	0	0	0	1	0	0	0	1	0	0
SC6A3_HUMAN	PICK1_HUMAN	5	0	0	1	0	0	0	0	1	0	1	0	0	0	0	0	0	0	0	0	0	1	1
CBP_HUMAN	HXD10_HUMAN	5	0	0	0	0	0	0	1	1	0	0	0	0	0	1	0	0	1	0	0	1	0	0
RBM11_HUMAN	PKHA5_HUMAN	5	0	0	1	0	1	0	0	0	0	1	0	0	1	0	0	0	0	0	0	0	1	0
APBP2_HUMAN	ZCH12_HUMAN	5	0	0	1	0	0	0	0	1	0	0	0	0	1	0	0	0	0	0	0	1	1	0
SMUF1_HUMAN	LHX9_HUMAN	5	1	0	1	0	1	0	1	0	0	0	0	0	0	0	0	0	0	0	0	0	1	0
GRIA4_HUMAN	KPCA_HUMAN	5	0	0	1	0	1	0	0	1	0	0	0	0	0	0	0	0	0	0	1	1	0	0
RARA_HUMAN	IRX4_HUMAN	5	0	0	1	0	1	0	0	0	0	1	0	0	0	0	0	1	1	0	0	0	0	0
ACTN2_HUMAN	MYOZ3_HUMAN	5	0	0	1	0	0	0	0	0	0	1	0	0	1	0	0	0	1	0	0	0	1	0
NET1_HUMAN	AA2BR_HUMAN	5	0	0	1	1	1	0	1	0	0	1	0	0	0	0	0	0	0	0	0	0	0	0
EP300_HUMAN	NDF1_HUMAN	5	0	0	1	0	1	0	0	0	0	1	0	0	0	0	1	0	0	0	0	0	1	0
MEIS1_HUMAN	HXD10_HUMAN	5	0	0	0	0	0	0	1	1	0	0	0	0	0	1	0	0	1	0	0	1	0	0
GLRA2_HUMAN	BAT3_HUMAN	5	0	0	1	0	1	0	0	1	0	0	0	0	0	1	0	0	0	0	0	0	1	0
SC6A4_HUMAN	PICK1_HUMAN	5	0	1	1	1	0	0	0	0	0	1	0	0	0	0	0	1	0	0	0	0	0	0
PERT_HUMAN	DUOX1_HUMAN	5	0	0	1	0	0	0	1	0	0	0	0	0	1	0	0	1	0	0	0	0	1	0
RUSC2_HUMAN	MAGC1_HUMAN	5	0	1	1	0	0	0	0	0	0	0	0	0	0	0	0	1	0	1	0	0	1	0
SYUB_HUMAN	CENPT_HUMAN	5	0	0	1	0	1	1	0	0	0	1	0	0	0	0	1	0	0	0	0	0	0	0
GFI1B_HUMAN	JUB_HUMAN	5	0	0	1	1	0	1	0	0	1	0	0	0	0	0	0	0	0	0	0	0	1	0
FGFR3_HUMAN	CCD17_HUMAN	5	0	0	1	0	0	1	0	0	0	1	0	0	0	0	0	0	0	0	0	1	1	0
DIPA_HUMAN	CCD67_HUMAN	5	0	0	1	1	0	0	0	0	0	1	0	0	0	0	0	0	1	0	0	0	1	0
PACN1_HUMAN	PACN3_HUMAN	5	0	0	1	0	1	0	0	0	0	1	0	0	0	0	0	0	1	0	0	1	0	0
ANDR_HUMAN	NCOA2_HUMAN	5	0	0	1	0	1	0	0	0	0	0	0	1	1	0	0	0	0	1	0	0	0	0
IFIT3_HUMAN	CCD67_HUMAN	5	0	0	1	1	0	0	0	0	0	1	0	0	0	0	0	0	1	0	0	0	1	0
MAGC1_HUMAN	T2FA_HUMAN	5	0	1	1	0	0	0	0	0	0	0	0	0	0	0	0	1	0	1	0	0	1	0
RPGR_HUMAN	RPGR1_HUMAN	5	1	0	1	0	1	0	0	0	0	0	0	0	0	0	0	0	0	0	0	1	1	0
BTLA_HUMAN	PTN11_HUMAN	5	1	0	1	0	0	0	0	1	0	0	1	0	0	0	0	0	0	0	0	0	0	1
GFI1B_HUMAN	LTBP4_HUMAN	5	0	0	1	1	0	1	0	0	1	0	0	0	0	0	0	0	0	0	0	0	1	0
DYL1_HUMAN	NMD3A_HUMAN	5	0	0	1	1	0	0	1	0	0	0	0	0	0	0	0	0	0	0	0	1	1	0
GATA5_HUMAN	EP300_HUMAN	5	0	0	0	1	0	0	0	1	0	1	0	0	0	0	0	0	1	0	0	1	0	0
NMDE4_HUMAN	AINX_HUMAN	5	0	0	1	0	0	0	1	0	0	1	0	0	0	1	0	0	0	0	0	1	0	0
SCN8A_HUMAN	MK14_HUMAN	5	0	0	1	0	0	1	0	0	1	0	0	1	0	0	0	0	0	1	0	0	0	0
GFI1B_HUMAN	HNRPK_HUMAN	5	0	0	1	1	0	1	0	0	1	0	0	0	0	0	0	0	0	0	0	0	1	0
CELF3_HUMAN	SOBP_HUMAN	5	0	0	1	0	1	0	0	1	0	1	0	0	0	0	1	0	0	0	0	0	0	0
DYDC2_HUMAN	NDK5_HUMAN	5	0	0	1	0	1	0	0	0	0	1	0	0	0	1	0	0	0	0	0	0	1	0
PLCB3_HUMAN	KGP2_HUMAN	5	0	0	1	0	0	0	0	0	0	0	0	0	0	0	0	0	1	1	0	1	1	0
ABI1_HUMAN	SPTA1_HUMAN	5	1	1	0	0	0	1	0	0	1	0	0	0	0	0	0	0	0	0	0	0	1	0
BMP2_HUMAN	CRDL2_HUMAN	5	0	0	0	0	0	0	1	1	1	0	0	0	0	0	0	0	1	0	0	1	0	0
BMP4_HUMAN	CRDL2_HUMAN	5	0	0	0	0	0	0	1	1	1	0	0	0	0	0	0	0	1	0	0	0	1	0
GFI1B_HUMAN	MATR3_HUMAN	5	0	0	1	1	0	1	0	0	1	0	0	0	0	0	0	0	0	0	0	0	1	0
AMOL2_HUMAN	K1C20_HUMAN	5	0	0	1	0	0	0	1	1	0	0	0	0	1	0	0	0	0	0	1	0	0	0
FOXL2_HUMAN	PAK1_HUMAN	5	0	0	1	0	0	1	0	0	0	0	0	0	0	1	1	0	0	0	0	1	0	0
GFAP_HUMAN	RIBC2_HUMAN	5	1	0	1	0	1	0	1	0	0	0	0	0	0	0	0	0	0	0	0	0	1	0
RM19_HUMAN	MAGC1_HUMAN	5	0	1	1	0	0	0	0	0	0	0	0	0	0	0	0	1	0	1	0	0	1	0
CCL7_HUMAN	MMP3_HUMAN	5	0	0	0	0	0	0	1	0	0	1	0	0	0	0	0	1	0	1	0	1	0	0
K0087_HUMAN	CB018_HUMAN	5	1	0	1	0	1	0	0	1	0	0	0	0	0	0	0	0	1	0	0	0	0	0
TBA1B_HUMAN	GRM7_HUMAN	5	0	0	1	1	1	0	0	0	0	1	0	0	0	0	0	0	0	0	0	0	1	0
KS6B1_HUMAN	TERT_HUMAN	5	1	0	0	1	0	0	0	0	0	1	1	0	0	0	0	0	0	0	0	1	0	0
NAC2_HUMAN	PP2BB_HUMAN	5	0	0	1	0	1	0	0	0	0	0	0	0	0	0	1	0	0	0	0	1	1	0
GBGT2_HUMAN	IRK3_HUMAN	5	0	0	1	0	0	1	1	1	0	0	0	0	1	0	0	0	0	0	0	0	0	0
DCC_HUMAN	FAK1_HUMAN	5	0	0	1	1	0	0	0	0	0	1	0	0	1	0	0	0	0	0	0	0	1	0
MAD3_HUMAN	MAGAB_HUMAN	5	0	1	0	0	0	0	0	0	1	0	0	0	0	0	0	1	0	1	0	1	0	0
GTR2_HUMAN	IMA2_HUMAN	5	0	0	0	0	0	1	0	1	1	1	0	0	1	0	0	0	0	0	0	0	0	0
BTLA_HUMAN	TNR14_HUMAN	5	1	0	1	0	0	0	0	1	0	0	1	0	0	0	0	0	0	0	0	0	0	1
SYN1_HUMAN	CDK5_HUMAN	5	0	0	1	1	1	0	0	0	0	1	0	0	0	0	1	0	0	0	0	0	0	0
HES5_HUMAN	STAT3_HUMAN	5	0	0	1	0	1	1	1	0	0	1	0	0	0	0	0	0	0	0	0	0	0	0
FGF10_HUMAN	FGFR2_HUMAN	5	0	0	1	0	0	0	1	1	0	0	0	0	1	0	0	0	0	0	0	1	0	0
VISL1_HUMAN	ACHA4_HUMAN	5	0	0	1	0	1	0	0	1	1	0	0	0	0	0	0	0	0	0	0	0	1	0
B3AT_HUMAN	LYN_HUMAN	5	1	0	0	0	0	0	0	1	1	0	0	0	1	0	0	1	0	0	0	0	0	0
GRIA2_HUMAN	GRIP2_HUMAN	5	0	0	1	0	1	0	0	0	0	1	0	0	0	0	1	0	0	0	0	0	1	0
ID1_HUMAN	MYF6_HUMAN	5	0	0	1	0	0	1	0	1	1	0	0	0	1	0	0	0	0	0	0	0	0	0
NCS1_HUMAN	DRD2_HUMAN	5	0	0	1	0	1	0	1	0	0	1	0	0	0	0	1	0	0	0	0	0	0	0
NCS1_HUMAN	IRPL1_HUMAN	5	0	0	1	1	1	0	0	0	0	0	0	0	0	0	0	0	1	1	0	0	0	0
BMP6_HUMAN	CRDL2_HUMAN	5	0	0	0	0	0	0	1	1	0	0	0	0	0	0	0	0	1	0	0	1	1	0
K2C5_HUMAN	LX12B_HUMAN	5	0	0	1	0	1	0	0	0	0	1	0	0	0	0	0	0	0	1	0	0	0	1
MAGAB_HUMAN	ENOX2_HUMAN	5	0	1	0	0	0	0	0	0	1	0	0	0	0	0	0	0	0	1	0	1	1	0
FRIL_HUMAN	PUNC_HUMAN	5	0	0	1	0	1	0	0	0	1	0	0	0	0	1	0	1	0	0	0	0	0	0
MARK3_HUMAN	ANKR7_HUMAN	5	0	1	1	1	0	0	0	1	0	0	0	0	0	0	0	0	0	0	0	0	1	0
CD5R2_HUMAN	CHIN_HUMAN	5	0	0	1	0	1	0	0	0	0	1	0	0	0	0	1	0	0	0	0	0	1	0
GFI1B_HUMAN	TXD11_HUMAN	5	0	0	1	1	0	1	0	0	1	0	0	0	0	0	0	0	0	0	0	0	1	0
IRK10_HUMAN	IL16_HUMAN	5	1	0	1	0	1	0	0	1	0	0	0	0	0	0	0	0	0	0	0	0	1	0
DCC_HUMAN	MAZ_HUMAN	5	0	0	1	1	0	0	0	0	0	1	0	0	1	0	0	0	0	0	0	0	1	0
BEGIN_HUMAN	ZN417_HUMAN	5	1	0	1	0	0	0	0	0	0	0	0	0	0	0	0	1	0	0	0	1	1	0
EPHA5_HUMAN	EFNA4_HUMAN	5	0	0	1	1	1	0	0	0	0	1	0	0	1	0	0	0	0	0	0	0	0	0
DLGP2_HUMAN	CNKR2_HUMAN	5	1	0	1	0	0	0	0	1	0	1	0	0	0	0	0	0	0	0	0	0	1	0
SHD_HUMAN	ABL1_HUMAN	5	0	0	1	0	1	0	1	0	1	0	0	0	1	0	0	0	0	0	0	0	0	0
CBPE_HUMAN	TRH_HUMAN	5	0	0	1	0	1	0	0	0	0	1	0	0	0	1	0	0	0	0	0	0	1	0
GFI1B_HUMAN	FBLN4_HUMAN	5	0	0	1	1	0	1	0	0	1	0	0	0	0	0	0	0	0	0	0	0	1	0
GFI1B_HUMAN	DNJA3_HUMAN	5	0	0	1	1	0	1	0	0	1	0	0	0	0	0	0	0	0	0	0	0	1	0
IL27B_HUMAN	MDFI_HUMAN	5	0	0	1	0	1	0	0	0	0	0	0	0	0	0	1	1	0	0	0	1	0	0
FXR2_HUMAN	K1C20_HUMAN	5	0	0	1	0	0	0	1	1	0	0	0	0	1	0	0	0	0	0	1	0	0	0
GFI1B_HUMAN	EGFL7_HUMAN	5	0	0	1	1	0	1	0	0	1	0	0	0	0	0	0	0	0	0	0	0	1	0
AURKC_HUMAN	INCE_HUMAN	5	0	0	1	1	0	0	0	1	0	0	0	1	0	0	0	0	0	0	0	0	1	0
ESR1_HUMAN	PO4F1_HUMAN	5	0	0	1	0	1	0	0	0	0	1	1	0	0	0	0	0	0	0	0	0	1	0
IL16_HUMAN	KCND2_HUMAN	5	0	0	1	1	0	0	0	1	0	0	0	0	0	1	0	0	0	0	0	0	1	0
MYH1_HUMAN	SMCA5_HUMAN	5	0	1	0	0	0	1	0	0	1	0	0	0	1	0	0	0	0	0	0	0	1	0
IHH_HUMAN	PTC1_HUMAN	5	0	0	0	0	1	0	1	1	0	0	0	0	0	0	0	0	1	0	0	1	0	0
BTLA_HUMAN	PTN6_HUMAN	5	1	0	1	0	0	0	0	1	0	0	1	0	0	0	0	0	0	0	0	0	0	1
CACB4_HUMAN	MAP1A_HUMAN	5	0	0	1	0	0	0	0	1	0	0	0	0	1	0	0	0	0	1	0	0	0	1
COASY_HUMAN	K1C20_HUMAN	5	0	0	1	0	0	0	1	1	0	0	0	0	1	0	0	0	0	0	1	0	0	0
MAGAB_HUMAN	TMM29_HUMAN	5	0	0	0	0	0	0	0	0	1	0	0	0	0	0	0	1	0	1	0	1	1	0
IL5RA_HUMAN	SDCB1_HUMAN	5	0	0	1	0	0	0	0	0	0	1	0	0	0	0	0	0	1	0	1	0	1	0
GFI1B_HUMAN	TRI27_HUMAN	5	0	0	1	1	0	1	0	0	1	0	0	0	0	0	0	0	0	0	0	0	1	0
NGF_HUMAN	GAB2_HUMAN	5	0	0	0	0	1	0	1	0	0	1	0	0	1	0	0	0	0	1	0	0	0	0
GBB5_HUMAN	NR6A1_HUMAN	5	1	1	0	0	0	0	0	0	0	0	0	0	0	1	0	1	0	0	0	0	1	0
FCER2_HUMAN	ITB2_HUMAN	5	1	0	1	0	0	0	1	0	0	0	1	0	0	0	0	0	0	0	0	0	0	1
MIP_HUMAN	KAPCA_HUMAN	5	0	0	1	0	1	0	0	1	0	0	0	1	0	0	0	1	0	0	0	0	0	0
DCC_HUMAN	DP13A_HUMAN	5	0	0	1	1	0	0	0	0	0	1	0	0	1	0	0	0	0	0	0	0	1	0
CTND2_HUMAN	LRRC7_HUMAN	5	0	0	1	1	0	0	0	1	0	1	0	0	0	0	0	0	0	0	0	0	1	0
CSPG5_HUMAN	GOPC_HUMAN	5	0	0	1	0	1	0	1	0	0	1	0	0	0	0	0	0	0	0	0	0	1	0
S10A1_HUMAN	SYN1_HUMAN	5	0	0	1	1	1	0	0	0	0	1	0	0	0	0	0	1	0	0	0	0	0	0
ADAM8_HUMAN	FCER2_HUMAN	5	1	0	1	0	0	0	1	0	0	0	1	0	0	0	0	0	0	0	0	0	0	1
GFI1B_HUMAN	TMF1_HUMAN	5	0	0	1	1	0	1	0	0	1	0	0	0	0	0	0	0	0	0	0	0	1	0
CCNA1_HUMAN	KLDC9_HUMAN	5	0	0	1	0	1	0	0	0	0	1	0	0	0	1	0	0	0	0	0	0	1	0
IP3KA_HUMAN	KCC2B_HUMAN	5	0	0	1	0	0	0	0	1	0	1	0	0	0	0	0	1	0	0	0	0	1	0
CO4A3_HUMAN	USH2A_HUMAN	5	0	0	1	1	1	0	0	0	1	0	0	0	0	0	0	0	0	0	0	0	1	0
LRRC7_HUMAN	KCC2A_HUMAN	5	0	0	1	0	0	0	0	1	0	1	0	0	1	0	0	0	0	0	0	0	1	0
MAGAB_HUMAN	UB2D4_HUMAN	5	0	0	0	0	0	0	0	0	1	0	0	0	0	0	0	1	0	1	0	1	1	0
TKN1_HUMAN	BAT3_HUMAN	5	0	0	1	1	1	0	0	1	0	0	0	0	0	0	0	1	0	0	0	0	0	0
LRP12_HUMAN	NRK2_HUMAN	5	0	0	0	0	1	0	0	0	1	1	0	0	1	0	0	0	0	0	0	0	1	0
DTNA_HUMAN	GFI1B_HUMAN	5	0	0	1	1	0	1	0	0	1	0	0	0	0	0	0	0	0	0	0	0	1	0
PAR6B_HUMAN	KPCG_HUMAN	5	0	0	1	0	1	0	0	1	0	0	0	0	0	1	0	0	0	0	1	0	0	0
EMD_HUMAN	DPPA4_HUMAN	5	0	0	1	0	0	1	0	0	0	0	0	0	0	1	0	1	0	0	0	0	1	0
LMBRL_HUMAN	UTER_HUMAN	5	0	0	0	1	0	0	1	0	0	1	0	0	0	0	1	0	1	0	0	0	0	0
NCOR1_HUMAN	SC6A4_HUMAN	5	0	1	1	1	0	0	0	0	0	1	0	0	0	0	0	1	0	0	0	0	0	0
CALR_HUMAN	PDIA2_HUMAN	5	0	0	1	0	0	0	0	1	0	0	0	0	0	1	1	0	0	0	1	0	0	0
ID3_HUMAN	MYF6_HUMAN	5	0	0	1	0	0	1	0	1	1	0	0	0	1	0	0	0	0	0	0	0	0	0
IRK15_HUMAN	IRK16_HUMAN	5	0	0	1	0	0	0	0	1	0	1	0	0	0	0	1	0	0	0	1	0	0	0
CTNB1_HUMAN	CAD16_HUMAN	5	0	0	1	0	0	0	0	1	0	0	0	0	1	0	0	1	0	0	0	0	1	0
EDAR_HUMAN	EDA_HUMAN	5	0	0	1	0	0	1	0	1	0	0	0	0	0	0	0	0	1	0	0	1	0	0
GFI1B_HUMAN	TRIP6_HUMAN	5	0	0	1	1	0	1	0	0	1	0	0	0	0	0	0	0	0	0	0	0	1	0
GFI1B_HUMAN	MYOME_HUMAN	5	0	0	1	1	0	1	0	0	1	0	0	0	0	0	0	0	0	0	0	0	1	0
RORA_HUMAN	WNT3_HUMAN	5	0	0	1	0	0	0	0	1	0	0	0	1	0	0	0	0	0	1	0	0	1	0
GFI1B_HUMAN	FBLN3_HUMAN	5	0	0	1	1	0	1	0	0	1	0	0	0	0	0	0	0	0	0	0	0	1	0
NPHP4_HUMAN	RPGR1_HUMAN	5	0	0	1	0	1	0	0	0	0	0	0	0	1	0	0	0	0	0	0	1	1	0
EF1A1_HUMAN	PSG9_HUMAN	5	0	0	0	0	1	0	0	0	0	1	0	1	0	0	0	1	0	1	0	0	0	0
PAX3_HUMAN	CIB1_HUMAN	5	0	0	1	0	1	0	0	0	0	0	0	0	1	0	0	0	0	1	0	0	1	0
HHIP_HUMAN	IHH_HUMAN	5	0	0	0	0	1	0	1	1	0	0	0	0	0	0	0	0	1	0	0	1	0	0
HNF1A_HUMAN	TLE2_HUMAN	5	0	0	0	0	1	0	1	1	1	0	0	0	0	0	0	0	0	0	1	0	0	0
CASL_HUMAN	ESPB1_HUMAN	5	0	0	1	1	1	0	0	0	0	0	0	0	0	0	0	1	0	0	0	0	1	0
CASP3_HUMAN	DCC_HUMAN	5	0	0	1	1	0	0	0	0	0	1	0	0	1	0	0	0	0	0	0	0	1	0
GNA15_HUMAN	GRM4_HUMAN	5	0	0	1	0	1	0	0	0	0	1	0	0	0	0	1	0	0	0	0	1	0	0
CAPS1_HUMAN	DRD2_HUMAN	5	0	0	1	0	1	0	1	0	0	1	0	0	0	0	1	0	0	0	0	0	0	0
TIMD1_HUMAN	UBQL4_HUMAN	5	0	0	1	0	1	0	1	1	0	0	0	0	0	0	0	0	0	0	0	1	0	0
PACN1_HUMAN	SYNJ1_HUMAN	5	0	0	1	0	1	0	0	0	0	1	0	0	0	0	0	0	1	0	0	1	0	0
PHYIP_HUMAN	MAGD4_HUMAN	5	0	0	1	0	1	0	0	0	0	1	0	0	1	0	1	0	0	0	0	0	0	0
MCH_HUMAN	PCSK6_HUMAN	5	0	0	1	1	0	0	0	1	0	0	0	0	0	0	0	1	0	0	0	0	1	0
1433E_HUMAN	NAC2_HUMAN	5	0	0	1	0	1	0	0	0	0	0	0	0	0	0	1	0	0	0	0	1	1	0
ANM5_HUMAN	SSR1_HUMAN	5	0	0	1	0	0	0	0	1	0	1	0	0	0	0	1	0	0	1	0	0	0	0
PSG9_HUMAN	RIF1_HUMAN	5	0	0	0	0	1	0	0	0	0	1	0	1	0	0	0	1	0	1	0	0	0	0
CAD10_HUMAN	PTN_HUMAN	5	0	0	1	0	1	0	0	0	0	1	0	0	1	0	0	0	0	0	0	0	1	0
PARD3_HUMAN	INSC_HUMAN	5	0	0	1	1	1	0	0	1	0	0	0	0	0	0	0	0	0	1	0	0	0	0
IRK10_HUMAN	INADL_HUMAN	5	1	0	1	0	1	0	0	1	0	0	0	0	0	0	0	0	0	0	0	0	1	0
CCL26_HUMAN	CCR1_HUMAN	5	0	0	1	0	0	0	1	1	0	1	0	0	0	0	1	0	0	0	0	0	0	0
CACO2_HUMAN	CT195_HUMAN	5	0	0	1	1	0	0	0	0	0	1	0	0	0	0	0	1	0	0	0	0	1	0
UBC9_HUMAN	IKZF3_HUMAN	5	1	0	0	0	0	0	0	0	0	0	0	1	1	0	0	0	0	0	0	1	0	1
GNAI1_HUMAN	TSHR_HUMAN	5	0	0	1	1	0	0	0	0	0	1	0	0	1	0	0	1	0	0	0	0	0	0
CD5R2_HUMAN	ACTN1_HUMAN	5	0	0	1	0	1	0	0	0	0	1	0	0	0	0	1	0	0	0	0	0	1	0
K1C20_HUMAN	VIME_HUMAN	5	0	0	1	0	0	0	1	1	0	0	0	0	1	0	0	0	0	0	1	0	0	0
NGF_HUMAN	ROR1_HUMAN	5	0	0	0	0	1	0	1	0	0	1	0	0	1	0	0	0	0	1	0	0	0	0
CSPG4_HUMAN	GRIP2_HUMAN	5	0	1	1	0	1	0	0	0	0	1	0	0	0	0	0	1	0	0	0	0	0	0
CNTN2_HUMAN	NFYB_HUMAN	5	0	0	1	0	1	0	0	1	0	0	0	0	0	1	0	0	0	0	0	0	1	0
XPO1_HUMAN	KIF17_HUMAN	5	0	0	1	0	1	0	0	0	0	0	0	0	0	0	1	1	0	0	0	0	1	0
K1C20_HUMAN	PRC1_HUMAN	5	0	0	1	0	0	0	1	1	0	0	0	0	1	0	0	0	0	0	1	0	0	0
GRM3_HUMAN	PPM1A_HUMAN	5	0	0	1	0	0	0	0	1	0	1	0	0	0	0	0	1	0	0	0	0	1	0
MCH_HUMAN	FURIN_HUMAN	5	0	0	1	1	0	0	0	1	0	0	0	0	0	0	0	1	0	0	0	0	1	0
GFI1B_HUMAN	FBLN1_HUMAN	5	0	0	1	1	0	1	0	0	1	0	0	0	0	0	0	0	0	0	0	0	1	0
CACB2_HUMAN	REM1_HUMAN	5	0	0	1	0	0	1	0	0	0	1	0	0	0	0	1	0	0	0	0	1	0	0
UBQL4_HUMAN	PCDH8_HUMAN	5	0	1	1	0	1	0	0	0	0	1	0	0	0	0	0	0	0	0	0	0	1	0
GFI1B_HUMAN	IRF9_HUMAN	5	0	0	1	1	0	1	0	0	1	0	0	0	0	0	0	0	0	0	0	0	1	0
SMAD9_HUMAN	ZNF8_HUMAN	5	0	0	1	0	0	0	0	1	0	0	0	1	0	0	0	0	1	0	0	0	1	0
MAGC1_HUMAN	ATP5L_HUMAN	5	0	1	1	0	0	0	0	0	0	0	0	0	0	0	0	1	0	1	0	0	1	0
HNF1A_HUMAN	PHS_HUMAN	5	0	0	0	0	1	0	1	1	1	0	0	0	0	0	0	0	0	0	1	0	0	0
MASP2_HUMAN	FCN1_HUMAN	5	0	0	1	0	1	0	0	0	0	1	0	0	0	0	0	1	0	0	0	1	0	0
TNR8_HUMAN	TRAF1_HUMAN	5	1	0	0	0	0	0	1	0	0	1	1	0	0	0	0	0	0	0	0	1	0	0
PAK1_HUMAN	DSCAM_HUMAN	5	0	0	1	1	0	0	0	0	0	1	0	1	1	0	0	0	0	0	0	0	0	0
TNR5_HUMAN	TNR8_HUMAN	5	1	0	0	0	0	0	1	0	0	1	1	0	0	0	0	0	0	0	0	1	0	0
GFI1B_HUMAN	AES_HUMAN	5	0	0	1	1	0	1	0	0	1	0	0	0	0	0	0	0	0	0	0	0	1	0
NR1I2_HUMAN	PRS8_HUMAN	5	0	0	0	0	0	0	1	0	1	0	0	1	0	0	0	0	0	0	1	0	1	0
ANFB_HUMAN	EWS_HUMAN	5	0	0	0	0	0	1	0	1	1	1	0	0	0	0	1	0	0	0	0	0	0	0
ELNE_HUMAN	GRN_HUMAN	5	1	0	0	1	1	0	0	0	0	1	0	0	0	0	0	0	0	0	0	0	0	1
CD28_HUMAN	ITK_HUMAN	5	1	0	1	0	0	0	0	0	0	0	0	0	0	0	0	1	0	0	0	1	0	1
DLK_HUMAN	ZNF8_HUMAN	5	0	0	1	0	0	0	0	1	0	0	0	1	0	0	0	0	0	0	1	0	1	0
GFI1B_HUMAN	ZN363_HUMAN	5	0	0	1	1	0	1	0	0	1	0	0	0	0	0	0	0	0	0	0	0	1	0
DLX2_HUMAN	NCOA2_HUMAN	5	1	0	1	0	0	0	0	0	0	1	0	0	0	1	0	0	0	0	1	0	0	0
CCL7_HUMAN	CCR1_HUMAN	5	1	0	0	0	0	0	1	0	0	1	0	0	0	0	0	1	0	0	0	1	0	0
NTRK1_HUMAN	SHC2_HUMAN	5	0	0	1	0	1	0	0	0	0	0	0	0	0	0	0	1	1	0	0	1	0	0
GFI1B_HUMAN	RINT1_HUMAN	5	0	0	1	1	0	1	0	0	1	0	0	0	0	0	0	0	0	0	0	0	1	0
CATD_HUMAN	SHBG_HUMAN	5	0	0	1	0	1	0	1	0	1	0	0	0	0	0	0	0	0	0	0	0	1	0
GFI1B_HUMAN	ACTN1_HUMAN	5	0	0	1	1	0	1	0	0	1	0	0	0	0	0	0	0	0	0	0	0	1	0
1B07_HUMAN	KI3L1_HUMAN	5	1	0	0	1	0	0	0	0	1	0	0	0	1	0	1	0	0	0	0	0	0	0
ABI2_HUMAN	K1C20_HUMAN	5	0	0	1	0	0	0	1	1	0	0	0	0	1	0	0	0	0	0	1	0	0	0
FA12_HUMAN	MMP13_HUMAN	5	0	0	1	1	0	0	1	0	0	1	0	0	0	0	0	0	1	0	0	0	0	0
GFI1B_HUMAN	TAF1_HUMAN	5	0	0	1	1	0	1	0	0	1	0	0	0	0	0	0	0	0	0	0	0	1	0
DLG4_HUMAN	IRK2_HUMAN	5	0	0	1	0	1	0	1	1	0	1	0	0	0	0	0	0	0	0	0	0	0	0
KCNA2_HUMAN	RHOA_HUMAN	5	1	0	1	0	1	0	0	1	0	0	0	0	0	0	0	0	0	0	0	0	0	1
GFI1B_HUMAN	AGRIN_HUMAN	5	0	0	1	1	0	1	0	0	1	0	0	0	0	0	0	0	0	0	0	0	1	0
DAZ1_HUMAN	DZIP3_HUMAN	5	0	1	0	0	0	0	0	0	0	1	0	0	1	0	0	0	0	0	1	0	1	0
DAZ1_HUMAN	DZIP1_HUMAN	5	0	1	0	1	0	0	0	0	0	1	0	0	1	0	0	0	0	0	0	0	1	0
KISS1_HUMAN	MMP16_HUMAN	5	0	0	0	0	1	1	0	0	0	1	0	0	0	0	0	1	0	1	0	0	0	0
ELAV3_HUMAN	EWS_HUMAN	5	1	0	1	0	1	0	0	0	0	1	0	0	0	0	0	0	0	0	0	0	1	0
TNR8_HUMAN	TRAF3_HUMAN	5	1	0	0	0	0	0	1	0	0	1	1	0	0	0	0	0	0	0	0	1	0	0
IRK4_HUMAN	LIN7B_HUMAN	5	0	0	1	0	1	1	0	0	0	1	0	0	0	0	0	0	0	0	0	0	1	0
LRRC7_HUMAN	CNKR2_HUMAN	5	0	0	1	0	0	0	0	1	0	1	0	0	0	0	0	0	1	0	0	0	1	0
TKNK_HUMAN	CC90B_HUMAN	5	0	0	1	1	0	0	0	0	0	0	0	0	0	0	0	1	0	0	1	1	0	0
CRBA2_HUMAN	CACO1_HUMAN	5	0	0	1	0	1	0	0	0	0	0	0	0	0	0	1	1	0	0	0	0	1	0
EPS8_HUMAN	MYO15_HUMAN	5	0	0	1	0	0	0	0	0	0	0	0	0	0	1	0	0	1	0	0	0	1	1
TRI55_HUMAN	TRI63_HUMAN	5	0	0	1	0	0	1	0	0	1	0	0	0	1	0	0	0	0	1	0	0	0	0
IL16_HUMAN	IRK4_HUMAN	5	0	0	1	0	1	1	0	0	0	1	0	0	0	0	0	0	0	0	0	0	1	0
MCH_HUMAN	PCSK7_HUMAN	5	0	0	1	1	0	0	0	1	0	0	0	0	0	0	0	1	0	0	0	0	1	0
TKNK_HUMAN	ELP1_HUMAN	5	0	0	1	1	0	0	0	0	0	0	0	0	0	0	0	1	0	0	1	1	0	0
TNF11_HUMAN	TR11B_HUMAN	5	0	0	1	1	0	0	0	0	1	0	1	0	0	0	1	0	0	0	0	0	0	0
B3AT_HUMAN	KSYK_HUMAN	5	1	0	0	0	0	0	0	1	1	0	0	0	1	0	0	1	0	0	0	0	0	0
A1AT_HUMAN	ELNE_HUMAN	5	1	0	0	1	1	0	0	0	0	1	0	0	0	0	0	0	0	0	0	0	0	1
TGFI1_HUMAN	SC6A3_HUMAN	5	0	0	1	0	0	0	0	1	0	1	0	0	0	0	0	0	0	0	0	0	1	1
GFI1B_HUMAN	FBLN5_HUMAN	5	0	0	1	1	0	1	0	0	1	0	0	0	0	0	0	0	0	0	0	0	1	0
HXA13_HUMAN	SMAD1_HUMAN	6	0	0	0	0	1	0	1	0	1	0	0	0	0	0	1	1	1	0	0	0	0	0
CR1_HUMAN	CR2_HUMAN	6	1	0	0	1	0	0	1	0	0	0	1	0	0	0	0	0	0	0	1	1	0	0
DLG4_HUMAN	KCNA5_HUMAN	6	0	0	1	0	1	0	1	1	0	0	0	0	0	1	0	0	0	0	0	0	1	0
HXA13_HUMAN	MEIS1_HUMAN	6	0	0	0	0	1	0	1	0	1	0	0	0	0	0	1	1	1	0	0	0	0	0
MAGAB_HUMAN	PRDX3_HUMAN	6	0	1	0	0	0	0	0	0	1	0	0	0	0	0	0	1	0	1	0	1	1	0
P53_HUMAN	K0087_HUMAN	6	1	0	1	0	1	0	0	1	0	0	0	0	0	0	0	0	1	0	0	0	0	1
NCF1_HUMAN	TRIM9_HUMAN	6	0	0	1	0	0	0	0	1	0	1	1	1	0	0	1	0	0	0	0	0	0	0
EWS_HUMAN	NTNG2_HUMAN	6	1	0	1	0	1	0	0	1	0	0	0	0	0	0	1	0	0	0	0	0	1	0
MAGAB_HUMAN	MED28_HUMAN	6	0	1	0	0	0	0	0	0	1	0	0	0	0	0	0	1	0	1	0	1	1	0
AK1C3_HUMAN	MAGAB_HUMAN	6	0	1	0	0	0	0	0	0	1	0	0	0	0	0	0	1	0	1	0	1	1	0
GPVI_HUMAN	FCG2A_HUMAN	6	0	0	1	0	0	0	1	0	0	0	0	1	1	0	0	1	0	1	0	0	0	0
SHC3_HUMAN	EGFR_HUMAN	6	0	0	1	0	0	1	1	0	0	1	0	0	0	1	0	1	0	0	0	0	0	0
HXA13_HUMAN	SMAD2_HUMAN	6	0	0	0	0	1	0	1	0	1	0	0	0	0	0	1	1	1	0	0	0	0	0
NFH_HUMAN	NFM_HUMAN	6	0	0	1	0	1	0	0	1	0	0	0	0	1	0	0	0	1	0	0	0	1	0
LASP1_HUMAN	KGP2_HUMAN	6	0	0	1	0	0	0	0	0	0	0	0	0	1	0	0	0	1	1	0	1	1	0
MAGAB_HUMAN	DJC10_HUMAN	6	0	1	0	0	0	0	0	0	1	0	0	0	0	0	0	1	0	1	0	1	1	0
STF1_HUMAN	MK01_HUMAN	6	0	0	1	1	0	0	0	0	1	0	0	0	0	1	0	0	0	0	0	0	1	1
STF1_HUMAN	CTNB1_HUMAN	6	0	0	1	1	0	0	0	0	1	0	0	0	0	1	0	0	0	0	0	0	1	1
RA54B_HUMAN	RIBC2_HUMAN	6	1	0	1	0	1	0	1	0	0	0	1	0	0	0	0	0	0	0	0	0	1	0
TBA3C_HUMAN	NMI_HUMAN	6	1	1	1	1	0	0	0	0	0	0	0	0	0	0	0	0	0	1	0	0	1	0
ILF3_HUMAN	MAGAB_HUMAN	6	0	1	0	0	0	0	0	0	1	0	0	0	0	0	0	1	0	1	0	1	1	0
UBP6_HUMAN	ANR44_HUMAN	6	0	0	1	0	0	1	0	0	0	0	1	0	1	0	0	0	0	1	0	0	1	0
FIBA_HUMAN	THRB_HUMAN	6	0	0	0	1	0	1	0	1	1	0	0	1	0	0	0	0	0	0	0	1	0	0
PTGES_HUMAN	PE2R2_HUMAN	6	0	0	0	1	1	0	0	1	1	1	0	0	0	0	0	0	0	0	0	1	0	0
NCOA6_HUMAN	ANDR_HUMAN	6	0	0	1	0	1	0	0	0	0	0	0	1	0	0	0	0	1	1	0	1	0	0
MAGAB_HUMAN	MCRS1_HUMAN	6	0	1	0	0	0	0	0	0	1	0	0	0	0	0	0	1	0	1	0	1	1	0
STF1_HUMAN	PIAS1_HUMAN	6	0	0	1	1	0	0	0	0	1	0	0	0	0	1	0	0	0	0	0	0	1	1
ITPR2_HUMAN	TRPC4_HUMAN	6	0	0	1	1	0	0	0	1	0	1	0	0	0	0	0	1	0	0	0	1	0	0
CDN1A_HUMAN	NRK2_HUMAN	6	0	0	0	0	1	1	0	0	1	1	0	0	1	0	0	0	0	0	0	0	1	0
ANDR_HUMAN	EP300_HUMAN	6	0	0	1	0	1	0	0	0	0	0	0	1	0	0	0	0	1	1	0	1	0	0
LOX12_HUMAN	TIP60_HUMAN	6	0	0	0	1	0	0	1	0	0	1	0	0	1	1	0	0	0	1	0	0	0	0
K1C15_HUMAN	ARC_HUMAN	6	0	0	1	0	1	0	0	0	1	1	0	0	0	0	0	1	1	0	0	0	0	0
NCOA2_HUMAN	KIF5A_HUMAN	6	0	0	1	0	1	0	0	1	0	1	0	0	1	0	0	0	0	0	0	0	1	0
CDC2_HUMAN	MYT1_HUMAN	6	0	0	1	0	1	0	0	0	1	1	0	0	0	0	1	0	0	0	0	1	0	0
NRK2_HUMAN	SAT1_HUMAN	6	0	0	0	0	1	1	0	0	1	1	0	0	1	0	0	0	0	0	0	0	1	0
CTLA4_HUMAN	2A5A_HUMAN	6	1	0	0	0	0	0	0	1	0	1	1	1	0	0	0	0	1	0	0	0	0	0
STMN4_HUMAN	IMMT_HUMAN	6	0	0	1	0	1	0	1	1	0	1	0	0	0	0	0	0	0	0	0	0	1	0
KCC2A_HUMAN	CD5R1_HUMAN	6	0	0	1	0	1	0	0	1	0	1	0	0	1	0	0	0	0	0	0	0	1	0
NR2E3_HUMAN	CDK9_HUMAN	6	0	0	1	0	1	0	0	0	0	1	0	0	1	1	0	0	0	0	0	0	1	0
TRAF2_HUMAN	TRI31_HUMAN	6	0	0	1	0	0	0	1	0	1	1	0	0	0	0	0	0	0	0	1	0	1	0
STMN4_HUMAN	PHIP_HUMAN	6	0	0	1	0	1	0	1	1	0	1	0	0	0	0	0	0	0	0	0	0	1	0
LMNA_HUMAN	LOX12_HUMAN	6	0	0	0	1	0	0	1	0	0	1	0	0	1	1	0	0	0	1	0	0	0	0
SMAD9_HUMAN	LBN_HUMAN	6	0	0	1	0	1	0	0	0	0	0	0	0	0	0	0	0	1	1	0	1	1	0
STF1_HUMAN	TREF1_HUMAN	6	0	0	1	1	0	0	0	0	1	0	0	0	0	1	0	0	0	0	0	0	1	1
NDF1_HUMAN	ITF2_HUMAN	6	0	0	1	0	1	0	0	0	0	1	0	0	1	0	1	0	0	0	0	0	1	0
ANDR_HUMAN	MDM2_HUMAN	6	0	0	1	0	1	0	0	0	0	0	0	1	1	0	0	0	1	0	0	1	0	0
KPCG_HUMAN	PAR6A_HUMAN	6	0	0	1	0	1	0	0	1	0	0	0	0	0	1	0	0	0	0	0	0	1	1
VISL1_HUMAN	F131C_HUMAN	6	0	1	1	0	1	0	0	1	0	0	0	0	0	0	1	0	1	0	0	0	0	0
GBRD_HUMAN	UBQL4_HUMAN	6	0	0	1	0	0	1	0	1	0	0	0	1	0	0	1	0	0	0	0	0	1	0
MS4A3_HUMAN	CDKN3_HUMAN	6	1	0	1	1	0	0	0	0	1	1	0	0	0	0	0	0	1	0	0	0	0	0
GBRD_HUMAN	UBQL1_HUMAN	6	0	0	1	0	0	1	0	1	0	0	0	1	0	0	1	0	0	0	0	0	1	0
HABP4_HUMAN	KPCG_HUMAN	6	0	0	1	0	1	0	0	1	0	0	0	0	0	0	0	0	0	0	1	0	1	1
GSTM4_HUMAN	IGS21_HUMAN	6	0	0	1	0	1	0	0	1	0	1	0	1	0	0	1	0	0	0	0	0	0	0
FZD2_HUMAN	ROR2_HUMAN	6	0	1	1	1	0	0	0	1	1	0	0	0	0	0	0	0	0	0	0	1	0	0
ANGT_HUMAN	KNG1_HUMAN	6	0	0	1	0	0	0	0	1	1	0	0	1	0	0	0	0	1	0	1	0	0	0
MYH2_HUMAN	OBSCN_HUMAN	6	0	0	0	0	1	1	0	0	0	1	0	0	1	0	0	0	1	0	0	1	0	0
CSKP_HUMAN	RP3A_HUMAN	6	0	0	1	0	1	0	0	1	0	1	0	0	0	0	0	0	0	1	0	0	1	0
TNR9_HUMAN	TRAF3_HUMAN	6	1	0	1	0	0	0	1	1	0	1	0	0	0	0	0	0	0	0	0	0	1	0
STXB1_HUMAN	KPCG_HUMAN	6	0	0	1	0	1	0	0	1	0	0	0	0	0	1	0	0	0	0	0	0	1	1
MLRV_HUMAN	MYOC_HUMAN	6	0	0	0	0	1	1	0	1	0	0	0	0	1	0	0	0	1	0	0	0	1	0
DICER_HUMAN	PIWL1_HUMAN	6	0	0	1	0	1	0	1	0	0	0	0	0	1	0	0	0	0	0	0	1	1	0
ELAV4_HUMAN	EWS_HUMAN	6	0	0	1	0	1	0	0	0	0	1	0	0	0	0	1	1	0	0	0	0	1	0
OSTP_HUMAN	THRB_HUMAN	6	0	0	0	1	0	1	0	1	1	0	0	1	0	0	0	0	0	0	0	1	0	0
HXC8_HUMAN	SMAD9_HUMAN	6	0	0	0	0	1	0	0	1	1	1	0	1	0	0	0	0	0	0	0	1	0	0
THAP1_HUMAN	RALYL_HUMAN	6	0	0	1	1	0	0	0	1	0	1	0	0	1	0	0	0	1	0	0	0	0	0
PKHF2_HUMAN	SPEF1_HUMAN	6	0	0	1	1	0	0	0	1	0	1	0	0	0	0	0	0	0	0	0	1	1	0
AES_HUMAN	CCL7_HUMAN	6	1	0	0	0	0	0	1	0	0	1	0	0	0	0	0	1	0	1	0	1	0	0
SYN1_HUMAN	PAK2_HUMAN	6	0	0	1	1	1	0	0	0	0	1	0	0	0	0	1	1	0	0	0	0	0	0
AKAP5_HUMAN	KAP2_HUMAN	6	0	0	1	0	0	0	1	1	0	0	1	1	0	0	0	1	0	0	0	0	0	0
SPIB_HUMAN	CBP_HUMAN	6	1	0	0	0	0	1	1	0	0	0	1	0	0	0	1	0	0	0	0	0	0	1
SYN1_HUMAN	GRB2_HUMAN	6	0	0	1	1	1	0	0	0	0	1	0	0	0	0	1	1	0	0	0	0	0	0
HXA13_HUMAN	SMAD5_HUMAN	6	0	0	0	0	1	0	1	0	1	0	0	0	0	0	1	1	1	0	0	0	0	0
NDF1_HUMAN	HAP1_HUMAN	6	0	0	1	0	1	0	0	0	0	1	0	0	1	0	1	0	0	0	0	0	1	0
NDF1_HUMAN	CCND1_HUMAN	6	0	0	1	0	1	0	0	0	0	1	0	0	1	0	1	0	0	0	0	0	1	0
ZN408_HUMAN	RALYL_HUMAN	6	0	0	1	1	0	0	0	1	0	1	0	0	1	0	0	0	1	0	0	0	0	0
CNTP4_HUMAN	RBP10_HUMAN	6	0	0	1	0	0	0	0	1	1	0	0	0	1	0	0	0	0	1	0	0	1	0
ITB1_HUMAN	NRK2_HUMAN	6	0	0	0	0	1	1	0	0	1	1	0	0	1	0	0	0	0	0	0	0	1	0
FOXP3_HUMAN	NFAT5_HUMAN	6	1	0	0	0	1	0	0	0	0	1	1	1	0	0	0	0	0	0	0	0	0	1
TBP_HUMAN	EMID2_HUMAN	6	0	0	1	0	1	0	1	1	0	0	0	0	0	1	1	0	0	0	0	0	0	0
CD28_HUMAN	CD86_HUMAN	6	1	0	1	1	0	0	0	0	0	0	0	1	0	0	0	1	0	0	0	0	0	1
BLK_HUMAN	EGFR_HUMAN	6	0	0	0	1	0	0	1	0	0	1	0	1	0	0	0	0	0	0	0	0	1	1
ARRB1_HUMAN	MT1A_HUMAN	6	0	0	0	1	1	0	1	0	1	1	0	0	0	0	0	0	0	0	0	1	0	0
DLGP1_HUMAN	DLGP3_HUMAN	6	0	0	1	0	1	0	0	0	0	1	0	0	0	0	0	1	0	0	0	1	1	0
ANM1_HUMAN	ANM8_HUMAN	6	0	0	1	0	0	0	0	1	0	1	0	0	1	0	0	0	0	0	0	0	1	1
CD3E_HUMAN	TRAT1_HUMAN	6	1	0	0	0	0	0	1	0	1	1	0	0	0	0	1	0	0	0	0	0	0	1
ARK72_HUMAN	THRB_HUMAN	6	0	0	0	1	0	1	0	1	1	0	0	1	0	0	0	0	0	0	0	1	0	0
H2A3_HUMAN	TCL1A_HUMAN	6	0	1	0	0	0	0	0	0	0	1	1	0	0	0	1	1	0	0	0	0	1	0
ADA11_HUMAN	STC2_HUMAN	6	0	0	1	0	1	0	1	0	0	0	0	0	0	0	0	0	1	1	1	0	0	0
UNC5A_HUMAN	MAGD1_HUMAN	6	1	0	1	0	1	0	0	0	0	0	0	1	0	1	1	0	0	0	0	0	0	0
LLR1_HUMAN	TNR9_HUMAN	6	1	0	1	0	0	0	1	1	0	1	0	0	0	0	0	0	0	0	0	0	1	0
E41L1_HUMAN	DRD2_HUMAN	6	0	0	1	0	1	0	1	0	0	1	0	0	1	0	1	0	0	0	0	0	0	0
RARA_HUMAN	NR0B2_HUMAN	6	0	0	0	0	0	1	1	1	1	1	0	0	0	0	0	0	0	0	1	0	0	0
DRD2_HUMAN	FLNA_HUMAN	6	0	0	1	0	1	0	1	0	0	1	0	0	1	0	1	0	0	0	0	0	0	0
ACV1C_HUMAN	TGFR1_HUMAN	6	0	0	1	0	0	0	1	0	0	1	0	1	0	0	0	0	0	1	1	0	0	0
SH21B_HUMAN	ERBB2_HUMAN	6	1	0	0	0	0	0	0	1	0	1	0	0	1	0	0	0	0	1	1	0	0	0
PACN1_HUMAN	MYST2_HUMAN	6	0	0	1	0	1	0	0	0	0	1	1	0	0	0	0	0	1	0	0	1	0	0
KISS1_HUMAN	MMP14_HUMAN	6	0	1	0	0	1	1	0	0	0	1	0	0	0	0	0	1	0	1	0	0	0	0
HD_HUMAN	PACN1_HUMAN	6	0	0	1	0	1	0	0	0	0	1	1	0	0	0	0	0	1	0	0	1	0	0
SH22A_HUMAN	TXK_HUMAN	6	1	0	0	0	0	0	0	0	1	1	0	0	0	0	0	1	0	0	1	0	0	1
ACTN1_HUMAN	MAGAB_HUMAN	6	0	1	0	0	0	0	0	0	1	0	0	0	0	0	0	1	0	1	0	1	1	0
CR054_HUMAN	MAGAB_HUMAN	6	0	1	0	0	0	0	0	0	1	0	0	0	0	0	0	1	0	1	0	1	1	0
SPIB_HUMAN	CSK22_HUMAN	6	1	0	0	0	0	1	1	0	0	0	1	0	0	0	1	0	0	0	0	0	0	1
SNP25_HUMAN	STX11_HUMAN	6	0	0	1	0	0	0	1	1	0	1	1	1	0	0	0	0	0	0	0	0	0	0
KHDR1_HUMAN	RAPSN_HUMAN	6	0	1	0	0	1	1	0	0	0	1	0	0	1	0	0	1	0	0	0	0	0	0
KCNQ5_HUMAN	CALM_HUMAN	6	0	1	1	1	1	0	0	0	0	0	0	0	0	0	0	0	1	0	0	0	1	0
NCK2_HUMAN	NPHN_HUMAN	6	0	0	1	0	0	0	0	1	0	1	0	0	0	0	1	0	0	0	0	1	1	0
MMP2_HUMAN	CCL7_HUMAN	6	1	0	0	0	0	0	1	0	0	1	0	0	0	0	0	1	0	1	0	1	0	0
ADRB3_HUMAN	GNAS1_HUMAN	6	0	0	1	0	1	0	0	0	0	0	0	0	0	1	0	1	0	0	0	1	0	1
BIRC7_HUMAN	CASP9_HUMAN	6	0	0	0	0	1	0	1	0	1	1	0	0	0	0	0	1	0	1	0	0	0	0
BIRC7_HUMAN	DBLOH_HUMAN	6	0	0	0	0	1	0	1	0	1	1	0	0	0	0	0	1	0	1	0	0	0	0
VAC14_HUMAN	NOS1_HUMAN	6	0	0	1	0	0	0	0	1	0	1	0	0	0	1	0	0	1	0	0	1	0	0
IL1A_HUMAN	IL1R1_HUMAN	6	0	0	1	0	0	0	1	0	0	1	0	0	0	0	0	1	0	1	0	0	1	0
ALK_HUMAN	IRS1_HUMAN	6	0	0	1	1	0	0	0	0	1	0	0	0	1	0	0	0	0	0	1	0	1	0
GBRAP_HUMAN	OPRK_HUMAN	6	0	0	1	0	0	0	0	0	0	0	0	0	1	0	0	1	1	0	0	1	1	0
ASGR2_HUMAN	LASS2_HUMAN	6	1	0	1	0	0	0	0	1	1	1	0	0	1	0	0	0	0	0	0	0	0	0
TXK_HUMAN	SRC_HUMAN	6	1	0	0	0	0	0	0	0	1	1	0	0	1	0	0	1	0	0	1	0	0	0
LIPA1_HUMAN	ERC2_HUMAN	6	0	1	1	0	0	0	0	0	1	1	0	0	0	0	0	1	0	0	0	0	1	0
UBP6_HUMAN	MLRV_HUMAN	6	0	0	0	0	1	1	0	0	1	0	1	0	1	0	0	0	0	0	0	0	1	0
DLG3_HUMAN	NLGN3_HUMAN	6	0	0	1	0	1	0	0	0	1	0	0	0	0	0	0	1	1	0	0	1	0	0
IRK2_HUMAN	IL16_HUMAN	6	0	0	1	0	1	0	1	1	0	1	1	0	0	0	0	0	0	0	0	0	0	0
PK3CA_HUMAN	GBRB1_HUMAN	6	0	0	1	1	0	1	0	1	0	0	0	0	0	0	1	1	0	0	0	0	0	0
PNRC2_HUMAN	STF1_HUMAN	6	0	0	1	1	0	0	0	0	1	0	0	0	0	1	0	0	0	0	0	0	1	1
ABL1_HUMAN	INSM1_HUMAN	6	0	0	1	0	1	0	1	0	0	1	1	0	0	0	1	0	0	0	0	0	0	0
SP1_HUMAN	STF1_HUMAN	6	0	0	1	1	0	0	0	0	1	0	0	0	0	1	0	0	0	0	0	0	1	1
TXK_HUMAN	ERBB3_HUMAN	6	0	0	0	1	0	0	0	0	1	1	0	0	1	0	0	1	0	0	1	0	0	0
Z512B_HUMAN	LITD1_HUMAN	6	0	0	0	1	1	0	1	0	0	1	0	0	0	0	0	1	0	0	0	0	1	0
SNX7_HUMAN	TEX11_HUMAN	6	0	0	1	1	0	0	0	0	1	0	0	0	0	0	0	1	0	1	0	0	1	0
AGTR2_HUMAN	MTUS1_HUMAN	6	0	0	1	0	0	1	0	1	0	1	0	0	0	0	0	0	0	0	0	1	1	0
IGS21_HUMAN	SPB9_HUMAN	6	0	0	1	0	0	0	0	1	0	1	0	1	0	0	1	0	0	0	0	0	1	0
COX7R_HUMAN	MAGAB_HUMAN	6	0	1	0	0	0	0	0	0	1	0	0	0	0	0	0	1	0	1	0	1	1	0
DAZ1_HUMAN	PUM2_HUMAN	6	0	1	0	1	0	0	0	0	0	1	0	0	1	0	0	0	0	0	1	0	1	0
LRP2_HUMAN	DAB1_HUMAN	6	0	0	1	0	1	0	0	1	1	1	0	0	0	0	0	0	0	0	0	0	1	0
ESR1_HUMAN	L3R2A_HUMAN	6	0	0	1	0	1	0	0	1	0	1	0	1	1	0	0	0	0	0	0	0	0	0
SORC1_HUMAN	FURIN_HUMAN	6	0	0	1	1	1	0	1	1	0	0	0	0	0	0	0	0	1	0	0	0	0	0
NTRK1_HUMAN	TNR16_HUMAN	6	0	1	1	0	1	0	0	0	0	0	0	0	0	0	0	1	1	0	0	0	1	0
ACCN3_HUMAN	LIN7B_HUMAN	6	0	0	1	0	1	0	0	0	0	1	0	0	1	0	1	0	0	0	0	0	1	0
SH21A_HUMAN	SLAF1_HUMAN	6	1	0	0	0	0	0	0	1	0	0	0	1	0	0	0	0	1	0	0	1	0	1
DISC1_HUMAN	ACTN2_HUMAN	6	0	0	1	0	1	0	1	0	1	1	0	0	1	0	0	0	0	0	0	0	0	0
CERU_HUMAN	PLMN_HUMAN	6	1	0	0	0	0	0	0	1	1	1	0	1	0	0	1	0	0	0	0	0	0	0
ABCD1_HUMAN	ABCD2_HUMAN	6	0	0	1	1	1	0	0	0	1	0	0	0	1	0	0	0	0	0	0	0	1	0
SYN1_HUMAN	TIP60_HUMAN	6	0	0	1	1	1	0	0	0	0	1	0	0	0	0	1	1	0	0	0	0	0	0
THRB_HUMAN	IBP3_HUMAN	6	0	0	0	1	0	1	0	1	1	0	0	1	0	0	0	0	0	0	0	1	0	0
DLG4_HUMAN	NOS1_HUMAN	6	0	0	1	0	0	0	0	1	0	1	0	0	1	1	0	0	1	0	0	0	0	0
BIRC2_HUMAN	MAGAB_HUMAN	6	0	1	0	0	0	0	0	0	1	0	0	0	0	0	0	1	0	1	0	1	1	0
NAPSA_HUMAN	WASF4_HUMAN	6	0	0	1	0	0	0	1	0	0	1	0	0	0	0	0	1	1	0	0	1	0	0
PORCN_HUMAN	WNT7A_HUMAN	6	0	0	1	0	0	0	0	0	0	0	0	0	0	1	1	0	1	0	0	1	1	0
CUZD1_HUMAN	PTN6_HUMAN	6	0	0	0	0	1	0	1	0	1	0	1	0	0	0	1	0	0	0	0	0	1	0
TR10C_HUMAN	APOA1_HUMAN	6	1	0	0	0	0	0	0	0	1	1	0	0	1	0	0	1	0	0	0	0	1	0
ANR23_HUMAN	MYPN_HUMAN	6	0	0	0	0	1	1	0	0	0	0	0	0	1	0	1	0	0	1	0	0	1	0
MMP13_HUMAN	MMP14_HUMAN	6	0	1	1	1	0	0	1	0	0	1	0	0	0	0	0	0	1	0	0	0	0	0
UBXD5_HUMAN	CF165_HUMAN	6	0	0	1	1	0	0	0	1	0	1	0	0	0	0	0	1	0	0	0	0	1	0
THRB_HUMAN	PAR1_HUMAN	6	0	0	0	1	0	1	0	1	1	0	0	1	0	0	0	0	0	0	0	1	0	0
CLUA1_HUMAN	MAGAB_HUMAN	6	0	1	0	0	0	0	0	0	1	0	0	0	0	0	0	1	0	1	0	1	1	0
GRIA3_HUMAN	GRAB_HUMAN	6	0	0	0	0	0	0	0	1	1	1	0	0	0	0	1	1	0	0	0	1	0	0
ACTN1_HUMAN	GRIA4_HUMAN	6	0	0	1	0	1	0	0	1	0	0	0	0	0	0	0	0	0	0	1	1	1	0
DYN1_HUMAN	PACN1_HUMAN	6	0	0	1	0	1	0	0	0	0	1	1	0	0	0	0	0	1	0	0	1	0	0
CT072_HUMAN	MAGAB_HUMAN	6	0	1	0	0	0	0	0	0	1	0	0	0	0	0	0	1	0	1	0	1	1	0
IRBP_HUMAN	NOTC1_HUMAN	6	1	0	1	0	1	0	1	0	0	0	0	0	1	0	0	0	0	1	0	0	0	0
E41L1_HUMAN	GRIA4_HUMAN	6	0	0	1	0	1	0	0	1	0	0	0	0	0	0	0	0	0	0	1	1	1	0
LIFR_HUMAN	ONCM_HUMAN	6	0	0	1	0	0	0	1	1	0	1	0	0	0	1	0	0	0	0	0	0	0	1
IMA2_HUMAN	RAG1_HUMAN	6	1	1	0	0	0	1	0	0	0	1	0	0	0	0	0	0	0	0	0	0	1	1
AP2M1_HUMAN	CTLA4_HUMAN	6	1	0	0	0	0	0	0	1	0	1	1	1	0	0	0	0	1	0	0	0	0	0
CCL7_HUMAN	FEZ1_HUMAN	6	1	0	0	0	0	0	1	0	0	1	0	0	0	0	0	1	0	1	0	1	0	0
CCL7_HUMAN	MMP14_HUMAN	6	1	0	0	0	0	0	1	0	0	1	0	0	0	0	0	1	0	1	0	1	0	0
WNT3_HUMAN	FZD1_HUMAN	6	0	0	1	0	0	1	0	1	0	0	0	1	0	0	0	0	0	1	1	0	0	0
LIN37_HUMAN	TEX11_HUMAN	6	0	0	1	1	0	0	0	0	0	0	0	0	0	0	0	1	1	1	0	0	1	0
LIN7A_HUMAN	APBA1_HUMAN	6	0	0	1	0	1	0	1	1	0	0	0	1	0	0	0	0	0	0	0	0	1	0
SRC_HUMAN	ANDR_HUMAN	6	0	0	1	0	1	0	0	0	0	0	0	0	1	0	0	0	1	1	0	1	0	0
MEOX2_HUMAN	VIP_HUMAN	6	0	0	1	1	0	0	1	0	0	1	0	1	0	0	1	0	0	0	0	0	0	0
FAK2_HUMAN	PITM3_HUMAN	6	0	0	1	0	0	0	1	0	0	1	0	0	1	1	1	0	0	0	0	0	0	0
GRIP1_HUMAN	CSPG4_HUMAN	6	0	0	1	0	1	1	0	1	0	0	0	0	0	0	0	1	0	1	0	0	0	0
BMP7_HUMAN	CRDL2_HUMAN	6	0	0	0	0	0	0	1	1	0	0	0	0	1	0	0	0	1	0	0	1	1	0
NAC3_HUMAN	PP2BB_HUMAN	6	1	1	1	0	1	0	0	0	0	0	0	0	1	0	1	0	0	0	0	0	0	0
CELF3_HUMAN	TLE1_HUMAN	6	0	0	1	0	1	0	0	1	0	1	0	0	0	0	1	0	0	1	0	0	0	0
THRB_HUMAN	TRBM_HUMAN	6	0	0	0	1	0	1	0	1	1	0	0	1	0	0	0	0	0	0	0	1	0	0
LRP2_HUMAN	APBA2_HUMAN	6	0	0	1	0	1	0	0	1	0	1	0	1	0	0	0	0	0	0	0	0	1	0
IMA1_HUMAN	RAG1_HUMAN	6	1	1	0	0	0	1	0	0	0	1	0	0	0	0	0	0	0	0	0	0	1	1
FOXP3_HUMAN	NFAC2_HUMAN	6	1	0	0	0	1	0	0	0	0	1	1	1	0	0	0	0	0	0	0	0	0	1
ANDR_HUMAN	TMF1_HUMAN	6	0	0	1	0	1	0	0	0	0	0	0	1	1	0	0	0	0	1	0	1	0	0
BIRC7_HUMAN	CASP3_HUMAN	6	0	0	0	0	1	0	1	0	1	1	0	0	0	0	0	1	0	1	0	0	0	0
ABL1_HUMAN	SL9A2_HUMAN	6	0	0	1	0	0	0	1	1	0	0	0	0	1	0	0	0	1	0	0	0	1	0
ACE_HUMAN	AGTR2_HUMAN	6	0	0	1	0	0	1	0	1	0	1	0	0	0	0	0	0	0	0	0	1	1	0
CELF3_HUMAN	ERG28_HUMAN	6	0	0	1	0	1	0	0	1	0	1	0	0	0	0	1	0	0	1	0	0	0	0
CC034_HUMAN	RBL2B_HUMAN	6	1	0	1	0	1	1	0	0	0	1	0	0	0	0	0	0	0	0	0	0	1	0
CCD11_HUMAN	DIPA_HUMAN	6	0	0	1	0	1	0	0	1	0	1	0	0	0	0	0	0	0	0	0	1	1	0
DCX_HUMAN	NEB2_HUMAN	6	0	0	1	0	1	0	0	0	0	1	0	0	1	0	0	1	0	0	0	0	1	0
GBRL1_HUMAN	OPRK_HUMAN	6	0	0	1	0	0	0	0	0	0	0	0	0	1	0	0	1	1	0	0	1	1	0
SMAD3_HUMAN	IL27B_HUMAN	6	0	0	1	0	1	0	0	0	0	0	1	0	0	0	1	1	0	0	0	1	0	0
AES_HUMAN	SIX3_HUMAN	6	0	0	1	0	1	0	1	1	1	1	0	0	0	0	0	0	0	0	0	0	0	0
MAGAB_HUMAN	ZN655_HUMAN	6	0	1	0	0	0	0	0	0	1	0	0	0	0	0	0	1	0	1	0	1	1	0
IL1A_HUMAN	NECD_HUMAN	6	0	0	1	0	0	0	1	0	0	1	0	0	0	0	0	1	0	1	0	0	1	0
ESR1_HUMAN	GRIP1_HUMAN	6	0	0	1	0	1	1	0	1	0	0	0	0	0	1	0	0	0	0	0	0	1	0
CNTP4_HUMAN	MACF1_HUMAN	6	0	0	1	0	0	0	0	1	1	0	0	0	1	0	0	0	0	1	0	0	1	0
ITA2B_HUMAN	ITB3_HUMAN	6	1	0	0	0	0	0	1	0	0	1	0	1	0	1	0	1	0	0	0	0	0	0
GFAP_HUMAN	GRAP2_HUMAN	6	1	0	1	1	0	0	1	0	1	0	0	0	0	0	0	1	0	0	0	0	0	0
CENPU_HUMAN	MAGAB_HUMAN	6	0	1	0	0	0	0	0	0	1	0	0	0	0	0	0	1	0	1	0	1	1	0
LMO3_HUMAN	RALYL_HUMAN	6	0	0	1	1	0	0	0	1	0	1	0	0	1	0	0	0	1	0	0	0	0	0
GRIA4_HUMAN	SDCB1_HUMAN	6	0	0	1	0	1	0	0	1	0	0	0	0	0	0	0	0	0	0	1	1	1	0
RA51C_HUMAN	XRCC2_HUMAN	6	0	0	1	0	0	0	0	0	1	0	1	1	0	0	0	1	0	0	0	0	1	0
ANDR_HUMAN	RN5A_HUMAN	6	0	0	1	0	1	0	0	0	0	0	0	1	0	0	0	0	1	1	0	1	0	0
NFKB2_HUMAN	STF1_HUMAN	6	0	0	1	1	0	0	0	0	1	0	0	0	0	1	0	0	0	0	0	0	1	1
ANDR_HUMAN	NR2C1_HUMAN	6	0	0	1	0	1	0	0	0	0	0	0	1	0	0	0	0	1	1	0	1	0	0
DUS14_HUMAN	CD28_HUMAN	6	1	0	1	1	0	0	0	0	0	0	0	1	0	0	0	1	0	0	0	1	0	0
PPR3A_HUMAN	KS6A1_HUMAN	6	0	0	0	1	0	1	0	0	1	1	0	0	1	0	0	0	0	0	0	0	1	0
BRCA2_HUMAN	DMC1_HUMAN	6	1	0	1	0	1	0	1	0	0	0	1	0	0	0	0	0	0	0	0	0	1	0
LIPA2_HUMAN	GRIA3_HUMAN	6	0	0	1	0	1	0	0	1	0	0	0	0	1	0	1	0	0	0	0	0	1	0
ALX1_HUMAN	EP300_HUMAN	6	0	0	1	1	0	0	0	0	1	0	0	1	0	0	0	0	0	1	0	1	0	0
MYPN_HUMAN	ACTN2_HUMAN	6	0	0	0	1	1	1	0	0	1	0	0	0	1	0	0	0	0	0	0	0	1	0
MAGAB_HUMAN	TRM1_HUMAN	6	0	1	0	0	0	0	0	0	1	0	0	0	0	0	0	1	0	1	0	1	1	0
GRIK2_HUMAN	LIN7B_HUMAN	6	0	0	1	0	1	0	0	1	1	1	0	0	1	0	0	0	0	0	0	0	0	0
BMP5_HUMAN	CRDL2_HUMAN	6	0	0	0	0	0	0	1	0	1	0	0	0	1	0	0	0	1	0	0	1	1	0
ALX1_HUMAN	IPO13_HUMAN	6	0	0	1	1	0	0	0	0	1	0	0	1	0	0	0	0	0	1	0	1	0	0
PNMA1_HUMAN	MSI1H_HUMAN	6	0	0	0	0	1	0	0	0	0	1	0	1	0	1	1	0	0	0	0	0	1	0
XPO1_HUMAN	TERT_HUMAN	6	1	0	0	1	0	0	0	0	0	1	1	0	0	0	0	0	0	0	0	1	0	1
CHAD_HUMAN	ITA2_HUMAN	6	0	1	1	1	0	0	0	1	0	1	0	1	0	0	0	0	0	0	0	0	0	0
1433T_HUMAN	RGS7_HUMAN	6	0	0	1	1	1	0	0	0	0	1	0	0	0	0	0	1	0	0	0	0	1	0
CIA30_HUMAN	MAGAB_HUMAN	6	0	1	0	0	0	0	0	0	1	0	0	0	0	0	0	1	0	1	0	1	1	0
GSK3A_HUMAN	KPCG_HUMAN	6	0	0	1	0	1	0	0	1	0	0	0	0	0	1	0	0	0	0	1	0	1	0
RA51D_HUMAN	XRCC2_HUMAN	6	0	0	1	0	0	0	0	0	1	0	1	1	0	0	0	1	0	0	0	0	1	0
AP1M1_HUMAN	MYT1_HUMAN	6	0	0	1	0	1	0	0	0	1	1	0	0	0	0	1	0	0	0	0	1	0	0
GRIK2_HUMAN	DLG4_HUMAN	6	0	0	1	0	1	0	0	1	0	1	0	0	1	0	0	0	0	1	0	0	0	0
HNRH3_HUMAN	CCL13_HUMAN	6	0	1	1	0	0	0	1	0	0	1	0	0	0	0	1	1	0	0	0	0	0	0
NR2E3_HUMAN	DHX30_HUMAN	6	0	0	1	0	1	0	0	0	0	1	0	0	1	1	0	0	0	0	0	0	1	0
DCX_HUMAN	USP9X_HUMAN	6	0	0	1	0	1	0	0	0	0	1	0	0	1	0	0	1	0	0	0	0	1	0
DRD2_HUMAN	NEB2_HUMAN	6	0	0	1	0	1	0	1	0	0	1	0	0	1	0	1	0	0	0	0	0	0	0
NSF_HUMAN	DRD2_HUMAN	6	0	0	1	0	1	0	1	0	0	1	0	0	1	0	1	0	0	0	0	0	0	0
ATN1_HUMAN	K1H1_HUMAN	6	0	0	1	0	1	0	1	0	0	1	0	0	1	0	0	0	0	0	0	1	0	0
CCND1_HUMAN	INSM1_HUMAN	6	0	0	1	0	1	0	1	0	0	1	1	0	0	0	1	0	0	0	0	0	0	0
GRIA2_HUMAN	LIPA2_HUMAN	6	0	0	1	1	1	0	0	0	0	0	0	0	1	0	1	0	0	0	0	0	1	0
MAGAB_HUMAN	RPAC2_HUMAN	6	0	1	0	0	0	0	0	0	1	0	0	0	0	0	0	1	0	1	0	1	1	0
FHL3_HUMAN	PAK7_HUMAN	6	0	0	1	0	1	0	0	0	0	1	0	0	1	0	1	0	0	0	0	1	0	0
PKD1_HUMAN	RGS7_HUMAN	6	0	0	1	1	1	0	0	0	0	1	0	0	0	0	0	1	0	0	0	0	1	0
DAZL_HUMAN	PUM2_HUMAN	6	0	0	1	1	1	0	0	0	0	1	0	0	1	0	0	0	0	0	0	0	1	0
PK3CG_HUMAN	CD28_HUMAN	6	1	0	1	1	0	0	0	0	0	0	0	0	0	0	0	1	0	0	0	1	0	1
FLNC_HUMAN	ADA1D_HUMAN	6	0	1	1	0	1	0	0	0	0	0	0	1	0	0	0	0	1	1	0	0	0	0
DRD2_HUMAN	GIPC1_HUMAN	6	0	0	1	0	1	0	1	0	0	1	0	0	1	0	1	0	0	0	0	0	0	0
EWS_HUMAN	PO4F1_HUMAN	6	1	0	1	0	1	0	0	0	0	1	1	0	0	0	0	0	0	0	0	0	1	0
TCP1L_HUMAN	MAD4_HUMAN	6	0	0	1	0	1	0	0	0	1	1	1	0	0	0	0	0	0	0	0	0	1	0
PLF4_HUMAN	IL8_HUMAN	6	0	1	0	0	0	1	1	0	0	1	0	0	0	0	0	1	0	1	0	0	0	0
TNR9_HUMAN	TRAF2_HUMAN	6	1	0	1	0	0	0	1	1	0	1	0	0	0	0	0	0	0	0	0	0	1	0
LOX12_HUMAN	ITB4_HUMAN	6	0	0	0	1	0	0	1	0	0	1	0	0	1	1	0	0	0	1	0	0	0	0
LAX1_HUMAN	GRAP2_HUMAN	6	1	0	0	1	0	1	1	0	1	0	0	0	0	0	0	0	0	0	0	0	0	1
BMR1B_HUMAN	GDF5_HUMAN	6	0	0	1	0	1	0	0	0	0	1	0	1	0	0	0	0	1	0	0	1	0	0
APOB_HUMAN	MTP_HUMAN	6	1	0	1	0	0	0	1	1	1	0	0	0	1	0	0	0	0	0	0	0	0	0
TNR9_HUMAN	TRAF1_HUMAN	6	1	0	1	0	0	0	1	1	0	1	0	0	0	0	0	0	0	0	0	0	1	0
CD86_HUMAN	CTLA4_HUMAN	6	1	0	0	0	0	0	0	1	0	1	1	1	0	0	0	0	1	0	0	0	0	0
GOLM1_HUMAN	B3GN4_HUMAN	6	0	1	1	0	0	0	0	1	0	1	0	0	0	0	0	0	0	0	0	1	1	0
TRPC4_HUMAN	ITPR3_HUMAN	6	0	0	1	1	0	0	0	1	0	1	0	0	0	0	0	1	0	0	0	1	0	0
PSG1_HUMAN	UT14A_HUMAN	6	0	0	1	0	0	1	0	1	0	1	0	0	0	0	0	1	0	1	0	0	0	0
NMDE4_HUMAN	DLG4_HUMAN	6	0	0	1	0	0	0	1	0	0	1	0	1	0	1	0	0	1	0	0	0	0	0
SPTB1_HUMAN	CSRP3_HUMAN	6	0	0	0	0	1	1	0	0	0	1	0	0	1	0	1	0	1	0	0	0	0	0
KISS1_HUMAN	MMP2_HUMAN	6	0	1	0	0	1	1	0	0	0	1	0	0	0	0	0	1	0	1	0	0	0	0
TRPC4_HUMAN	ITPR1_HUMAN	6	0	0	1	1	0	0	0	1	0	1	0	0	0	0	0	1	0	0	0	1	0	0
PRIO_HUMAN	OPCM_HUMAN	6	1	0	1	1	1	0	0	1	0	0	0	0	0	0	0	0	0	0	0	0	1	0
TAF5_HUMAN	TAF9B_HUMAN	6	0	0	1	0	0	0	1	1	1	0	0	0	0	0	0	0	1	0	0	0	1	0
BEGIN_HUMAN	RIBC2_HUMAN	6	1	0	1	0	1	0	0	0	0	1	0	0	0	0	1	0	0	0	0	0	1	0
KCNA1_HUMAN	CNTP2_HUMAN	6	0	0	1	0	1	0	0	1	0	1	0	1	1	0	0	0	0	0	0	0	0	0
ANDR_HUMAN	ESR1_HUMAN	6	0	0	1	0	1	0	0	0	0	0	0	1	1	0	0	0	1	0	0	1	0	0
S10A7_HUMAN	EGFR_HUMAN	6	0	0	1	0	1	0	0	0	0	0	0	0	1	0	0	0	1	1	0	1	0	0
CCL7_HUMAN	MMP1_HUMAN	6	1	0	0	0	0	0	1	0	0	1	0	0	0	0	0	1	0	1	0	1	0	0
NMDE4_HUMAN	SYGP1_HUMAN	6	0	0	1	0	0	0	1	0	0	1	0	0	0	0	0	1	1	0	0	1	0	0
TERT_HUMAN	AKT1_HUMAN	6	1	0	0	1	0	0	0	0	0	1	1	0	0	0	0	0	0	0	0	1	0	1
SDC2_HUMAN	KPCG_HUMAN	6	0	0	1	0	1	0	0	1	0	0	0	0	0	1	0	0	0	0	1	0	1	0
CCL13_HUMAN	MMP1_HUMAN	6	0	1	1	0	0	0	1	0	0	1	0	0	0	0	1	1	0	0	0	0	0	0
EDAR_HUMAN	TRAF5_HUMAN	6	0	0	1	0	0	0	1	1	0	0	0	0	0	0	0	0	1	0	0	1	0	1
ASC_HUMAN	CASP5_HUMAN	6	0	0	1	1	0	0	1	0	0	0	0	0	0	0	1	1	0	0	0	1	0	0
[truncated: 19,012 more rows]
