# Supplementary material for: Functional Integrative Levels in the Human Interactome Recapitulate Organ Organization
Source: PLoS One. 2011 Jul 20;6(7):e22051. doi: 10.1371/journal.pone.0022051 (PMC3140469; doi:10.1371/journal.pone.0022051)
Supplement: Table S2 — Randomizations and Larger Interactome(Sheet Randomizations) Observed vs. Randomized distribution of the interaction usage. 9 randomizations were performed. For each randomization, 22 proteomes respecting the sizes of the 22 observed proteomes were selected randomly, thus leading to 22 random tissue-specific interactomes. Then, the interaction usage of each interaction was computed. On average, the number of interactions in the LCIN is null in the randomizations (mean 0.1, standard deviation 0.3). (Sheet Larger Interactome) High quality vs. larger human interactome Interaction Usage distributions. (XLS) [file pone.0022051.s008.xls]

## Sheet: Large Interactome
	Interaction Usage	Human Interactome	Large Interactome
	1, 2, 3	939	2296	0.044693	0.0476635
	4, 5, 6	1181	2683	0.0562113	0.0556974
	7, 8, 9	1191	2674	0.0566873	0.0555106
	10, 11, 12	1469	3062	0.0699191	0.0635652
	13, 14, 15	1902	3879	0.0905283	0.0805256
	16, 17, 18	3108	6798	0.14793	0.141122
	19, 20, 21	7020	16322	0.334127	0.338835
	22	4200	10457	0.199905	0.217081
	Means	2626.25	6021.38
	Median	1685.5	3470.5
	Median	21010	48171
		21010	48171

## Sheet: Randomizations
	Interaction Usage	Human Interactome	Randomization #1	Randomization #2	Randomization #3	Randomization #4	Randomization #5	Randomization #6	Randomization #7	Randomization #8	Randomization #9	Randomisations mean	Randomizations st dev.
	1, 2, 3	939	0	0	0	0	0	0	0	0	0	0	0
	4, 5, 6	1181	26	26	64	43	30	40	43	37	42	39	11.6726
	7, 8, 9	1191	1191	1040	1195	1350	1234	1303	1278	1162	1222	1219.44	89.8472
	10, 11, 12	1469	7494	7584	7164	7476	7468	7143	7386	7219	7546	7386.67	168.638
	13, 14, 15	1902	9711	9752	9815	9628	9790	9634	9626	9983	9631	9730	120.372
	16, 17, 18	3108	2467	2528	2683	2444	2416	2762	2576	2545	2491	2545.78	113.589
	19, 20, 21	7020	121	80	89	69	72	127	101	64	78	89	22.7156
	22	4200	0	0	0	0	0	1	0	0	0	0.111111	0.333333
	Means	2626.25	2626.25	2626.25	2626.25	2626.25	2626.25	2626.25	2626.25	2626.25	2626.25	2626.25
	Median	1685.5	656	560	642	709.5	653	715	689.5	613	650	654.222
