# Supplementary material for: Functional Integrative Levels in the Human Interactome Recapitulate Organ Organization
Source: PLoS One. 2011 Jul 20;6(7):e22051. doi: 10.1371/journal.pone.0022051 (PMC3140469; doi:10.1371/journal.pone.0022051)
Supplement: Table S3 — Interactome Features. (XLS) [file pone.0022051.s009.xls]

## Sheet: Graph Proteome Interactome Size
			Interactomes
Tissue	number of EST	proteome size	HQ	MQ	LQ
blood	124118	10354	13971	17966	32673
bone	71797	10195	13645	17355	31834		Tissue	number of EST	proteome size	interactome
brain	1104446	15417	19856	25386	45342		blood	124118	10354	13971
connective tissue	149632	11871	15676	20122	36355		bone	71797	10195	13645
eye	210814	13192	17922	22836	40853		brain	1104446	15417	19856
heart	90342	10154	13590	17405	31433		connective tissue	149632	11871	15676
intestine	235443	12810	17430	22308	40289		eye	210814	13192	17922
kidney	212581	13233	17802	22718	41042		heart	90342	10154	13590
liver	208361	11753	15815	20202	36544		intestine	235443	12810	17430
lung	338091	13921	18750	23986	43097		kidney	212581	13233	17802
lymph node	91867	9465	12640	16237	30173		liver	208361	11753	15815
mammary gland	154363	11903	16389	20888	37731		lung	338091	13921	18750
muscle	108203	11126	15145	19315	34970		lymph node	91867	9465	12640
ovary	102654	10592	14419	18433	33543		mammary gland	154363	11903	16389
pancreas	215301	11832	15987	20403	36859		muscle	108203	11126	15145
placenta	284005	12366	16944	21675	39008		ovary	102654	10592	14419
prostate	190969	12172	16388	20902	37838		pancreas	215301	11832	15987
skin	211598	11553	15824	20078	36494		placenta	284005	12366	16944
stomach	97162	10101	13101	16887	31599		prostate	190969	12172	16388
testis	331415	14056	17874	22673	40629		skin	211598	11553	15824
thymus	81244	9066	11113	14471	26819		stomach	97162	10101	13101
uterus	233946	12832	17666	22497	40260		testis	331415	14056	17874
Mean	220380	11816.5	15815.8	20215.6	36608.4		thymus	81244	9066	11113
							uterus	233946	12832	17666

## Sheet: Interactome Fetaures
INTERACTOME DESCRIPTIONS
		HQ		LQ
Complete Interactome
	number of proteins	9596	(100%)	12531	(100%)
	number of interactions	27276	(100%)	58189	(100%)
	average number of interactions / protein	5.68487		9.28721
Possible Interactome
(the set of all interactions possible in at least 1 tissue)
	number of proteins	7293	(76%)	9940	(79%)
	number of interactions	21010	(77%)	48178	(83%)
	average number of interactions / protein	5.76169		9.69376
Largest Common INteractome (LCIN)
	number of proteins	1996	(21%)	2614	(21%)
	number of interactions	4200	(15%)	10463	(18%)
	average number of interactions / protein	4.20842		8.00536
