# Supplementary material for: Functional Integrative Levels in the Human Interactome Recapitulate Organ Organization
Source: PLoS One. 2011 Jul 20;6(7):e22051. doi: 10.1371/journal.pone.0022051 (PMC3140469; doi:10.1371/journal.pone.0022051)
Supplement: Table S4 — Functional Analyses of the LCIN using the three ontologies of GO. Terms of the Biological Process sub-ontology that are found over-represented (Sheet Enriched BP annotations) and depleted (Sheet Depleted BP annotations) among the protein annotations composing the LCIN relatively to the proteins composing the LPIN. Results are obtained with GOToolBox, using an hypergeometric law corrected for multiple testing with the Benjamini & Hochberg correction. The terms whose over/under-representation p-value is less than 1E-05 (in red/blue) have been used to build the SimCT trees (Figure 3). The same analyses have been performed for the two other sub-ontologies. (XLS) [file pone.0022051.s010.xls]

## Sheet: enriched BP annotations
	Enriched Biological Process (BP) annotations in the LCIN.
				Annotated proteins in the LPIN		Annotated proteins in the LCIN
	GO id	depth in GO	GO description	number	percentage	number	percentage	p-value
	GO:0043170	3	macromolecule metabolic process	3272	0.526	1120	0.6433	1.13728e-31
	GO:0044238	3	primary metabolic process	3585	0.5764	1202	0.6904	6.07216e-31
	GO:0008152	2	metabolic process	3754	0.6035	1235	0.7094	1.46167e-27
	GO:0044237	3	cellular metabolic process	3509	0.5641	1160	0.6663	5.26962e-25
	GO:0006412	6.5	translation	223	0.0359	126	0.0724	6.46451e-20
	GO:0016071	6	mRNA metabolic process	211	0.0339	121	0.0695	6.93963e-20
	GO:0006396	6	RNA processing	275	0.0442	143	0.0821	4.85719e-18
	GO:0006397	7	mRNA processing	184	0.0296	106	0.0609	9.36099e-18
	GO:0033036	3	macromolecule localization	541	0.087	238	0.1367	2.89858e-17
	GO:0008380	7	RNA splicing	168	0.027	98	0.0563	5.22903e-17
	GO:0006139	4	nucleobase, nucleoside, nucleotide and nucleic acid metabolic process	1884	0.3029	656	0.3768	1.29491e-15
	GO:0015031	4,5,6	protein transport	458	0.0736	204	0.1172	1.45548e-15
	GO:0019538	4	protein metabolic process	1710	0.2749	603	0.3464	2.05938e-15
	GO:0009059	4	macromolecule biosynthetic process	308	0.0495	149	0.0856	3.35535e-15
	GO:0008104	4	protein localization	507	0.0815	219	0.1258	7.02284e-15
	GO:0044267	5	cellular protein metabolic process	1565	0.2516	552	0.3171	6.39195e-14
	GO:0044260	4	cellular macromolecule metabolic process	1589	0.2555	558	0.3205	1.13214e-13
	GO:0044265	5	cellular macromolecule catabolic process	169	0.0272	92	0.0528	1.47721e-13
	GO:0046907	6,4,5	intracellular transport	437	0.0703	190	0.1091	2.4213e-13
	GO:0045184	3,4,5	establishment of protein localization	484	0.0778	206	0.1183	2.80141e-13
	GO:0043283	4	biopolymer metabolic process	2612	0.4199	854	0.4905	4.90558e-13
	GO:0016043	3	cellular component organization and biogenesis	1610	0.2588	560	0.3217	7.79224e-13
	GO:0009057	4	macromolecule catabolic process	217	0.0349	107	0.0615	6.54364e-12
	GO:0044248	4	cellular catabolic process	242	0.0389	116	0.0666	8.78822e-12
	GO:0016070	5	RNA metabolic process	1449	0.233	505	0.2901	1.29225e-11
	GO:0006886	7,5,6	intracellular protein transport	285	0.0458	131	0.0752	1.57344e-11
	GO:0065003	5.4	macromolecular complex assembly	366	0.0588	159	0.0913	2.56431e-11
	GO:0006259	5	DNA metabolic process	468	0.0752	193	0.1109	4.68604e-11
	GO:0000398	8.1	nuclear mRNA splicing, via spliceosome	57	0.0092	39	0.0224	1.85728e-10
	GO:0000375	8	RNA splicing, via transesterification reactions	57	0.0092	39	0.0224	1.85728e-10
	GO:0000377	9	RNA splicing, via transesterification reactions with bulged adenosine as nucleophile	57	0.0092	39	0.0224	1.85728e-10
	GO:0009056	3	catabolic process	293	0.0471	130	0.0747	3.33417e-10
	GO:0022607	4	cellular component assembly	392	0.063	164	0.0942	3.98332e-10
	GO:0006511	9,8,10	ubiquitin-dependent protein catabolic process	96	0.0154	55	0.0316	9.38987e-10
	GO:0044257	6.7	cellular protein catabolic process	97	0.0156	55	0.0316	1.57157e-09
	GO:0019941	8,7,9	modification-dependent protein catabolic process	97	0.0156	55	0.0316	1.57157e-09
	GO:0043632	6	modification-dependent macromolecule catabolic process	97	0.0156	55	0.0316	1.57157e-09
	GO:0051603	7.8	proteolysis involved in cellular protein catabolic process	97	0.0156	55	0.0316	1.57157e-09
	GO:0043285	5	biopolymer catabolic process	180	0.0289	87	0.05	2.05137e-09
	GO:0022613	4	ribonucleoprotein complex biogenesis and assembly	120	0.0193	64	0.0368	2.16378e-09
	GO:0006913	8,6,7	nucleocytoplasmic transport	110	0.0177	60	0.0345	2.20243e-09
	GO:0051169	7,5,6	nuclear transport	110	0.0177	60	0.0345	2.20243e-09
	GO:0006996	4	organelle organization and biogenesis	699	0.1124	261	0.1499	2.96486e-09
	GO:0022618	6.5	protein-RNA complex assembly	70	0.0113	43	0.0247	3.46119e-09
	GO:0016568	8	chromatin modification	143	0.023	71	0.0408	1.49902e-08
	GO:0009058	3	biosynthetic process	500	0.0804	193	0.1109	2.31942e-08
	GO:0006323	6	DNA packaging	191	0.0307	88	0.0505	2.79455e-08
	GO:0051641	4.3	cellular localization	545	0.0876	207	0.1189	3.08546e-08
	GO:0051649	5,3,4	establishment of cellular localization	533	0.0857	203	0.1166	3.30103e-08
	GO:0015931	4.5	nucleobase, nucleoside, nucleotide and nucleic acid transport	67	0.0108	40	0.023	3.69806e-08
	GO:0006457	6	protein folding	89	0.0143	49	0.0281	4.20475e-08
	GO:0051276	5	chromosome organization and biogenesis	244	0.0392	106	0.0609	5.08178e-08
	GO:0006325	7	establishment and/or maintenance of chromatin architecture	188	0.0302	86	0.0494	5.88247e-08
	GO:0050658	4,6,5,7	RNA transport	64	0.0103	38	0.0218	9.7901e-08
	GO:0051236	3,4,5	establishment of RNA localization	64	0.0103	38	0.0218	9.7901e-08
	GO:0050657	5.6	nucleic acid transport	64	0.0103	38	0.0218	9.7901e-08
	GO:0006512	8	ubiquitin cycle	262	0.0421	111	0.0638	1.18756e-07
	GO:0006403	4	RNA localization	65	0.0105	38	0.0218	1.70487e-07
	GO:0006605	8,6,7	protein targeting	145	0.0233	69	0.0396	1.8447e-07
	GO:0007001	6	chromosome organization and biogenesis (sensu Eukaryota)	236	0.0379	101	0.058	2.40613e-07
	GO:0051170	9,7,8	nuclear import	73	0.0117	41	0.0235	2.50849e-07
	GO:0030163	6.5	protein catabolic process	131	0.0211	63	0.0362	3.83698e-07
	GO:0006606	9,10,7,8,6	protein import into nucleus	72	0.0116	40	0.023	5.09217e-07
	GO:0051028	5,7,6,8	mRNA transport	59	0.0095	34	0.0195	1.15909e-06
	GO:0017038	5,6,7	protein import	91	0.0146	46	0.0264	2.44404e-06
	GO:0048193	7,5,6	Golgi vesicle transport	51	0.0082	30	0.0172	2.71544e-06
	GO:0065002	8,6,7	intracellular protein transport across a membrane	65	0.0105	35	0.0201	6.30233e-06
	GO:0006413	7.6	translational initiation	37	0.0059	23	0.0132	1.10885e-05
	GO:0043039	7.8	tRNA aminoacylation	18	0.0029	14	0.008	1.44795e-05
	GO:0043038	6.7	amino acid activation	18	0.0029	14	0.008	1.44795e-05
	GO:0006418	8,7,9,6	tRNA aminoacylation for protein translation	18	0.0029	14	0.008	1.44795e-05
	GO:0007049	3	cell cycle	622	0.1	216	0.1241	2.0015e-05
	GO:0000059	8,10,11,7,9	protein import into nucleus, docking	15	0.0024	12	0.0069	3.84441e-05
	GO:0002474	5	antigen processing and presentation of peptide antigen via MHC class I	19	0.0031	14	0.008	3.97007e-05
	GO:0006096	9.1	glycolysis	28	0.0045	18	0.0103	5.27066e-05
	GO:0019222	4.3	regulation of metabolic process	1427	0.2294	452	0.2596	5.70326e-05
	GO:0006333	8	chromatin assembly or disassembly	71	0.0114	35	0.0201	6.60327e-05
	GO:0051168	9,7,8	nuclear export	36	0.0058	21	0.0121	9.44096e-05
	GO:0016458	5	gene silencing	20	0.0032	14	0.008	9.54798e-05
	GO:0006414	7.6	translational elongation	12	0.0019	10	0.0057	9.94667e-05
	GO:0006338	9	chromatin remodeling	41	0.0066	23	0.0132	9.97604e-05
	GO:0031323	5.4	regulation of cellular metabolic process	1364	0.2193	431	0.2476	0.000104
	GO:0006891	8,6,5,7	intra-Golgi vesicle-mediated transport	14	0.0023	11	0.0063	0.0001103
	GO:0006974	4	response to DNA damage stimulus	216	0.0347	84	0.0482	0.0001164
	GO:0006405	10,8,5,7,9,6	RNA export from nucleus	25	0.004	16	0.0092	0.0001467
	GO:0006461	6.5	protein complex assembly	215	0.0346	83	0.0477	0.000164
	GO:0046365	6.7	monosaccharide catabolic process	35	0.0056	20	0.0115	0.0001979
	GO:0048002	4	antigen processing and presentation of peptide antigen	21	0.0034	14	0.008	0.0002067
	GO:0006350	5	transcription	1257	0.2021	396	0.2275	0.0002396
	GO:0006007	8.9	glucose catabolic process	33	0.0053	19	0.0109	0.0002484
	GO:0006260	6	DNA replication	136	0.0219	56	0.0322	0.0002689
	GO:0019219	6.5	regulation of nucleobase, nucleoside, nucleotide and nucleic acid metabolic process	1244	0.2	391	0.2246	0.0003095
	GO:0006376	8,7,10,12,3	mRNA splice site selection	13	0.0021	10	0.0057	0.0003108
	GO:0046164	5	alcohol catabolic process	36	0.0058	20	0.0115	0.0003214
	GO:0009719	3	response to endogenous stimulus	242	0.0389	90	0.0517	0.0003635
	GO:0005975	4	carbohydrate metabolic process	144	0.0232	58	0.0333	0.0003997
	GO:0006366	8.7	transcription from RNA polymerase II promoter	475	0.0764	162	0.093	0.0004061
	GO:0019320	7.8	hexose catabolic process	34	0.0055	19	0.0109	0.0004063
	GO:0005996	5.6	monosaccharide metabolic process	69	0.0111	32	0.0184	0.0004757
	GO:0006446	8,7,6	regulation of translational initiation	27	0.0043	16	0.0092	0.0004873
	GO:0040029	4	regulation of gene expression, epigenetic	32	0.0051	18	0.0103	0.0005136
	GO:0044275	6	cellular carbohydrate catabolic process	40	0.0064	21	0.0121	0.0006042
	GO:0051252	7.6	regulation of RNA metabolic process	16	0.0026	11	0.0063	0.0006886
	GO:0007067	8,6,7,5	mitosis	147	0.0236	58	0.0333	0.0006899
	GO:0016567	9	protein ubiquitination	51	0.0082	25	0.0144	0.0006986
	GO:0032446	8	protein modification by small protein conjugation	54	0.0087	26	0.0149	0.0007669
	GO:0019318	6.7	hexose metabolic process	68	0.0109	31	0.0178	0.0007936
	GO:0000087	7,5,6	M phase of mitotic cell cycle	148	0.0238	58	0.0333	0.0008201
	GO:0000245	7,6,9,11	spliceosome assembly	28	0.0045	16	0.0092	0.0008204
	GO:0006281	6.5	DNA repair	179	0.0288	68	0.0391	0.0008403
	GO:0031047	6	RNA-mediated gene silencing	10	0.0016	8	0.0046	0.0008712
	GO:0016052	5	carbohydrate catabolic process	41	0.0066	21	0.0121	0.0008939
	GO:0045449	7.6	regulation of transcription	1198	0.1926	372	0.2137	0.000937
	GO:0000278	4	mitotic cell cycle	208	0.0334	77	0.0442	0.0009456
	GO:0051789	4	response to protein stimulus	36	0.0058	19	0.0109	0.00098
	GO:0006986	4.5	response to unfolded protein	36	0.0058	19	0.0109	0.00098
	GO:0016192	4.5	vesicle-mediated transport	327	0.0526	114	0.0655	0.0009872
	GO:0022411	4	cellular component disassembly	26	0.0042	15	0.0086	0.0010364
	GO:0044262	5	cellular carbohydrate metabolic process	116	0.0186	47	0.027	0.0010516
	GO:0043623	7.6	cellular protein complex assembly	47	0.0076	23	0.0132	0.0011259
	GO:0012501	5.7	programmed cell death	525	0.0844	173	0.0994	0.001299
	GO:0006357	9.8	regulation of transcription from RNA polymerase II promoter	314	0.0505	109	0.0626	0.0013859
	GO:0022402	4.3	cell cycle process	530	0.0852	174	0.0999	0.0014733
	GO:0006066	4	alcohol metabolic process	118	0.019	47	0.027	0.0015247
	GO:0006997	5	nuclear organization and biogenesis	22	0.0035	13	0.0075	0.0016501
	GO:0006351	7.6	transcription, DNA-dependent	1154	0.1855	356	0.2045	0.0016751
	GO:0031529	8,7,9	ruffle organization and biogenesis	5	0.0008	5	0.0029	0.001711
	GO:0006915	6.8	apoptosis	519	0.0834	170	0.0976	0.0017657
	GO:0032774	6	RNA biosynthetic process	1156	0.1859	356	0.2045	0.0018472
	GO:0008219	4.6	cell death	550	0.0884	179	0.1028	0.0018614
	GO:0016265	3	death	550	0.0884	179	0.1028	0.0018614
	GO:0006406	11,9,6,8,10,7	mRNA export from nucleus	20	0.0032	12	0.0069	0.0020776
	GO:0032259	5	methylation	25	0.004	14	0.008	0.0021447
	GO:0043414	6	biopolymer methylation	25	0.004	14	0.008	0.0021447
	GO:0043241	6.5	protein complex disassembly	11	0.0018	8	0.0046	0.0023029
	GO:0032984	5	macromolecular complex disassembly	11	0.0018	8	0.0046	0.0023029
	GO:0043624	7.6	cellular protein complex disassembly	11	0.0018	8	0.0046	0.0023029
	GO:0009892	5.4	negative regulation of metabolic process	298	0.0479	102	0.0586	0.002734
	GO:0043284	5	biopolymer biosynthetic process	23	0.0037	13	0.0075	0.0027371
	GO:0050794	4.3	regulation of cellular process	2296	0.3691	677	0.3889	0.0031065
	GO:0030262	7,8,6,10	apoptotic nuclear changes	16	0.0026	10	0.0057	0.0032631
	GO:0006612	9,7,8	protein targeting to membrane	16	0.0026	10	0.0057	0.0032631
	GO:0031324	6.5	negative regulation of cellular metabolic process	267	0.0429	92	0.0528	0.0032632
	GO:0051246	5.4	regulation of protein metabolic process	186	0.0299	67	0.0385	0.0033376
	GO:0043067	5,6,8,4	regulation of programmed cell death	371	0.0596	123	0.0706	0.0036353
	GO:0042254	5	ribosome biogenesis and assembly	51	0.0082	23	0.0132	0.0037264
	GO:0016481	8.7	negative regulation of transcription	210	0.0338	74	0.0425	0.0039128
	GO:0006355	8.7	regulation of transcription, DNA-dependent	1114	0.1791	339	0.1947	0.003986
	GO:0051187	5	cofactor catabolic process	14	0.0023	9	0.0052	0.004054
	GO:0006810	3.4	transport	1167	0.1876	354	0.2033	0.0041008
	GO:0042981	6,7,9,5	regulation of apoptosis	366	0.0588	121	0.0695	0.0041456
	GO:0006401	6	RNA catabolic process	32	0.0051	16	0.0092	0.0043887
	GO:0000226	7	microtubule cytoskeleton organization and biogenesis	55	0.0088	24	0.0138	0.0049307
	GO:0006006	7.8	glucose metabolic process	55	0.0088	24	0.0138	0.0049307
	GO:0006084	6	acetyl-CoA metabolic process	12	0.0019	8	0.0046	0.0049805
	GO:0065004	6.5	protein-DNA complex assembly	85	0.0137	34	0.0195	0.005008
	GO:0007059	3	chromosome segregation	41	0.0066	19	0.0109	0.0054508
	GO:0051726	5.4	regulation of cell cycle	404	0.065	131	0.0752	0.0056545
	GO:0032320	8,9,10	positive regulation of Ras GTPase activity	4	0.0006	4	0.0023	0.0061229
	GO:0043666	6	regulation of phosphoprotein phosphatase activity	4	0.0006	4	0.0023	0.0061229
	GO:0032496	6,5,7	response to lipopolysaccharide	4	0.0006	4	0.0023	0.0061229
	GO:0009259	6	ribonucleotide metabolic process	33	0.0053	16	0.0092	0.0061444
	GO:0006417	7,6,5	regulation of translation	108	0.0174	41	0.0235	0.0062003
	GO:0051186	4	cofactor metabolic process	65	0.0105	27	0.0155	0.0063135
	GO:0051301	3	cell division	163	0.0262	58	0.0333	0.0067421
	GO:0000074	6.5	regulation of progression through cell cycle	400	0.0643	129	0.0741	0.0067923
	GO:0045934	7.6	negative regulation of nucleobase, nucleoside, nucleotide and nucleic acid metabolic process	232	0.0373	79	0.0454	0.0068079
	GO:0006399	6	tRNA metabolic process	39	0.0063	18	0.0103	0.006909
	GO:0019882	3	antigen processing and presentation	45	0.0072	20	0.0115	0.0073884
	GO:0006379	8	mRNA cleavage	6	0.001	5	0.0029	0.0073983
	GO:0051128	5.4	regulation of cellular component organization and biogenesis	57	0.0092	24	0.0138	0.0077578
	GO:0030521	8	androgen receptor signaling pathway	34	0.0055	16	0.0092	0.0083701
	GO:0009987	2	cellular process	5612	0.9023	1589	0.9127	0.0085175
	GO:0000279	6.5	M phase	182	0.0293	63	0.0362	0.0089066
	GO:0051234	2.3	establishment of localization	1219	0.196	362	0.2079	0.0094656
	GO:0022415	4.3	viral reproductive process	29	0.0047	14	0.008	0.0100937
	GO:0022403	5.4	cell cycle phase	230	0.037	77	0.0442	0.0101477
	GO:0048523	5.4	negative regulation of cellular process	747	0.1201	227	0.1304	0.0102885
	GO:0045892	9.8	negative regulation of transcription, DNA-dependent	145	0.0233	51	0.0293	0.0114155
	GO:0008632	6,7,9	apoptotic program	62	0.01	25	0.0144	0.0114738
	GO:0007017	6	microtubule-based process	119	0.0191	43	0.0247	0.011509
	GO:0006732	5	coenzyme metabolic process	56	0.009	23	0.0132	0.0117197
	GO:0030518	7	steroid hormone receptor signaling pathway	47	0.0076	20	0.0115	0.0118377
	GO:0009060	6	aerobic respiration	11	0.0018	7	0.004	0.0118892
	GO:0046356	7	acetyl-CoA catabolic process	11	0.0018	7	0.004	0.0118892
	GO:0045047	9,8,7,6,5	protein targeting to ER	11	0.0018	7	0.004	0.0118892
	GO:0006099	8,7,6	tricarboxylic acid cycle	11	0.0018	7	0.004	0.0118892
	GO:0032392	6	DNA geometric change	11	0.0018	7	0.004	0.0118892
	GO:0009109	6	coenzyme catabolic process	11	0.0018	7	0.004	0.0118892
	GO:0032508	7	DNA duplex unwinding	11	0.0018	7	0.004	0.0118892
	GO:0006268	8	DNA unwinding during replication	11	0.0018	7	0.004	0.0118892
	GO:0032318	7,8,9	regulation of Ras GTPase activity	16	0.0026	9	0.0052	0.012039
	GO:0045454	6.4	cell redox homeostasis	24	0.0039	12	0.0069	0.0120562
	GO:0006916	8,9,11,7	anti-apoptosis	126	0.0203	45	0.0258	0.0122063
	GO:0043068	6,7,9,5	positive regulation of programmed cell death	169	0.0272	58	0.0333	0.0124796
	GO:0043412	5	biopolymer modification	1010	0.1624	300	0.1723	0.0126319
	GO:0043687	7	post-translational protein modification	890	0.1431	266	0.1528	0.0126508
	GO:0043069	6,7,9,5	negative regulation of programmed cell death	166	0.0267	57	0.0327	0.0128569
	GO:0008629	9,10,12,8	induction of apoptosis by intracellular signals	27	0.0043	13	0.0075	0.0129741
	GO:0006464	6	protein modification process	978	0.1572	290	0.1666	0.0138837
	GO:0043065	7,8,10,6	positive regulation of apoptosis	167	0.0268	57	0.0327	0.0140897
	GO:0006730	4	one-carbon compound metabolic process	33	0.0053	15	0.0086	0.0141193
	GO:0043066	7,8,10,6	negative regulation of apoptosis	164	0.0264	56	0.0322	0.01452
	GO:0030522	6	intracellular receptor-mediated signaling pathway	48	0.0077	20	0.0115	0.0146356
	GO:0006890	8,6,5,7	retrograde vesicle-mediated transport, Golgi to ER	9	0.0014	6	0.0034	0.0150307
	GO:0007052	5,4,9	mitotic spindle organization and biogenesis	9	0.0014	6	0.0034	0.0150307
	GO:0050789	3	regulation of biological process	2489	0.4002	712	0.409	0.0155455
	GO:0048519	4	negative regulation of biological process	777	0.1249	232	0.1333	0.0156732
	GO:0006479	9.7	protein amino acid methylation	14	0.0023	8	0.0046	0.0156991
	GO:0008213	8	protein amino acid alkylation	14	0.0023	8	0.0046	0.0156991
	GO:0006308	5.6	DNA catabolic process	14	0.0023	8	0.0046	0.0156991
	GO:0007264	6	small GTPase mediated signal transduction	233	0.0375	76	0.0437	0.0163194
	GO:0009260	6.7	ribonucleotide biosynthetic process	31	0.005	14	0.008	0.0179416
	GO:0006367	8,9,7	transcription initiation from RNA polymerase II promoter	31	0.005	14	0.008	0.0179416
	GO:0065009	3	regulation of a molecular function	300	0.0482	95	0.0546	0.0181021
	GO:0031497	5.9	chromatin assembly	40	0.0064	17	0.0098	0.0183308
	GO:0000184	8	mRNA catabolic process, nonsense-mediated decay	17	0.0027	9	0.0052	0.0184408
	GO:0031326	6.5	regulation of cellular biosynthetic process	120	0.0193	42	0.0241	0.0184888
	GO:0009889	5.4	regulation of biosynthetic process	130	0.0209	45	0.0258	0.018569
	GO:0006378	9	mRNA polyadenylation	7	0.0011	5	0.0029	0.0186602
	GO:0007569	4	cell aging	7	0.0011	5	0.0029	0.0186602
	GO:0043331	4	response to dsRNA	7	0.0011	5	0.0029	0.0186602
	GO:0043631	8	RNA polyadenylation	7	0.0011	5	0.0029	0.0186602
	GO:0007016	6	cytoskeletal anchoring	7	0.0011	5	0.0029	0.0186602
	GO:0007033	5	vacuole organization and biogenesis	7	0.0011	5	0.0029	0.0186602
	GO:0007010	5	cytoskeleton organization and biogenesis	318	0.0511	100	0.0574	0.0187499
	GO:0007265	7	Ras protein signal transduction	104	0.0167	37	0.0213	0.0194937
	GO:0046578	7,8,6	regulation of Ras protein signal transduction	59	0.0095	23	0.0132	0.0200198
	GO:0000060	9,10,11,7,8	protein import into nucleus, translocation	20	0.0032	10	0.0057	0.0203356
	GO:0006607	10,11,8,9,7	NLS-bearing substrate import into nucleus	12	0.0019	7	0.004	0.0205652
	GO:0006305	7	DNA alkylation	12	0.0019	7	0.004	0.0205652
	GO:0006892	8,6,5,7	post-Golgi vesicle-mediated transport	12	0.0019	7	0.004	0.0205652
	GO:0006306	5,8,7	DNA methylation	12	0.0019	7	0.004	0.0205652
	GO:0065007	2	biological regulation	2678	0.4305	756	0.4342	0.0212644
	GO:0006352	7,8,6	transcription initiation	50	0.008	20	0.0115	0.0214335
	GO:0009607	3	response to biotic stimulus	125	0.0201	43	0.0247	0.0217608
	GO:0031503	5	protein complex localization	3	0.0005	3	0.0017	0.0219021
	GO:0035194	6.7	RNA-mediated posttranscriptional gene silencing	3	0.0005	3	0.0017	0.0219021
	GO:0000738	6.7	DNA catabolic process, exonucleolytic	3	0.0005	3	0.0017	0.0219021
	GO:0007025	8	beta-tubulin folding	3	0.0005	3	0.0017	0.0219021
	GO:0051319	6,7,5	G2 phase	3	0.0005	3	0.0017	0.0219021
	GO:0006013	7.8	mannose metabolic process	3	0.0005	3	0.0017	0.0219021
	GO:0016441	5.6	posttranscriptional gene silencing	3	0.0005	3	0.0017	0.0219021
	GO:0000085	7,8,6	G2 phase of mitotic cell cycle	3	0.0005	3	0.0017	0.0219021
	GO:0032321	9,10,11	positive regulation of Rho GTPase activity	3	0.0005	3	0.0017	0.0219021
	GO:0042255	7.6	ribosome assembly	3	0.0005	3	0.0017	0.0219021
	GO:0042787	10,9,11	protein ubiquitination during ubiquitin-dependent protein catabolic process	5	0.0008	4	0.0023	0.0220595
	GO:0043550	7	regulation of lipid kinase activity	5	0.0008	4	0.0023	0.0220595
	GO:0009141	6	nucleoside triphosphate metabolic process	26	0.0042	12	0.0069	0.0223787
	GO:0009150	7	purine ribonucleotide metabolic process	29	0.0047	13	0.0075	0.0228159
	GO:0051179	2	localization	1447	0.2326	413	0.2372	0.0230405
	GO:0006914	3	autophagy	15	0.0024	8	0.0046	0.0242469
	GO:0045045	7,5,4,6	secretory pathway	130	0.0209	44	0.0253	0.0251582
	GO:0043161	10,9,11	proteasomal ubiquitin-dependent protein catabolic process	18	0.0029	9	0.0052	0.0265835
	GO:0006515	8.9	misfolded or incompletely synthesized protein catabolic process	10	0.0016	6	0.0034	0.02708
	GO:0030433	9,11,10,12	ER-associated protein catabolic process	10	0.0016	6	0.0034	0.02708
	GO:0006613	10,9,8,7,6	cotranslational protein targeting to membrane	10	0.0016	6	0.0034	0.02708
	GO:0006402	7	mRNA catabolic process	21	0.0034	10	0.0057	0.0279835
	GO:0006284	7.6	base-excision repair	21	0.0034	10	0.0057	0.0279835
	GO:0006334	6,7,10	nucleosome assembly	33	0.0053	14	0.008	0.0287933
	GO:0051129	6.5	negative regulation of cell organization and biogenesis	27	0.0043	12	0.0069	0.0290374
	GO:0050790	4	regulation of catalytic activity	280	0.045	86	0.0494	0.0311366
	GO:0006917	8,9,11,7	induction of apoptosis	140	0.0225	46	0.0264	0.0321009
	GO:0048468	3.5	cell development	769	0.1236	219	0.1258	0.0323448
	GO:0051056	6,7,5	regulation of small GTPase mediated signal transduction	86	0.0138	30	0.0172	0.0339006
	GO:0012502	7,8,10,6	induction of programmed cell death	141	0.0227	46	0.0264	0.034362
	GO:0040008	4.3	regulation of growth	117	0.0188	39	0.0224	0.0348895
	GO:0043407	8.9	negative regulation of MAPK activity	16	0.0026	8	0.0046	0.0349499
	GO:0016032	2	viral reproduction	34	0.0055	14	0.008	0.0352854
	GO:0006261	7	DNA-dependent DNA replication	73	0.0117	26	0.0149	0.0354137
	GO:0030036	7	actin cytoskeleton organization and biogenesis	145	0.0233	47	0.027	0.0355346
	GO:0043487	8.7	regulation of RNA stability	8	0.0013	5	0.0029	0.0358567
	GO:0007030	5	Golgi organization and biogenesis	8	0.0013	5	0.0029	0.0358567
	GO:0043488	9,8,7	regulation of mRNA stability	8	0.0013	5	0.0029	0.0358567
	GO:0006720	5.6	isoprenoid metabolic process	8	0.0013	5	0.0029	0.0358567
	GO:0006163	6	purine nucleotide metabolic process	31	0.005	13	0.0075	0.0360333
	GO:0006950	3	response to stress	611	0.0982	174	0.0999	0.03619
	GO:0046034	5.9	ATP metabolic process	19	0.0031	9	0.0052	0.0364033
	GO:0009152	7.8	purine ribonucleotide biosynthetic process	28	0.0045	12	0.0069	0.0366284
	GO:0009199	7	ribonucleoside triphosphate metabolic process	25	0.004	11	0.0063	0.036986
	GO:0016049	5,3,7,8	cell growth	111	0.0178	37	0.0213	0.0373541
	GO:0045893	9.8	positive regulation of transcription, DNA-dependent	174	0.028	55	0.0316	0.037372
	GO:0051336	5	regulation of hydrolase activity	91	0.0146	31	0.0178	0.0393309
	GO:0009117	5	nucleotide metabolic process	74	0.0119	26	0.0149	0.0393639
	GO:0043087	6	regulation of GTPase activity	38	0.0061	15	0.0086	0.0410189
	GO:0006508	6	proteolysis	293	0.0471	87	0.05	0.0419888
	GO:0016570	10.8	histone modification	35	0.0056	14	0.008	0.0423908
	GO:0016569	9	covalent chromatin modification	35	0.0056	14	0.008	0.0423908
	GO:0016575	11.9	histone deacetylation	11	0.0018	6	0.0034	0.0429311
	GO:0006476	8	protein amino acid deacetylation	11	0.0018	6	0.0034	0.0429311
	GO:0042552	7,9,5,8	myelination	11	0.0018	6	0.0034	0.0429311
	GO:0008361	4,6,7	regulation of cell size	113	0.0182	37	0.0213	0.0431205
	GO:0045935	7.6	positive regulation of nucleobase, nucleoside, nucleotide and nucleic acid metabolic process	225	0.0362	68	0.0391	0.0443793
	GO:0030029	6	actin filament-based process	153	0.0246	48	0.0276	0.0454978
	GO:0044249	4	cellular biosynthetic process	286	0.046	84	0.0482	0.0460649
	GO:0051248	6.5	negative regulation of protein metabolic process	62	0.01	22	0.0126	0.0461372
	GO:0015980	4	energy derivation by oxidation of organic compounds	42	0.0068	16	0.0092	0.0461728
	GO:0045333	5	cellular respiration	14	0.0023	7	0.004	0.0462825
	GO:0006289	7.6	nucleotide-excision repair	23	0.0037	10	0.0057	0.0471503
	GO:0009142	6.7	nucleoside triphosphate biosynthetic process	23	0.0037	10	0.0057	0.0471503
	GO:0009201	7.8	ribonucleoside triphosphate biosynthetic process	23	0.0037	10	0.0057	0.0471503
	GO:0006754	7,9,6,8,10	ATP biosynthetic process	17	0.0027	8	0.0046	0.0475757
	GO:0007051	8	spindle organization and biogenesis	17	0.0027	8	0.0046	0.0475757
	GO:0006753	7	nucleoside phosphate metabolic process	17	0.0027	8	0.0046	0.0475757
	GO:0043193	10.9	positive regulation of gene-specific transcription	6	0.001	4	0.0023	0.0476825
	GO:0007040	6	lysosome organization and biogenesis	6	0.001	4	0.0023	0.0476825
	GO:0006265	6	DNA topological change	6	0.001	4	0.0023	0.0476825
	GO:0022408	6.7	negative regulation of cell-cell adhesion	6	0.001	4	0.0023	0.0476825
	GO:0050684	8.7	regulation of mRNA processing	6	0.001	4	0.0023	0.0476825
	GO:0046457	9,8,10,7	prostanoid biosynthetic process	6	0.001	4	0.0023	0.0476825
	GO:0001516	10,9,11,8	prostaglandin biosynthetic process	6	0.001	4	0.0023	0.0476825
	GO:0001558	5,6,4,8,9	regulation of cell growth	90	0.0145	30	0.0172	0.0480026
	GO:0051052	7.6	regulation of DNA metabolic process	39	0.0063	15	0.0086	0.0480456
	GO:0006310	6	DNA recombination	73	0.0117	25	0.0144	0.0495433
	GO:0006364	6.7	rRNA processing	36	0.0058	14	0.008	0.0499978
	GO:0051348	6	negative regulation of transferase activity	33	0.0053	13	0.0075	0.0520212
	GO:0006469	7.8	negative regulation of protein kinase activity	33	0.0053	13	0.0075	0.0520212
	GO:0045941	8.7	positive regulation of transcription	220	0.0354	65	0.0373	0.0523804
	GO:0000122	10.9	negative regulation of transcription from RNA polymerase II promoter	95	0.0153	31	0.0178	0.0532337
	GO:0051325	6.5	interphase	67	0.0108	23	0.0132	0.0537971
	GO:0006164	6.7	purine nucleotide biosynthetic process	30	0.0048	12	0.0069	0.054098
	GO:0030308	6,7,5,9,8,10	negative regulation of cell growth	27	0.0043	11	0.0063	0.0561949
	GO:0045792	5,7,8	negative regulation of cell size	27	0.0043	11	0.0063	0.0561949
	GO:0006839	7,5,6	mitochondrial transport	27	0.0043	11	0.0063	0.0561949
	GO:0040007	2	growth	159	0.0256	48	0.0276	0.0575014
	GO:0022407	5.6	regulation of cell-cell adhesion	9	0.0014	5	0.0029	0.0581315
	GO:0030865	6	cortical cytoskeleton organization and biogenesis	9	0.0014	5	0.0029	0.0581315
	GO:0043681	6,7,8	protein import into mitochondrion	9	0.0014	5	0.0029	0.0581315
	GO:0001952	6.5	regulation of cell-matrix adhesion	9	0.0014	5	0.0029	0.0581315
	GO:0006752	6	group transfer coenzyme metabolic process	24	0.0039	10	0.0057	0.0582512
	GO:0009205	8	purine ribonucleoside triphosphate metabolic process	24	0.0039	10	0.0057	0.0582512
	GO:0009144	7	purine nucleoside triphosphate metabolic process	24	0.0039	10	0.0057	0.0582512
	GO:0043086	5	negative regulation of enzyme activity	51	0.0082	18	0.0103	0.0609975
	GO:0051329	7,5,6	interphase of mitotic cell cycle	65	0.0105	22	0.0126	0.0611559
	GO:0051716	3	cellular response to stimulus	12	0.0019	6	0.0034	0.0618695
	GO:0000188	9,10,8	inactivation of MAPK activity	12	0.0019	6	0.0034	0.0618695
	GO:0006611	9,10,7,8	protein export from nucleus	12	0.0019	6	0.0034	0.0618695
	GO:0007568	3	aging	12	0.0019	6	0.0034	0.0618695
	GO:0006921	7,8,5,10	cell structure disassembly during apoptosis	15	0.0024	7	0.004	0.0625329
	GO:0035162	6,7,8,5	embryonic hemopoiesis	4	0.0006	3	0.0017	0.063117
	GO:0043547	7	positive regulation of GTPase activity	4	0.0006	3	0.0017	0.063117
	GO:0016574	11,9,10	histone ubiquitination	4	0.0006	3	0.0017	0.063117
	GO:0048864	4.6	stem cell development	4	0.0006	3	0.0017	0.063117
	GO:0042921	9	glucocorticoid receptor signaling pathway	4	0.0006	3	0.0017	0.063117
	GO:0019048	6,5,4	virus-host interaction	4	0.0006	3	0.0017	0.063117
	GO:0031498	8,9,7	chromatin disassembly	4	0.0006	3	0.0017	0.063117
	GO:0043489	9.8	RNA stabilization	4	0.0006	3	0.0017	0.063117
	GO:0030503	5,7,4	regulation of cell redox homeostasis	4	0.0006	3	0.0017	0.063117
	GO:0035303	8.7	regulation of dephosphorylation	4	0.0006	3	0.0017	0.063117
	GO:0019827	7,5,6,3	stem cell maintenance	4	0.0006	3	0.0017	0.063117
	GO:0031958	8	corticosteroid receptor signaling pathway	4	0.0006	3	0.0017	0.063117
	GO:0009311	5	oligosaccharide metabolic process	4	0.0006	3	0.0017	0.063117
	GO:0048255	10,9,8	mRNA stabilization	4	0.0006	3	0.0017	0.063117
	GO:0043330	5.6	response to exogenous dsRNA	4	0.0006	3	0.0017	0.063117
	GO:0048863	5	stem cell differentiation	4	0.0006	3	0.0017	0.063117
	GO:0031056	6,8,11,5,9,7	regulation of histone modification	4	0.0006	3	0.0017	0.063117
	GO:0006337	9,10,8	nucleosome disassembly	4	0.0006	3	0.0017	0.063117
	GO:0019883	4	antigen processing and presentation of endogenous antigen	4	0.0006	3	0.0017	0.063117
	GO:0030224	7,9,10,8	monocyte differentiation	4	0.0006	3	0.0017	0.063117
	GO:0016072	6	rRNA metabolic process	38	0.0061	14	0.008	0.066148
	GO:0032940	6,4,5	secretion by cell	160	0.0257	46	0.0264	0.0688428
	GO:0043549	6	regulation of kinase activity	157	0.0252	45	0.0258	0.0699166
	GO:0051338	5	regulation of transferase activity	157	0.0252	45	0.0258	0.0699166
	GO:0051261	6	protein depolymerization	25	0.004	10	0.0057	0.0699622
	GO:0051098	4	regulation of binding	25	0.004	10	0.0057	0.0699622
	GO:0019058	5.4	viral infectious cycle	25	0.004	10	0.0057	0.0699622
	GO:0009615	4.5	response to virus	56	0.009	19	0.0109	0.0699742
	GO:0045786	6,7,5	negative regulation of progression through cell cycle	146	0.0235	42	0.0241	0.0720383
	GO:0006119	7.4	oxidative phosphorylation	32	0.0051	12	0.0069	0.0733441
	GO:0009206	8.9	purine ribonucleoside triphosphate biosynthetic process	22	0.0035	9	0.0052	0.0733601
	GO:0006818	4.5	hydrogen transport	22	0.0035	9	0.0052	0.0733601
	GO:0009145	7.8	purine nucleoside triphosphate biosynthetic process	22	0.0035	9	0.0052	0.0733601
	GO:0015992	5,7,6,8	proton transport	22	0.0035	9	0.0052	0.0733601
	GO:0007163	6,3,7	establishment and/or maintenance of cell polarity	22	0.0035	9	0.0052	0.0733601
	GO:0008064	6,9,5	regulation of actin polymerization and/or depolymerization	29	0.0047	11	0.0063	0.0774383
	GO:0006449	8,7,9,6	regulation of translational termination	2	0.0003	2	0.0011	0.0783136
	GO:0006999	6	nuclear pore organization and biogenesis	2	0.0003	2	0.0011	0.0783136
	GO:0006481	9,10,8	C-terminal protein amino acid methylation	2	0.0003	2	0.0011	0.0783136
	GO:0001672	6,8,9,5,7	regulation of chromatin assembly or disassembly	2	0.0003	2	0.0011	0.0783136
	GO:0045002	8.7	double-strand break repair via single-strand annealing	2	0.0003	2	0.0011	0.0783136
	GO:0048261	8,9,7	negative regulation of receptor mediated endocytosis	2	0.0003	2	0.0011	0.0783136
	GO:0035195	7.8	miRNA-mediated gene silencing	2	0.0003	2	0.0011	0.0783136
	GO:0031050	7.5	dsRNA fragmentation	2	0.0003	2	0.0011	0.0783136
	GO:0051300	5,4,6	spindle pole body organization and biogenesis	2	0.0003	2	0.0011	0.0783136
	GO:0009312	6	oligosaccharide biosynthetic process	2	0.0003	2	0.0011	0.0783136
	GO:0016246	7.8	RNA interference	2	0.0003	2	0.0011	0.0783136
	GO:0043551	8	regulation of phosphoinositide 3-kinase activity	2	0.0003	2	0.0011	0.0783136
	GO:0015991	7,9,8,10	ATP hydrolysis coupled proton transport	2	0.0003	2	0.0011	0.0783136
	GO:0006930	6,9,8,10,7	substrate-bound cell migration, cell extension	2	0.0003	2	0.0011	0.0783136
	GO:0006288	8.7	base-excision repair, DNA ligation	2	0.0003	2	0.0011	0.0783136
	GO:0045003	9.8	double-strand break repair via synthesis-dependent strand annealing	2	0.0003	2	0.0011	0.0783136
	GO:0002483	5	antigen processing and presentation of endogenous peptide antigen	2	0.0003	2	0.0011	0.0783136
	GO:0000303	7	response to superoxide	2	0.0003	2	0.0011	0.0783136
	GO:0006788	7,8,6	heme oxidation	2	0.0003	2	0.0011	0.0783136
	GO:0042147	8,6,7	retrograde transport, endosome to Golgi	2	0.0003	2	0.0011	0.0783136
	GO:0000729	7,8,10,9	DNA double-strand break processing	2	0.0003	2	0.0011	0.0783136
	GO:0014044	5,8,7,10	Schwann cell development	2	0.0003	2	0.0011	0.0783136
	GO:0045541	9,8,10,7,11	negative regulation of cholesterol biosynthetic process	2	0.0003	2	0.0011	0.0783136
	GO:0018410	8	peptide or protein carboxyl-terminal blocking	2	0.0003	2	0.0011	0.0783136
	GO:0006415	8,7,6	translational termination	2	0.0003	2	0.0011	0.0783136
	GO:0045939	7,6,8	negative regulation of steroid metabolic process	2	0.0003	2	0.0011	0.0783136
	GO:0035196	8,9,6	miRNA-mediated gene silencing, production of miRNAs	2	0.0003	2	0.0011	0.0783136
	GO:0022011	8,10,6,9,11	myelination in the peripheral nervous system	2	0.0003	2	0.0011	0.0783136
	GO:0006213	6	pyrimidine nucleoside metabolic process	2	0.0003	2	0.0011	0.0783136
	GO:0009299	8.7	mRNA transcription	2	0.0003	2	0.0011	0.0783136
	GO:0032292	7,9,5,8	ensheathment of axons in the peripheral nervous system	2	0.0003	2	0.0011	0.0783136
	GO:0019885	6	antigen processing and presentation of endogenous peptide antigen via MHC class I	2	0.0003	2	0.0011	0.0783136
	GO:0006432	9,8,10,7	phenylalanyl-tRNA aminoacylation	2	0.0003	2	0.0011	0.0783136
	GO:0002829	10,8,9	negative regulation of T-helper 2 type immune response	2	0.0003	2	0.0011	0.0783136
	GO:0002828	9,7,8	regulation of T-helper 2 type immune response	2	0.0003	2	0.0011	0.0783136
	GO:0043089	8,10,11,12	positive regulation of Cdc42 GTPase activity	2	0.0003	2	0.0011	0.0783136
	GO:0030512	7,10,6	negative regulation of transforming growth factor beta receptor signaling pathway	2	0.0003	2	0.0011	0.0783136
	GO:0006448	8,7,6	regulation of translational elongation	2	0.0003	2	0.0011	0.0783136
	GO:0043552	7.9	positive regulation of phosphoinositide 3-kinase activity	2	0.0003	2	0.0011	0.0783136
	GO:0006424	9,8,10,7	glutamyl-tRNA aminoacylation	2	0.0003	2	0.0011	0.0783136
	GO:0009166	5.6	nucleotide catabolic process	2	0.0003	2	0.0011	0.0783136
	GO:0045900	9,8,7	negative regulation of translational elongation	2	0.0003	2	0.0011	0.0783136
	GO:0051017	9	actin filament bundle formation	16	0.0026	7	0.004	0.080103
	GO:0008366	6,8,4,7	axon ensheathment	16	0.0026	7	0.004	0.080103
	GO:0006304	6	DNA modification	16	0.0026	7	0.004	0.080103
	GO:0007272	5,7,3,6	ensheathment of neurons	16	0.0026	7	0.004	0.080103
	GO:0000018	8.7	regulation of DNA recombination	7	0.0011	4	0.0023	0.0801589
	GO:0045763	7,8,6	negative regulation of amino acid metabolic process	7	0.0011	4	0.0023	0.0801589
	GO:0033239	7.6	negative regulation of amine metabolic process	7	0.0011	4	0.0023	0.0801589
	GO:0030032	9,8,10	lamellipodium biogenesis	7	0.0011	4	0.0023	0.0801589
	GO:0032319	8,9,10	regulation of Rho GTPase activity	7	0.0011	4	0.0023	0.0801589
	GO:0002237	5,4,6	response to molecule of bacterial origin	7	0.0011	4	0.0023	0.0801589
	GO:0032012	8,9,7	regulation of ARF protein signal transduction	7	0.0011	4	0.0023	0.0801589
	GO:0031663	6	lipopolysaccharide-mediated signaling pathway	7	0.0011	4	0.0023	0.0801589
	GO:0001933	8,9,10,7	negative regulation of protein amino acid phosphorylation	7	0.0011	4	0.0023	0.0801589
	GO:0006266	6	DNA ligation	7	0.0011	4	0.0023	0.0801589
	GO:0007050	7,8,6	cell cycle arrest	58	0.0093	19	0.0109	0.0810583
	GO:0008203	6,7,8	cholesterol metabolic process	33	0.0053	12	0.0069	0.0830514
	GO:0006309	8,9,6,7,11	DNA fragmentation during apoptosis	10	0.0016	5	0.0029	0.083767
	GO:0006692	7,9,8	prostanoid metabolic process	10	0.0016	5	0.0029	0.083767
	GO:0006695	7,8,9	cholesterol biosynthetic process	10	0.0016	5	0.0029	0.083767
	GO:0006672	8.9	ceramide metabolic process	10	0.0016	5	0.0029	0.083767
	GO:0045814	5	negative regulation of gene expression, epigenetic	10	0.0016	5	0.0029	0.083767
	GO:0000726	7.6	non-recombinational repair	10	0.0016	5	0.0029	0.083767
	GO:0006693	8,10,9	prostaglandin metabolic process	10	0.0016	5	0.0029	0.083767
	GO:0009165	5.6	nucleotide biosynthetic process	55	0.0088	18	0.0103	0.0849477
	GO:0006979	4	response to oxidative stress	37	0.0059	13	0.0075	0.0872
	GO:0045926	5.4	negative regulation of growth	37	0.0059	13	0.0075	0.0872
	GO:0043123	7,9,6	positive regulation of I-kappaB kinase/NF-kappaB cascade	67	0.0108	21	0.0121	0.0874629
	GO:0006520	5.6	amino acid metabolic process	102	0.0164	29	0.0167	0.087583
	GO:0016051	5	carbohydrate biosynthetic process	30	0.0048	11	0.0063	0.0881038
	GO:0007249	7	I-kappaB kinase/NF-kappaB cascade	97	0.0156	28	0.0161	0.0881531
	GO:0051258	6	protein polymerization	41	0.0066	14	0.008	0.0902033
	GO:0001508	4,6,5	regulation of action potential	20	0.0032	8	0.0046	0.0922365
	GO:0051656	6,3,5,4	establishment of organelle localization	20	0.0032	8	0.0046	0.0922365
	GO:0006302	7.6	double-strand break repair	27	0.0043	10	0.0057	0.0937498
	GO:0043122	6,8,5	regulation of I-kappaB kinase/NF-kappaB cascade	74	0.0119	22	0.0126	0.0961707
	GO:0009411	6	response to UV	17	0.0027	7	0.004	0.0981145
	GO:0030832	8	regulation of actin filament length	31	0.005	11	0.0063	0.0983945
	GO:0007266	8	Rho protein signal transduction	58	0.0093	18	0.0103	0.0992176
	GO:0046483	4	heterocycle metabolic process	24	0.0039	9	0.0052	0.100112
	GO:0007346	7,5,6	regulation of progression through mitotic cell cycle	24	0.0039	9	0.0052	0.100112
	GO:0030218	6,8,9,7	erythrocyte differentiation	24	0.0039	9	0.0052	0.100112
	GO:0007219	6	Notch signaling pathway	35	0.0056	12	0.0069	0.101399
	GO:0030834	7,10,6,8	regulation of actin filament depolymerization	14	0.0023	6	0.0034	0.104382
	GO:0015985	6,8,7,9	energy coupled proton transport, down electrochemical gradient	14	0.0023	6	0.0034	0.104382
	GO:0048515	5.7	spermatid differentiation	14	0.0023	6	0.0034	0.104382
	GO:0015986	8,10,7,9,11,5	ATP synthesis coupled proton transport	14	0.0023	6	0.0034	0.104382
	GO:0030835	7,8,11,6,9	negative regulation of actin filament depolymerization	14	0.0023	6	0.0034	0.104382
	GO:0030042	9,6,7	actin filament depolymerization	14	0.0023	6	0.0034	0.104382
	GO:0016197	7,5,6	endosome transport	21	0.0034	8	0.0046	0.10735
	GO:0009108	6	coenzyme biosynthetic process	32	0.0051	11	0.0063	0.108023
	GO:0051188	5	cofactor biosynthetic process	36	0.0058	12	0.0069	0.10958
	GO:0008154	8.5	actin polymerization and/or depolymerization	40	0.0064	13	0.0075	0.110157
	GO:0006509	7	membrane protein ectodomain proteolysis	11	0.0018	5	0.0029	0.110642
	GO:0043433	9.8	negative regulation of transcription factor activity	11	0.0018	5	0.0029	0.110642
	GO:0046519	7.8	sphingoid metabolic process	11	0.0018	5	0.0029	0.110642
	GO:0016202	4,7,8	regulation of striated muscle development	11	0.0018	5	0.0029	0.110642
	GO:0048041	6	focal adhesion formation	11	0.0018	5	0.0029	0.110642
	GO:0007160	5	cell-matrix adhesion	59	0.0095	17	0.0098	0.113473
	GO:0007021	7	tubulin folding	5	0.0008	3	0.0017	0.113673
	GO:0043434	5	response to peptide hormone stimulus	5	0.0008	3	0.0017	0.113673
	GO:0008299	6,5,7	isoprenoid biosynthetic process	5	0.0008	3	0.0017	0.113673
	GO:0051100	5	negative regulation of binding	5	0.0008	3	0.0017	0.113673
	GO:0045429	7,8,6	positive regulation of nitric oxide biosynthetic process	5	0.0008	3	0.0017	0.113673
	GO:0046902	8,6,7	regulation of mitochondrial membrane permeability	5	0.0008	3	0.0017	0.113673
	GO:0035088	7,4,8	establishment and/or maintenance of apical/basal cell polarity	5	0.0008	3	0.0017	0.113673
	GO:0042987	9.8	amyloid precursor protein catabolic process	5	0.0008	3	0.0017	0.113673
	GO:0045815	5	positive regulation of gene expression, epigenetic	5	0.0008	3	0.0017	0.113673
	GO:0001889	6,5,7	liver development	5	0.0008	3	0.0017	0.113673
	GO:0045604	6,5,8,10,9,11,7	regulation of epidermal cell differentiation	5	0.0008	3	0.0017	0.113673
	GO:0046426	7,9,6	negative regulation of JAK-STAT cascade	5	0.0008	3	0.0017	0.113673
	GO:0007220	7.8	Notch receptor processing	5	0.0008	3	0.0017	0.113673
	GO:0045682	5,8,7,9,6,4	regulation of epidermis development	5	0.0008	3	0.0017	0.113673
	GO:0008634	10,11,13,9	negative regulation of survival gene product activity	5	0.0008	3	0.0017	0.113673
	GO:0047496	9,8,7	vesicle transport along microtubule	5	0.0008	3	0.0017	0.113673
	GO:0048259	7,8,6	regulation of receptor mediated endocytosis	5	0.0008	3	0.0017	0.113673
	GO:0006614	11,10,9,8,7	SRP-dependent cotranslational protein targeting to membrane	5	0.0008	3	0.0017	0.113673
	GO:0006353	8.7	transcription termination	5	0.0008	3	0.0017	0.113673
	GO:0045661	6,7,9,5,10,11	regulation of myoblast differentiation	5	0.0008	3	0.0017	0.113673
	GO:0009132	6	nucleoside diphosphate metabolic process	5	0.0008	3	0.0017	0.113673
	GO:0043491	7	protein kinase B signaling cascade	5	0.0008	3	0.0017	0.113673
	GO:0001953	7,6,8	negative regulation of cell-matrix adhesion	5	0.0008	3	0.0017	0.113673
	GO:0043254	6,7,5	regulation of protein complex assembly	5	0.0008	3	0.0017	0.113673
	GO:0045197	8,5,9	establishment and/or maintenance of epithelial cell polarity	5	0.0008	3	0.0017	0.113673
	GO:0017015	6,9,5	regulation of transforming growth factor beta receptor signaling pathway	8	0.0013	4	0.0023	0.115497
	GO:0009112	5	nucleobase metabolic process	8	0.0013	4	0.0023	0.115497
	GO:0006516	7	glycoprotein catabolic process	8	0.0013	4	0.0023	0.115497
	GO:0032313	8,9,10	regulation of Rab GTPase activity	8	0.0013	4	0.0023	0.115497
	GO:0032011	8	ARF protein signal transduction	8	0.0013	4	0.0023	0.115497
	GO:0032483	8,9,7	regulation of Rab protein signal transduction	8	0.0013	4	0.0023	0.115497
	GO:0032482	8	Rab protein signal transduction	8	0.0013	4	0.0023	0.115497
	GO:0006903	7,8,5,6	vesicle targeting	8	0.0013	4	0.0023	0.115497
	GO:0030866	8.7	cortical actin cytoskeleton organization and biogenesis	8	0.0013	4	0.0023	0.115497
	GO:0001935	4	endothelial cell proliferation	8	0.0013	4	0.0023	0.115497
	GO:0033554	4	cellular response to stress	8	0.0013	4	0.0023	0.115497
	GO:0030031	8,7,9	cell projection biogenesis	29	0.0047	10	0.0057	0.115539
	GO:0009266	4	response to temperature stimulus	18	0.0029	7	0.004	0.11567
	GO:0006984	6	ER-nuclear signaling pathway	18	0.0029	7	0.004	0.11567
	GO:0040014	5.4	regulation of body size	18	0.0029	7	0.004	0.11567
	GO:0035264	3	multicellular organism growth	18	0.0029	7	0.004	0.11567
	GO:0051093	5.4	negative regulation of developmental process	55	0.0088	16	0.0092	0.116348
	GO:0016125	5,6,7	sterol metabolic process	37	0.0059	12	0.0069	0.116835
	GO:0006270	8.6	DNA replication initiation	22	0.0035	8	0.0046	0.121533
	GO:0000910	4	cytokinesis	22	0.0035	8	0.0046	0.121533
	GO:0000082	8,5,6,7,4	G1/S transition of mitotic cell cycle	26	0.0042	9	0.0052	0.124174
	GO:0006919	8,9,7,10,12	caspase activation	26	0.0042	9	0.0052	0.124174
	GO:0045596	6.5	negative regulation of cell differentiation	48	0.0077	14	0.008	0.124281
	GO:0009100	6	glycoprotein metabolic process	48	0.0077	14	0.008	0.124281
	GO:0022406	3	membrane docking	15	0.0024	6	0.0034	0.125334
	GO:0032507	6,5,4	maintenance of cellular protein localization	15	0.0024	6	0.0034	0.125334
	GO:0048278	4,5,6	vesicle docking	15	0.0024	6	0.0034	0.125334
	GO:0031109	8	microtubule polymerization or depolymerization	15	0.0024	6	0.0034	0.125334
	GO:0030155	4.5	regulation of cell adhesion	44	0.0071	13	0.0075	0.127947
	GO:0051345	6	positive regulation of hydrolase activity	46	0.0074	13	0.0075	0.130084
	GO:0043281	6,7,8,10	regulation of caspase activity	35	0.0056	11	0.0063	0.130588
	GO:0035023	8,9,7	regulation of Rho protein signal transduction	40	0.0064	12	0.0069	0.131691
	GO:0006888	8,6,5,7	ER to Golgi vesicle-mediated transport	19	0.0031	7	0.004	0.13194
	GO:0019079	5,6,4	viral genome replication	19	0.0031	7	0.004	0.13194
	GO:0051640	5.4	organelle localization	27	0.0043	9	0.0052	0.134177
	GO:0006112	5	energy reserve metabolic process	27	0.0043	9	0.0052	0.134177
	GO:0051235	3.2	maintenance of localization	27	0.0043	9	0.0052	0.134177
	GO:0007005	5	mitochondrion organization and biogenesis	27	0.0043	9	0.0052	0.134177
	GO:0030100	6,7,5	regulation of endocytosis	23	0.0037	8	0.0046	0.134246
	GO:0002009	5.4	morphogenesis of an epithelium	36	0.0058	11	0.0063	0.135449
	GO:0051090	8.7	regulation of transcription factor activity	36	0.0058	11	0.0063	0.135449
	GO:0006626	9,8,7,6	protein targeting to mitochondrion	12	0.0019	5	0.0029	0.13664
	GO:0030968	7,5,6	unfolded protein response	12	0.0019	5	0.0029	0.13664
	GO:0051701	5	interaction with host	12	0.0019	5	0.0029	0.13664
	GO:0031110	6,9,5	regulation of microtubule polymerization or depolymerization	12	0.0019	5	0.0029	0.13664
	GO:0045884	9,10,12,8	regulation of survival gene product activity	12	0.0019	5	0.0029	0.13664
	GO:0007179	8	transforming growth factor beta receptor signaling pathway	32	0.0051	10	0.0057	0.139101
	GO:0007259	7	JAK-STAT cascade	32	0.0051	10	0.0057	0.139101
	GO:0016042	4.5	lipid catabolic process	32	0.0051	10	0.0057	0.139101
	GO:0008286	8	insulin receptor signaling pathway	28	0.0045	9	0.0052	0.142434
	GO:0051318	6,7,5	G1 phase	16	0.0026	6	0.0034	0.144462
	GO:0051651	5,4,3	maintenance of cellular localization	16	0.0026	6	0.0034	0.144462
	GO:0006073	6.7	glucan metabolic process	24	0.0039	8	0.0046	0.145056
	GO:0005977	7,6,8	glycogen metabolic process	24	0.0039	8	0.0046	0.145056
	GO:0006944	5	membrane fusion	24	0.0039	8	0.0046	0.145056
	GO:0030041	9,6,7	actin filament polymerization	20	0.0032	7	0.004	0.146223
	GO:0031327	7.6	negative regulation of cellular biosynthetic process	29	0.0047	9	0.0052	0.14876
	GO:0006898	7.6	receptor-mediated endocytosis	29	0.0047	9	0.0052	0.14876
	GO:0042982	8	amyloid precursor protein metabolic process	9	0.0014	4	0.0023	0.149763
	GO:0051604	6	protein maturation	9	0.0014	4	0.0023	0.149763
	GO:0046824	7,10,6,8,9	positive regulation of nucleocytoplasmic transport	9	0.0014	4	0.0023	0.149763
	GO:0009408	5.4	response to heat	9	0.0014	4	0.0023	0.149763
	GO:0043280	7,8,9,11	positive regulation of caspase activity	30	0.0048	9	0.0052	0.153061
	GO:0022604	6,7,5	regulation of cell morphogenesis	26	0.0042	8	0.0046	0.159857
	GO:0051050	6.5	positive regulation of transport	26	0.0042	8	0.0046	0.159857
	GO:0022603	5.4	regulation of anatomical structure morphogenesis	26	0.0042	8	0.0046	0.159857
	GO:0008360	7,8,6	regulation of cell shape	26	0.0042	8	0.0046	0.159857
	GO:0044264	5.6	cellular polysaccharide metabolic process	26	0.0042	8	0.0046	0.159857
	GO:0007006	5.6	mitochondrial membrane organization and biogenesis	13	0.0021	5	0.0029	0.159949
	GO:0051693	8,9,12,7,10	actin filament capping	13	0.0021	5	0.0029	0.159949
	GO:0051016	9,10,13,8,11	barbed-end actin filament capping	13	0.0021	5	0.0029	0.159949
	GO:0007286	4,6,8	spermatid development	13	0.0021	5	0.0029	0.159949
	GO:0001839	8,7,6	neural plate morphogenesis	13	0.0021	5	0.0029	0.159949
	GO:0001841	8,9,7,5,6	neural tube formation	13	0.0021	5	0.0029	0.159949
	GO:0046165	5	alcohol biosynthetic process	13	0.0021	5	0.0029	0.159949
	GO:0019319	7.8	hexose biosynthetic process	13	0.0021	5	0.0029	0.159949
	GO:0006220	6	pyrimidine nucleotide metabolic process	13	0.0021	5	0.0029	0.159949
	GO:0046364	6.7	monosaccharide biosynthetic process	13	0.0021	5	0.0029	0.159949
	GO:0030833	7,10,6,8	regulation of actin filament polymerization	13	0.0021	5	0.0029	0.159949
	GO:0016331	6.5	morphogenesis of embryonic epithelium	17	0.0027	6	0.0034	0.160823
	GO:0006120	10,7,5	mitochondrial electron transport, NADH to ubiquinone	17	0.0027	6	0.0034	0.160823
	GO:0042991	10,11,8,9,7	transcription factor import into nucleus	17	0.0027	6	0.0034	0.160823
	GO:0008643	4.5	carbohydrate transport	17	0.0027	6	0.0034	0.160823
	GO:0042990	9,8,11,12,10,7	regulation of transcription factor import into nucleus	17	0.0027	6	0.0034	0.160823
	GO:0045185	5,4,3	maintenance of protein localization	17	0.0027	6	0.0034	0.160823
	GO:0019748	3	secondary metabolic process	17	0.0027	6	0.0034	0.160823
	GO:0042775	9.6	organelle ATP synthesis coupled electron transport	17	0.0027	6	0.0034	0.160823
	GO:0042773	8.5	ATP synthesis coupled electron transport	17	0.0027	6	0.0034	0.160823
	GO:0009725	4	response to hormone stimulus	27	0.0043	8	0.0046	0.163607
	GO:0005976	5	polysaccharide metabolic process	27	0.0043	8	0.0046	0.163607
	GO:0006282	8,7,6	regulation of DNA repair	6	0.001	3	0.0017	0.16377
	GO:0045428	6,7,5	regulation of nitric oxide biosynthetic process	6	0.001	3	0.0017	0.16377
	GO:0009123	6	nucleoside monophosphate metabolic process	6	0.001	3	0.0017	0.16377
	GO:0042090	8,6,5	interleukin-12 biosynthetic process	6	0.001	3	0.0017	0.16377
	GO:0042733	8,5,7,4	embryonic digit morphogenesis	6	0.001	3	0.0017	0.16377
	GO:0016579	9	protein deubiquitination	6	0.001	3	0.0017	0.16377
	GO:0045075	9,8,7,6	regulation of interleukin-12 biosynthetic process	6	0.001	3	0.0017	0.16377
	GO:0009161	7	ribonucleoside monophosphate metabolic process	6	0.001	3	0.0017	0.16377
	GO:0000387	5,9,11	spliceosomal snRNP biogenesis	6	0.001	3	0.0017	0.16377
	GO:0009124	6.7	nucleoside monophosphate biosynthetic process	6	0.001	3	0.0017	0.16377
	GO:0009156	7.8	ribonucleoside monophosphate biosynthetic process	6	0.001	3	0.0017	0.16377
	GO:0006301	7.6	postreplication repair	6	0.001	3	0.0017	0.16377
	GO:0035116	8.7	embryonic hindlimb morphogenesis	6	0.001	3	0.0017	0.16377
	GO:0001666	4	response to hypoxia	22	0.0035	7	0.004	0.166904
	GO:0046822	6,9,5,7,8	regulation of nucleocytoplasmic transport	22	0.0035	7	0.004	0.166904
	GO:0043154	7,8,9,11	negative regulation of caspase activity	3	0.0005	2	0.0011	0.169234
	GO:0016180	7	snRNA processing	3	0.0005	2	0.0011	0.169234
	GO:0051382	8.7	kinetochore assembly	3	0.0005	2	0.0011	0.169234
	GO:0000305	6	response to oxygen radical	3	0.0005	2	0.0011	0.169234
	GO:0016244	6.8	non-apoptotic programmed cell death	3	0.0005	2	0.0011	0.169234
	GO:0051775	4	response to redox state	3	0.0005	2	0.0011	0.169234
	GO:0045540	9,8,7,10	regulation of cholesterol biosynthetic process	3	0.0005	2	0.0011	0.169234
	GO:0000244	7,6,10,12	assembly of spliceosomal tri-snRNP	3	0.0005	2	0.0011	0.169234
	GO:0000090	7,8,9,6	mitotic anaphase	3	0.0005	2	0.0011	0.169234
	GO:0051084	7	posttranslational protein folding	3	0.0005	2	0.0011	0.169234
	GO:0051865	10	protein autoubiquitination	3	0.0005	2	0.0011	0.169234
	GO:0001556	5,6,4,7,8,9	oocyte maturation	3	0.0005	2	0.0011	0.169234
	GO:0048069	4	eye pigmentation	3	0.0005	2	0.0011	0.169234
	GO:0006857	5.6	oligopeptide transport	3	0.0005	2	0.0011	0.169234
	GO:0031112	7,10,6	positive regulation of microtubule polymerization or depolymerization	3	0.0005	2	0.0011	0.169234
	GO:0006110	6,10,11,5	regulation of glycolysis	3	0.0005	2	0.0011	0.169234
	GO:0008631	10,11,13,9	induction of apoptosis by oxidative stress	3	0.0005	2	0.0011	0.169234
	GO:0019321	6.7	pentose metabolic process	3	0.0005	2	0.0011	0.169234
	GO:0009185	7	ribonucleoside diphosphate metabolic process	3	0.0005	2	0.0011	0.169234
	GO:0051322	6,7,5	anaphase	3	0.0005	2	0.0011	0.169234
	GO:0048293	9,8,13,12,11,14,10	regulation of isotype switching to IgE isotypes	3	0.0005	2	0.0011	0.169234
	GO:0016073	6	snRNA metabolic process	3	0.0005	2	0.0011	0.169234
	GO:0006621	7,6,5,4	protein retention in ER	3	0.0005	2	0.0011	0.169234
	GO:0045136	4,5,6	development of secondary sexual characteristics	3	0.0005	2	0.0011	0.169234
	GO:0014037	7,9,6	Schwann cell differentiation	3	0.0005	2	0.0011	0.169234
	GO:0046716	6,4,7	muscle maintenance	3	0.0005	2	0.0011	0.169234
	GO:0031113	7,10,6,8	regulation of microtubule polymerization	3	0.0005	2	0.0011	0.169234
	GO:0048096	10,6,9	chromatin-mediated maintenance of transcription	3	0.0005	2	0.0011	0.169234
	GO:0042640	10,9,11,8,4,5,6,7	anagen	3	0.0005	2	0.0011	0.169234
	GO:0033015	6	tetrapyrrole catabolic process	3	0.0005	2	0.0011	0.169234
	GO:0048289	8,12,11,10,13,9,7	isotype switching to IgE isotypes	3	0.0005	2	0.0011	0.169234
	GO:0030263	8,9,7,11	apoptotic chromosome condensation	3	0.0005	2	0.0011	0.169234
	GO:0016584	6.1	nucleosome positioning	3	0.0005	2	0.0011	0.169234
	GO:0045663	7,8,10,6,11,12	positive regulation of myoblast differentiation	3	0.0005	2	0.0011	0.169234
	GO:0007253	11,10,12,8,14,15,13,9,7,6	cytoplasmic sequestering of NF-kappaB	3	0.0005	2	0.0011	0.169234
	GO:0006610	10,11,8,9,7	ribosomal protein import into nucleus	3	0.0005	2	0.0011	0.169234
	GO:0051085	8	chaperone cofactor-dependent protein folding	3	0.0005	2	0.0011	0.169234
	GO:0051103	7.6	DNA ligation during DNA repair	3	0.0005	2	0.0011	0.169234
	GO:0040016	4.5	embryonic cleavage	3	0.0005	2	0.0011	0.169234
	GO:0045806	7,8,6	negative regulation of endocytosis	3	0.0005	2	0.0011	0.169234
	GO:0051383	6	kinetochore organization and biogenesis	3	0.0005	2	0.0011	0.169234
	GO:0006980	5	redox signal response	3	0.0005	2	0.0011	0.169234
	GO:0051057	7,8,6	positive regulation of small GTPase mediated signal transduction	3	0.0005	2	0.0011	0.169234
	GO:0006787	6.7	porphyrin catabolic process	3	0.0005	2	0.0011	0.169234
	GO:0006108	7	malate metabolic process	3	0.0005	2	0.0011	0.169234
	GO:0043070	6,7,9,5	regulation of non-apoptotic programmed cell death	3	0.0005	2	0.0011	0.169234
	GO:0015988	6,8,7,9	energy coupled proton transport, against electrochemical gradient	3	0.0005	2	0.0011	0.169234
	GO:0051893	7.6	regulation of focal adhesion formation	3	0.0005	2	0.0011	0.169234
	GO:0042493	4	response to drug	23	0.0037	7	0.004	0.172801
	GO:0045664	6,7,9,5	regulation of neuron differentiation	18	0.0029	6	0.0034	0.173761
	GO:0006383	8.7	transcription from RNA polymerase III promoter	18	0.0029	6	0.0034	0.173761
	GO:0042306	8,7,10,11,9,6	regulation of protein import into nucleus	18	0.0029	6	0.0034	0.173761
	GO:0006665	6.7	sphingolipid metabolic process	18	0.0029	6	0.0034	0.173761
	GO:0033157	7,8,6	regulation of intracellular protein transport	18	0.0029	6	0.0034	0.173761
	GO:0017148	8,7,6	negative regulation of protein biosynthetic process	25	0.004	7	0.004	0.175727
	GO:0006633	7,6,8,5	fatty acid biosynthetic process	25	0.004	7	0.004	0.175727
	GO:0001840	7.6	neural plate development	14	0.0023	5	0.0029	0.179222
	GO:0055072	9	iron ion homeostasis	14	0.0023	5	0.0029	0.179222
	GO:0007162	5.6	negative regulation of cell adhesion	14	0.0023	5	0.0029	0.179222
	GO:0008637	7,8,6,10	apoptotic mitochondrial changes	14	0.0023	5	0.0029	0.179222
	GO:0006879	10.8	cellular iron ion homeostasis	14	0.0023	5	0.0029	0.179222
	GO:0001838	7,6,5	embryonic epithelial tube formation	14	0.0023	5	0.0029	0.179222
	GO:0006904	9,5,7,6,8	vesicle docking during exocytosis	14	0.0023	5	0.0029	0.179222
	GO:0030855	5.6	epithelial cell differentiation	14	0.0023	5	0.0029	0.179222
	GO:0009894	5.4	regulation of catabolic process	14	0.0023	5	0.0029	0.179222
	GO:0016126	6,7,8	sterol biosynthetic process	14	0.0023	5	0.0029	0.179222
	GO:0050435	7	beta-amyloid metabolic process	10	0.0016	4	0.0023	0.179799
	GO:0030520	8	estrogen receptor signaling pathway	10	0.0016	4	0.0023	0.179799
	GO:0006100	6	tricarboxylic acid cycle intermediate metabolic process	10	0.0016	4	0.0023	0.179799
	GO:0030261	6	chromosome condensation	10	0.0016	4	0.0023	0.179799
	GO:0009116	5	nucleoside metabolic process	10	0.0016	4	0.0023	0.179799
	GO:0021782	4,7,6,9	glial cell development	10	0.0016	4	0.0023	0.179799
	GO:0001890	6,5,7	placenta development	10	0.0016	4	0.0023	0.179799
	GO:0051101	5	regulation of DNA binding	10	0.0016	4	0.0023	0.179799
	GO:0010033	4	response to organic substance	19	0.0031	6	0.0034	0.182914
	GO:0043543	7	protein amino acid acylation	20	0.0032	6	0.0034	0.188194
	GO:0007292	5	female gamete generation	20	0.0032	6	0.0034	0.188194
	GO:0032386	6,7,5	regulation of intracellular transport	21	0.0034	6	0.0034	0.189742
	GO:0051051	6.5	negative regulation of transport	21	0.0034	6	0.0034	0.189742
	GO:0050678	6.5	regulation of epithelial cell proliferation	15	0.0024	5	0.0029	0.193632
	GO:0051271	6.5	negative regulation of cell motility	15	0.0024	5	0.0029	0.193632
	GO:0040013	5.4	negative regulation of locomotion	15	0.0024	5	0.0029	0.193632
	GO:0006790	4	sulfur metabolic process	15	0.0024	5	0.0029	0.193632
	GO:0000080	7,8,6	G1 phase of mitotic cell cycle	15	0.0024	5	0.0029	0.193632
	GO:0042440	4	pigment metabolic process	15	0.0024	5	0.0029	0.193632
	GO:0021915	4,6,7	neural tube development	16	0.0026	5	0.0029	0.202849
	GO:0050673	4	epithelial cell proliferation	16	0.0026	5	0.0029	0.202849
	GO:0015749	5.6	monosaccharide transport	16	0.0026	5	0.0029	0.202849
	GO:0008645	6.7	hexose transport	16	0.0026	5	0.0029	0.202849
	GO:0051650	6,7,4,5	establishment of vesicle localization	11	0.0018	4	0.0023	0.203512
	GO:0031111	7,10,6	negative regulation of microtubule polymerization or depolymerization	11	0.0018	4	0.0023	0.203512
	GO:0042348	11,12,9,10,8	NF-kappaB import into nucleus	11	0.0018	4	0.0023	0.203512
	GO:0016573	11.9	histone acetylation	11	0.0018	4	0.0023	0.203512
	GO:0042345	10,9,12,13,11,8	regulation of NF-kappaB import into nucleus	11	0.0018	4	0.0023	0.203512
	GO:0007019	9.7	microtubule depolymerization	11	0.0018	4	0.0023	0.203512
	GO:0051605	7	protein maturation via proteolysis	7	0.0011	3	0.0017	0.206439
	GO:0035137	7.6	hindlimb morphogenesis	7	0.0011	3	0.0017	0.206439
	GO:0042307	8,9,11,12,10,7	positive regulation of protein import into nucleus	7	0.0011	3	0.0017	0.206439
	GO:0006778	5.6	porphyrin metabolic process	7	0.0011	3	0.0017	0.206439
	GO:0045936	7,8,6	negative regulation of phosphate metabolic process	7	0.0011	3	0.0017	0.206439
	GO:0042168	6,7,5	heme metabolic process	7	0.0011	3	0.0017	0.206439
	GO:0006342	10,6,7,11,9	chromatin silencing	7	0.0011	3	0.0017	0.206439
	GO:0001936	6.5	regulation of endothelial cell proliferation	7	0.0011	3	0.0017	0.206439
	GO:0033013	5	tetrapyrrole metabolic process	7	0.0011	3	0.0017	0.206439
	GO:0042993	9,10,12,13,11,8	positive regulation of transcription factor import into nucleus	7	0.0011	3	0.0017	0.206439
	GO:0051607	5,4,6	defense response to virus	7	0.0011	3	0.0017	0.206439
	GO:0032615	4	interleukin-12 production	7	0.0011	3	0.0017	0.206439
	GO:0009147	7	pyrimidine nucleoside triphosphate metabolic process	7	0.0011	3	0.0017	0.206439
	GO:0018409	9	peptide or protein amino-terminal blocking	7	0.0011	3	0.0017	0.206439
	GO:0031577	8.7	spindle checkpoint	7	0.0011	3	0.0017	0.206439
	GO:0031507	6.1	heterochromatin formation	7	0.0011	3	0.0017	0.206439
	GO:0042267	9,4,10,12,8,5,7,6	natural killer cell mediated cytotoxicity	7	0.0011	3	0.0017	0.206439
	GO:0002228	6,7,5	natural killer cell mediated immunity	7	0.0011	3	0.0017	0.206439
	GO:0045005	8.6	maintenance of fidelity during DNA-dependent DNA replication	17	0.0027	5	0.0029	0.206958
	GO:0051092	10.9	activation of NF-kappaB transcription factor	17	0.0027	5	0.0029	0.206958
	GO:0006298	7,9,6	mismatch repair	17	0.0027	5	0.0029	0.206958
	GO:0031647	6	regulation of protein stability	12	0.0019	4	0.0023	0.219867
	GO:0006094	8.9	gluconeogenesis	12	0.0019	4	0.0023	0.219867
	GO:0014020	9,10,8,6,7,5	primary neural tube formation	12	0.0019	4	0.0023	0.219867
	GO:0007004	9	telomere maintenance via telomerase	12	0.0019	4	0.0023	0.219867
	GO:0045787	6,7,5	positive regulation of progression through cell cycle	12	0.0019	4	0.0023	0.219867
	GO:0048589	3	developmental growth	12	0.0019	4	0.0023	0.219867
	GO:0001843	5,10,11,7,9,6,8	neural tube closure	12	0.0019	4	0.0023	0.219867
	GO:0006090	7	pyruvate metabolic process	12	0.0019	4	0.0023	0.219867
	GO:0046456	8,7,9,6	icosanoid biosynthetic process	13	0.0021	4	0.0023	0.228726
	GO:0051297	6	centrosome organization and biogenesis	13	0.0021	4	0.0023	0.228726
	GO:0051648	6.5	vesicle localization	13	0.0021	4	0.0023	0.228726
	GO:0031023	5	microtubule organizing center organization and biogenesis	13	0.0021	4	0.0023	0.228726
	GO:0006471	8	protein amino acid ADP-ribosylation	13	0.0021	4	0.0023	0.228726
	GO:0006809	6.5	nitric oxide biosynthetic process	14	0.0023	4	0.0023	0.230605
	GO:0046209	4	nitric oxide metabolic process	14	0.0023	4	0.0023	0.230605
	GO:0030534	4	adult behavior	14	0.0023	4	0.0023	0.230605
	GO:0000070	9,7,5,8,6,4	mitotic sister chromatid segregation	14	0.0023	4	0.0023	0.230605
	GO:0008543	8	fibroblast growth factor receptor signaling pathway	14	0.0023	4	0.0023	0.230605
	GO:0001541	7,6,8,9,5	ovarian follicle development	14	0.0023	4	0.0023	0.230605
	GO:0045807	7,8,6	positive regulation of endocytosis	14	0.0023	4	0.0023	0.230605
	GO:0008630	10,11,13,9,6	DNA damage response, signal transduction resulting in induction of apoptosis	14	0.0023	4	0.0023	0.230605
	GO:0009913	5,7,9,8,10,6	epidermal cell differentiation	14	0.0023	4	0.0023	0.230605
	GO:0008105	5	asymmetric protein localization	8	0.0013	3	0.0017	0.237905
	GO:0007096	8,10,9,7	regulation of exit from mitosis	8	0.0013	3	0.0017	0.237905
	GO:0007020	8	microtubule nucleation	8	0.0013	3	0.0017	0.237905
	GO:0055070	9	copper ion homeostasis	8	0.0013	3	0.0017	0.237905
	GO:0048709	7,9,6	oligodendrocyte differentiation	8	0.0013	3	0.0017	0.237905
	GO:0009066	6.7	aspartate family amino acid metabolic process	8	0.0013	3	0.0017	0.237905
	GO:0051130	6.5	positive regulation of cell organization and biogenesis	8	0.0013	3	0.0017	0.237905
	GO:0000209	10	protein polyubiquitination	8	0.0013	3	0.0017	0.237905
	GO:0006303	8.7	double-strand break repair via nonhomologous end joining	8	0.0013	3	0.0017	0.237905
	GO:0051222	7,6,8	positive regulation of protein transport	8	0.0013	3	0.0017	0.237905
	GO:0042632	6	cholesterol homeostasis	8	0.0013	3	0.0017	0.237905
	GO:0001909	3,4,5	leukocyte mediated cytotoxicity	8	0.0013	3	0.0017	0.237905
	GO:0010003	8.7	gastrulation (sensu Mammalia)	8	0.0013	3	0.0017	0.237905
	GO:0050768	6,7,9,5	negative regulation of neurogenesis	8	0.0013	3	0.0017	0.237905
	GO:0015800	6,7,8	acidic amino acid transport	4	0.0006	2	0.0011	0.243793
	GO:0015813	7,8,9	glutamate transport	4	0.0006	2	0.0011	0.243793
	GO:0002823	9,7,8	negative regulation of adaptive immune response based on somatic recombination of immune receptors built from immunoglobulin superfamily domains	4	0.0006	2	0.0011	0.243793
	GO:0001937	7.6	negative regulation of endothelial cell proliferation	4	0.0006	2	0.0011	0.243793
	GO:0043534	6.7	blood vessel endothelial cell migration	4	0.0006	2	0.0011	0.243793
	GO:0033043	6.5	regulation of organelle organization and biogenesis	4	0.0006	2	0.0011	0.243793
	GO:0051457	7,6,5,4	maintenance of protein localization in nucleus	4	0.0006	2	0.0011	0.243793
	GO:0048820	9,8,10,7,4,6	hair follicle maturation	4	0.0006	2	0.0011	0.243793
	GO:0002524	6,7,8	hypersensitivity	4	0.0006	2	0.0011	0.243793
	GO:0009126	7	purine nucleoside monophosphate metabolic process	4	0.0006	2	0.0011	0.243793
	GO:0048524	5.4	positive regulation of viral life cycle	4	0.0006	2	0.0011	0.243793
	GO:0042532	10,8,11,12,9,7	negative regulation of tyrosine phosphorylation of STAT protein	4	0.0006	2	0.0011	0.243793
	GO:0042347	10,11,13,14,12,9	negative regulation of NF-kappaB import into nucleus	4	0.0006	2	0.0011	0.243793
	GO:0045739	9,8,7	positive regulation of DNA repair	4	0.0006	2	0.0011	0.243793
	GO:0009267	7,6,5	cellular response to starvation	4	0.0006	2	0.0011	0.243793
	GO:0006900	5.6	membrane budding	4	0.0006	2	0.0011	0.243793
	GO:0032231	8,10,7	regulation of actin filament bundle formation	4	0.0006	2	0.0011	0.243793
	GO:0050732	9,7,10,11,8,6	negative regulation of peptidyl-tyrosine phosphorylation	4	0.0006	2	0.0011	0.243793
	GO:0009127	7.8	purine nucleoside monophosphate biosynthetic process	4	0.0006	2	0.0011	0.243793
	GO:0006206	6	pyrimidine base metabolic process	4	0.0006	2	0.0011	0.243793
	GO:0031668	5.4	cellular response to extracellular stimulus	4	0.0006	2	0.0011	0.243793
	GO:0009168	8.9	purine ribonucleoside monophosphate biosynthetic process	4	0.0006	2	0.0011	0.243793
	GO:0009262	6	deoxyribonucleotide metabolic process	4	0.0006	2	0.0011	0.243793
	GO:0051881	7.5	regulation of mitochondrial membrane potential	4	0.0006	2	0.0011	0.243793
	GO:0002820	8,6,7	negative regulation of adaptive immune response	4	0.0006	2	0.0011	0.243793
	GO:0045647	8,7,10,11,9	negative regulation of erythrocyte differentiation	4	0.0006	2	0.0011	0.243793
	GO:0009062	6,7,8	fatty acid catabolic process	4	0.0006	2	0.0011	0.243793
	GO:0042518	11,9,12,13,10,8	negative regulation of tyrosine phosphorylation of Stat3 protein	4	0.0006	2	0.0011	0.243793
	GO:0051492	9,11,8	regulation of stress fiber formation	4	0.0006	2	0.0011	0.243793
	GO:0018205	8	peptidyl-lysine modification	4	0.0006	2	0.0011	0.243793
	GO:0030856	6,5,7	regulation of epithelial cell differentiation	4	0.0006	2	0.0011	0.243793
	GO:0045833	6.5	negative regulation of lipid metabolic process	4	0.0006	2	0.0011	0.243793
	GO:0006012	7.8	galactose metabolic process	4	0.0006	2	0.0011	0.243793
	GO:0051493	7.6	regulation of cytoskeleton organization and biogenesis	4	0.0006	2	0.0011	0.243793
	GO:0006901	6.7	vesicle coating	4	0.0006	2	0.0011	0.243793
	GO:0002437	4,5,6	inflammatory response to antigenic stimulus	4	0.0006	2	0.0011	0.243793
	GO:0051055	8,7,6	negative regulation of lipid biosynthetic process	4	0.0006	2	0.0011	0.243793
	GO:0043030	6,7,5	regulation of macrophage activation	4	0.0006	2	0.0011	0.243793
	GO:0014002	5,8,7,10	astrocyte development	4	0.0006	2	0.0011	0.243793
	GO:0007062	7.4	sister chromatid cohesion	4	0.0006	2	0.0011	0.243793
	GO:0045898	11,4,8,10,7	regulation of transcriptional preinitiation complex assembly	4	0.0006	2	0.0011	0.243793
	GO:0048268	5,7,8	clathrin cage assembly	4	0.0006	2	0.0011	0.243793
	GO:0006144	6	purine base metabolic process	4	0.0006	2	0.0011	0.243793
	GO:0008635	9,10,8,11,13	caspase activation via cytochrome c	4	0.0006	2	0.0011	0.243793
	GO:0006983	7,5,4	ER overload response	4	0.0006	2	0.0011	0.243793
	GO:0009167	8	purine ribonucleoside monophosphate metabolic process	4	0.0006	2	0.0011	0.243793
	GO:0045931	7,8,6	positive regulation of progression through mitotic cell cycle	4	0.0006	2	0.0011	0.243793
	GO:0002438	5,6,7	acute inflammatory response to antigenic stimulus	4	0.0006	2	0.0011	0.243793
	GO:0031669	6.5	cellular response to nutrient levels	4	0.0006	2	0.0011	0.243793
	GO:0006283	8.7	transcription-coupled nucleotide-excision repair	4	0.0006	2	0.0011	0.243793
	GO:0009086	8,9,7	methionine biosynthetic process	4	0.0006	2	0.0011	0.243793
	GO:0006687	7.8	glycosphingolipid metabolic process	4	0.0006	2	0.0011	0.243793
	GO:0030970	8,6,7	retrograde protein transport, ER to cytosol	4	0.0006	2	0.0011	0.243793
	GO:0051123	10,7,9,6	transcriptional preinitiation complex assembly	4	0.0006	2	0.0011	0.243793
	GO:0043392	6	negative regulation of DNA binding	4	0.0006	2	0.0011	0.243793
	GO:0006541	7.8	glutamine metabolic process	9	0.0014	3	0.0017	0.257016
	GO:0009303	8.7	rRNA transcription	9	0.0014	3	0.0017	0.257016
	GO:0007566	3,4,5	embryo implantation	9	0.0014	3	0.0017	0.257016
	GO:0001702	6.5	gastrulation with mouth forming second	9	0.0014	3	0.0017	0.257016
	GO:0051238	4.3	sequestering of metal ion	9	0.0014	3	0.0017	0.257016
	GO:0042992	9,10,12,13,11,8	negative regulation of transcription factor import into nucleus	9	0.0014	3	0.0017	0.257016
	GO:0007043	7.6	intercellular junction assembly	9	0.0014	3	0.0017	0.257016
	GO:0048276	7.6	gastrulation (sensu Vertebrata)	9	0.0014	3	0.0017	0.257016
	GO:0042391	6.4	regulation of membrane potential	9	0.0014	3	0.0017	0.257016
	GO:0045646	7,6,9,10,8	regulation of erythrocyte differentiation	9	0.0014	3	0.0017	0.257016
	GO:0048593	7,8,9,6	camera-type eye morphogenesis	9	0.0014	3	0.0017	0.257016
	GO:0006826	7,8,9	iron ion transport	9	0.0014	3	0.0017	0.257016
	GO:0007405	6,4,8	neuroblast proliferation	9	0.0014	3	0.0017	0.257016
	GO:0031365	8	N-terminal protein amino acid modification	9	0.0014	3	0.0017	0.257016
	GO:0016050	5	vesicle organization and biogenesis	9	0.0014	3	0.0017	0.257016
	GO:0001836	8,9,7,11	release of cytochrome c from mitochondria	9	0.0014	3	0.0017	0.257016
	GO:0042308	8,9,11,12,10,7	negative regulation of protein import into nucleus	9	0.0014	3	0.0017	0.257016
	GO:0019218	6,5,7	regulation of steroid metabolic process	9	0.0014	3	0.0017	0.257016
	GO:0007090	8,9,7,6	regulation of S phase of mitotic cell cycle	9	0.0014	3	0.0017	0.257016
	GO:0045930	7,8,6	negative regulation of progression through mitotic cell cycle	9	0.0014	3	0.0017	0.257016
	GO:0046425	6,8,5	regulation of JAK-STAT cascade	9	0.0014	3	0.0017	0.257016
	GO:0045104	7	intermediate filament cytoskeleton organization and biogenesis	10	0.0016	3	0.0017	0.264423
	GO:0031114	7,10,6,8	regulation of microtubule depolymerization	10	0.0016	3	0.0017	0.264423
	GO:0007098	5,4,7	centrosome cycle	10	0.0016	3	0.0017	0.264423
	GO:0042176	6,7,5	regulation of protein catabolic process	10	0.0016	3	0.0017	0.264423
	GO:0045103	6	intermediate filament-based process	10	0.0016	3	0.0017	0.264423
	GO:0007026	8,7,11,9,6	negative regulation of microtubule depolymerization	10	0.0016	3	0.0017	0.264423
	GO:0050679	7.6	positive regulation of epithelial cell proliferation	10	0.0016	3	0.0017	0.264423
	GO:0043524	8,9,11,7	negative regulation of neuron apoptosis	10	0.0016	3	0.0017	0.264423
	GO:0006221	6.7	pyrimidine nucleotide biosynthetic process	10	0.0016	3	0.0017	0.264423
	GO:0043393	5	regulation of protein binding	10	0.0016	3	0.0017	0.264423
	GO:0009451	6	RNA modification	10	0.0016	3	0.0017	0.264423
	GO:0033261	7,8,6	regulation of progression through S phase	10	0.0016	3	0.0017	0.264423
	GO:0045767	9,4,10,12,8	regulation of anti-apoptosis	10	0.0016	3	0.0017	0.264423
	GO:0000086	8,5,6,7,4	G2/M transition of mitotic cell cycle	10	0.0016	3	0.0017	0.264423
	GO:0045785	5.6	positive regulation of cell adhesion	10	0.0016	3	0.0017	0.264423
	GO:0046823	7,10,6,8,9	negative regulation of nucleocytoplasmic transport	10	0.0016	3	0.0017	0.264423
	GO:0030879	6.7	mammary gland development	10	0.0016	3	0.0017	0.264423
	GO:0043542	5.6	endothelial cell migration	10	0.0016	3	0.0017	0.264423
	GO:0035084	10,9,11	flagellum axoneme biogenesis	1	0.0002	1	0.0006	0.279903
	GO:0006863	6.7	purine transport	1	0.0002	1	0.0006	0.279903
	GO:0048715	8,9,11,7	negative regulation of oligodendrocyte differentiation	1	0.0002	1	0.0006	0.279903
	GO:0009249	9	protein lipoylation	1	0.0002	1	0.0006	0.279903
	GO:0015781	6.7	pyrimidine nucleotide-sugar transport	1	0.0002	1	0.0006	0.279903
	GO:0060122	5,8,7,9,10,11	inner ear receptor stereocilium organization and biogenesis	1	0.0002	1	0.0006	0.279903
	GO:0015827	7,8,9	tryptophan transport	1	0.0002	1	0.0006	0.279903
	GO:0048678	5	response to axon injury	1	0.0002	1	0.0006	0.279903
	GO:0031053	9,10,7	primary microRNA processing	1	0.0002	1	0.0006	0.279903
	GO:0042268	5,6,8,4	regulation of cytolysis	1	0.0002	1	0.0006	0.279903
	GO:0006689	9,10,11	ganglioside catabolic process	1	0.0002	1	0.0006	0.279903
	GO:0006598	7.8	polyamine catabolic process	1	0.0002	1	0.0006	0.279903
	GO:0006051	7.8	N-acetylmannosamine metabolic process	1	0.0002	1	0.0006	0.279903
	GO:0046080	9	dUTP metabolic process	1	0.0002	1	0.0006	0.279903
	GO:0050983	9.1	spermidine catabolic process to deoxyhypusine, using deoxyhypusine synthase	1	0.0002	1	0.0006	0.279903
	GO:0045919	6,7,9,5	positive regulation of cytolysis	1	0.0002	1	0.0006	0.279903
	GO:0032862	10,11,12	activation of Rho GTPase	1	0.0002	1	0.0006	0.279903
	GO:0008216	7.8	spermidine metabolic process	1	0.0002	1	0.0006	0.279903
	GO:0051058	7,8,6	negative regulation of small GTPase mediated signal transduction	1	0.0002	1	0.0006	0.279903
	GO:0051254	8.7	positive regulation of RNA metabolic process	1	0.0002	1	0.0006	0.279903
	GO:0000360	8,9,7,11,13	cis assembly of U2-type pre-catalytic spliceosome	1	0.0002	1	0.0006	0.279903
	GO:0051569	8,10,13,7,11,12,9	regulation of histone H3-K4 methylation	1	0.0002	1	0.0006	0.279903
	GO:0060054	8,7,6	positive regulation of epithelial cell proliferation involved in wound healing	1	0.0002	1	0.0006	0.279903
	GO:0033087	10.9	negative regulation of immature T cell proliferation	1	0.0002	1	0.0006	0.279903
	GO:0051894	8.7	positive regulation of focal adhesion formation	1	0.0002	1	0.0006	0.279903
	GO:0009261	6.7	ribonucleotide catabolic process	1	0.0002	1	0.0006	0.279903
	GO:0043379	9,11,12,10,8	memory T cell differentiation	1	0.0002	1	0.0006	0.279903
	GO:0046967	7,5,6	cytosol to ER transport	1	0.0002	1	0.0006	0.279903
	GO:0005988	7	lactose metabolic process	1	0.0002	1	0.0006	0.279903
	GO:0002093	6,8,9,7,11,10,12,5	auditory receptor cell morphogenesis	1	0.0002	1	0.0006	0.279903
	GO:0030150	10,9,8,7	protein import into mitochondrial matrix	1	0.0002	1	0.0006	0.279903
	GO:0046984	8,7,6	regulation of hemoglobin biosynthetic process	1	0.0002	1	0.0006	0.279903
	GO:0048087	6.5	positive regulation of pigmentation	1	0.0002	1	0.0006	0.279903
	GO:0051043	7,8,6	regulation of membrane protein ectodomain proteolysis	1	0.0002	1	0.0006	0.279903
	GO:0050482	5.6	arachidonic acid secretion	1	0.0002	1	0.0006	0.279903
	GO:0051653	6.5	spindle localization	1	0.0002	1	0.0006	0.279903
	GO:0007288	5,11,10,7,12,9	sperm axoneme assembly	1	0.0002	1	0.0006	0.279903
	GO:0048070	5.4	regulation of developmental pigmentation	1	0.0002	1	0.0006	0.279903
	GO:0033081	9,8,11,12,10	regulation of T cell differentiation in the thymus	1	0.0002	1	0.0006	0.279903
	GO:0046579	8,9,7	positive regulation of Ras protein signal transduction	1	0.0002	1	0.0006	0.279903
	GO:0021543	6,8,4,9,10,5	pallium development	1	0.0002	1	0.0006	0.279903
	GO:0019303	8.9	D-ribose catabolic process	1	0.0002	1	0.0006	0.279903
	GO:0035067	8,9,7,10,13,11,6	negative regulation of histone acetylation	1	0.0002	1	0.0006	0.279903
	GO:0051583	7,8,9,10,6	dopamine uptake	1	0.0002	1	0.0006	0.279903
	GO:0009231	7.8	riboflavin biosynthetic process	1	0.0002	1	0.0006	0.279903
	GO:0035026	6.7	leading edge cell differentiation	1	0.0002	1	0.0006	0.279903
	GO:0051568	12,10,11,9	histone H3-K4 methylation	1	0.0002	1	0.0006	0.279903
	GO:0019046	6,5,4	reactivation of latent virus	1	0.0002	1	0.0006	0.279903
	GO:0046125	7	pyrimidine deoxyribonucleoside metabolic process	1	0.0002	1	0.0006	0.279903
	GO:0006620	10,9,8,7,6	posttranslational protein targeting to membrane	1	0.0002	1	0.0006	0.279903
	GO:0050774	7,5,8,9,12,10,11,14,13,6	negative regulation of dendrite morphogenesis	1	0.0002	1	0.0006	0.279903
	GO:0019377	7.8	glycolipid catabolic process	1	0.0002	1	0.0006	0.279903
	GO:0045116	9	protein neddylation	1	0.0002	1	0.0006	0.279903
	GO:0032288	8,10,6,9,4,5	myelin formation	1	0.0002	1	0.0006	0.279903
	GO:0015858	5.6	nucleoside transport	1	0.0002	1	0.0006	0.279903
	GO:0060119	4,6,7,9,10	inner ear receptor cell development	1	0.0002	1	0.0006	0.279903
	GO:0002326	8,4,6,10,11,9,7	B cell lineage commitment	1	0.0002	1	0.0006	0.279903
	GO:0032006	6,7,5	regulation of TOR signaling pathway	1	0.0002	1	0.0006	0.279903
	GO:0008356	4	asymmetric cell division	1	0.0002	1	0.0006	0.279903
	GO:0046855	8,9,6	inositol phosphate dephosphorylation	1	0.0002	1	0.0006	0.279903
	GO:0045870	7,8,9,6	positive regulation of retroviral genome replication	1	0.0002	1	0.0006	0.279903
	GO:0043380	9,10,8,11,12,13	regulation of memory T cell differentiation	1	0.0002	1	0.0006	0.279903
	GO:0048713	7,8,10,6	regulation of oligodendrocyte differentiation	1	0.0002	1	0.0006	0.279903
	GO:0035104	11,8,10	positive regulation of sterol regulatory element binding protein target gene transcription	1	0.0002	1	0.0006	0.279903
	GO:0006423	9,8,10,7	cysteinyl-tRNA aminoacylation	1	0.0002	1	0.0006	0.279903
	GO:0019430	6	removal of superoxide radicals	1	0.0002	1	0.0006	0.279903
	GO:0015761	7.8	mannose transport	1	0.0002	1	0.0006	0.279903
	GO:0008090	10,9,8	retrograde axon cargo transport	1	0.0002	1	0.0006	0.279903
	GO:0045837	7.5	negative regulation of membrane potential	1	0.0002	1	0.0006	0.279903
	GO:0048025	10,9,12	negative regulation of nuclear mRNA splicing, via spliceosome	1	0.0002	1	0.0006	0.279903
	GO:0019747	6,5,7	regulation of isoprenoid metabolic process	1	0.0002	1	0.0006	0.279903
	GO:0051708	5	intracellular protein transport in other organism during symbiotic interaction	1	0.0002	1	0.0006	0.279903
	GO:0043409	7,9,6	negative regulation of MAPKKK cascade	1	0.0002	1	0.0006	0.279903
	GO:0045713	8	low-density lipoprotein receptor biosynthetic process	1	0.0002	1	0.0006	0.279903
	GO:0035304	9,6,8,5	regulation of protein amino acid dephosphorylation	1	0.0002	1	0.0006	0.279903
	GO:0031623	8.7	receptor internalization	1	0.0002	1	0.0006	0.279903
	GO:0035020	9,10,8	regulation of Rac protein signal transduction	1	0.0002	1	0.0006	0.279903
	GO:0002031	9,10,8	G-protein coupled receptor internalization	1	0.0002	1	0.0006	0.279903
	GO:0035306	8,9,7	positive regulation of dephosphorylation	1	0.0002	1	0.0006	0.279903
	GO:0040001	5,4,7,8,9,6	establishment of mitotic spindle localization	1	0.0002	1	0.0006	0.279903
	GO:0006430	9,8,10,7	lysyl-tRNA aminoacylation	1	0.0002	1	0.0006	0.279903
	GO:0051045	8,9,7	negative regulation of membrane protein ectodomain proteolysis	1	0.0002	1	0.0006	0.279903
	GO:0007144	10,8,5,9,7,4	female meiosis I	1	0.0002	1	0.0006	0.279903
	GO:0045143	10,8,7,5,9,6,4	homologous chromosome segregation	1	0.0002	1	0.0006	0.279903
	GO:0006050	6.7	mannosamine metabolic process	1	0.0002	1	0.0006	0.279903
	GO:0009191	7.8	ribonucleoside diphosphate catabolic process	1	0.0002	1	0.0006	0.279903
	GO:0035307	9,7,10,8,6	positive regulation of protein amino acid dephosphorylation	1	0.0002	1	0.0006	0.279903
	GO:0009134	6.7	nucleoside diphosphate catabolic process	1	0.0002	1	0.0006	0.279903
	GO:0051934	6,8,9,7	catecholamine uptake during transmission of nerve impulse	1	0.0002	1	0.0006	0.279903
	GO:0006369	9.8	transcription termination from RNA polymerase II promoter	1	0.0002	1	0.0006	0.279903
	GO:0008612	8,7,9	hypusine biosynthetic process from peptidyl-lysine	1	0.0002	1	0.0006	0.279903
	GO:0021896	8,10,7,5,9	forebrain astrocyte differentiation	1	0.0002	1	0.0006	0.279903
	GO:0006434	9,8,10,7	seryl-tRNA aminoacylation	1	0.0002	1	0.0006	0.279903
	GO:0051937	5.6	catecholamine transport	1	0.0002	1	0.0006	0.279903
	GO:0006002	8.9	fructose 6-phosphate metabolic process	1	0.0002	1	0.0006	0.279903
	GO:0032091	6	negative regulation of protein binding	1	0.0002	1	0.0006	0.279903
	GO:0046782	9,5,8,10,7,6,4	regulation of viral transcription	1	0.0002	1	0.0006	0.279903
	GO:0045829	9,8,13,12,11,14,10	negative regulation of isotype switching	1	0.0002	1	0.0006	0.279903
	GO:0006791	5	sulfur utilization	1	0.0002	1	0.0006	0.279903
	GO:0009051	10,7,11,12,8	pentose-phosphate shunt, oxidative branch	1	0.0002	1	0.0006	0.279903
	GO:0016266	10,9,8	O-glycan processing	1	0.0002	1	0.0006	0.279903
	GO:0046856	7,9,8,10	phosphoinositide dephosphorylation	1	0.0002	1	0.0006	0.279903
	GO:0031929	6	TOR signaling pathway	1	0.0002	1	0.0006	0.279903
	GO:0030037	5,4,9	actin filament reorganization during cell cycle	1	0.0002	1	0.0006	0.279903
	GO:0048505	6.5	regulation of timing of cell differentiation	1	0.0002	1	0.0006	0.279903
	GO:0045210	8.6	FasL biosynthetic process	1	0.0002	1	0.0006	0.279903
	GO:0045657	9,8,11,12,10	positive regulation of monocyte differentiation	1	0.0002	1	0.0006	0.279903
	GO:0042274	6.5	ribosomal small subunit biogenesis and assembly	1	0.0002	1	0.0006	0.279903
	GO:0051097	6	negative regulation of helicase activity	1	0.0002	1	0.0006	0.279903
	GO:0006348	11,7,8,12,10	chromatin silencing at telomere	1	0.0002	1	0.0006	0.279903
	GO:0021897	6,9,8,11,10	forebrain astrocyte development	1	0.0002	1	0.0006	0.279903
	GO:0051030	5,7,6,8	snRNA transport	1	0.0002	1	0.0006	0.279903
	GO:0040034	5.4	regulation of development, heterochronic	1	0.0002	1	0.0006	0.279903
	GO:0006656	9,8,10	phosphatidylcholine biosynthetic process	1	0.0002	1	0.0006	0.279903
	GO:0001706	7,8,6,5	endoderm formation	1	0.0002	1	0.0006	0.279903
	GO:0051293	6,7,8,4,5	establishment of spindle localization	1	0.0002	1	0.0006	0.279903
	GO:0009292	3	genetic transfer	1	0.0002	1	0.0006	0.279903
	GO:0046351	6.7	disaccharide biosynthetic process	1	0.0002	1	0.0006	0.279903
	GO:0048853	5,7,8,9,4,6	forebrain morphogenesis	1	0.0002	1	0.0006	0.279903
	GO:0031574	11,10,8	S-M checkpoint	1	0.0002	1	0.0006	0.279903
	GO:0060055	7,8,9,10,5,6	angiogenesis involved in wound healing	1	0.0002	1	0.0006	0.279903
	GO:0043217	8,10,6,9	myelin maintenance	1	0.0002	1	0.0006	0.279903
	GO:0035082	9,8,10	axoneme biogenesis	1	0.0002	1	0.0006	0.279903
	GO:0015872	5.6	dopamine transport	1	0.0002	1	0.0006	0.279903
	GO:0051292	8.7	nuclear pore complex assembly	1	0.0002	1	0.0006	0.279903
	GO:0006408	11,9,6,8,10,7	snRNA export from nucleus	1	0.0002	1	0.0006	0.279903
	GO:0035305	8,9,7	negative regulation of dephosphorylation	1	0.0002	1	0.0006	0.279903
	GO:0006600	5,7,6	creatine metabolic process	1	0.0002	1	0.0006	0.279903
	GO:0046516	6	hypusine metabolic process	1	0.0002	1	0.0006	0.279903
	GO:0009219	7	pyrimidine deoxyribonucleotide metabolic process	1	0.0002	1	0.0006	0.279903
	GO:0030264	8,9,6,7,11	nuclear fragmentation during apoptosis	1	0.0002	1	0.0006	0.279903
	GO:0051497	9,10,12,8	negative regulation of stress fiber formation	1	0.0002	1	0.0006	0.279903
	GO:0045990	9,7,8,5	regulation of transcription by carbon catabolites	1	0.0002	1	0.0006	0.279903
	GO:0046515	7.6	hypusine biosynthetic process	1	0.0002	1	0.0006	0.279903
	GO:0042766	9	nucleosome mobilization	1	0.0002	1	0.0006	0.279903
	GO:0001544	8,7,9,6,10,5,4	initiation of primordial ovarian follicle growth	1	0.0002	1	0.0006	0.279903
	GO:0005989	7.8	lactose biosynthetic process	1	0.0002	1	0.0006	0.279903
	GO:0001711	4.6	endodermal cell fate commitment	1	0.0002	1	0.0006	0.279903
	GO:0019323	7.8	pentose catabolic process	1	0.0002	1	0.0006	0.279903
	GO:0046040	9	IMP metabolic process	1	0.0002	1	0.0006	0.279903
	GO:0001315	6	age-dependent response to reactive oxygen species	1	0.0002	1	0.0006	0.279903
	GO:0030423	8,7,6,9	RNA interference, targeting of mRNA for destruction	1	0.0002	1	0.0006	0.279903
	GO:0048814	4,7,8,11,9,10,13,12,6	regulation of dendrite morphogenesis	1	0.0002	1	0.0006	0.279903
	GO:0048075	7.6	positive regulation of eye pigmentation	1	0.0002	1	0.0006	0.279903
	GO:0050685	9.8	positive regulation of mRNA processing	1	0.0002	1	0.0006	0.279903
	GO:0033079	8.7	immature T cell proliferation	1	0.0002	1	0.0006	0.279903
	GO:0051896	6,8,5	regulation of protein kinase B signaling cascade	1	0.0002	1	0.0006	0.279903
	GO:0031333	7,8,6	negative regulation of protein complex assembly	1	0.0002	1	0.0006	0.279903
	GO:0031509	7.11	telomeric heterochromatin formation	1	0.0002	1	0.0006	0.279903
	GO:0033088	11,10,13,14,12	negative regulation of immature T cell proliferation in the thymus	1	0.0002	1	0.0006	0.279903
	GO:0035024	8,9,10,7	negative regulation of Rho protein signal transduction	1	0.0002	1	0.0006	0.279903
	GO:0030490	7.8	maturation of SSU-rRNA	1	0.0002	1	0.0006	0.279903
	GO:0016482	7,5,6	cytoplasmic transport	1	0.0002	1	0.0006	0.279903
	GO:0050823	6.5	peptide antigen stabilization	1	0.0002	1	0.0006	0.279903
	GO:0042062	6,9,8,11,5,12,13	long-term strengthening of neuromuscular junction	1	0.0002	1	0.0006	0.279903
	GO:0018377	9,8,7	protein myristoylation	1	0.0002	1	0.0006	0.279903
	GO:0046833	8,12,11,7,10,9	positive regulation of RNA export from nucleus	1	0.0002	1	0.0006	0.279903
	GO:0051642	6.5	centrosome localization	1	0.0002	1	0.0006	0.279903
	GO:0045292	10.12	nuclear mRNA cis splicing, via U2-type spliceosome	1	0.0002	1	0.0006	0.279903
	GO:0032764	10,7,8,9	negative regulation of mast cell cytokine production	1	0.0002	1	0.0006	0.279903
	GO:0031057	7,9,12,6,10,8	negative regulation of histone modification	1	0.0002	1	0.0006	0.279903
	GO:0048745	6.7	smooth muscle development	1	0.0002	1	0.0006	0.279903
	GO:0042256	8.7	mature ribosome assembly	1	0.0002	1	0.0006	0.279903
	GO:0032800	7	receptor biosynthetic process	1	0.0002	1	0.0006	0.279903
	GO:0051664	6.5	nuclear pore localization	1	0.0002	1	0.0006	0.279903
	GO:0006188	9.1	IMP biosynthetic process	1	0.0002	1	0.0006	0.279903
	GO:0051095	5	regulation of helicase activity	1	0.0002	1	0.0006	0.279903
	GO:0006014	7.8	D-ribose metabolic process	1	0.0002	1	0.0006	0.279903
	GO:0007527	7.8	adult somatic muscle development	1	0.0002	1	0.0006	0.279903
	GO:0045014	11,9,10,7	negative regulation of transcription by glucose	1	0.0002	1	0.0006	0.279903
	GO:0006994	12,9,11,6	sterol depletion response, SREBP target gene transcriptional activation	1	0.0002	1	0.0006	0.279903
	GO:0051491	6,8,12,10,11,9,7,13	positive regulation of filopodium formation	1	0.0002	1	0.0006	0.279903
	GO:0048199	8,9,6,7	vesicle targeting, to, from or within Golgi	1	0.0002	1	0.0006	0.279903
	GO:0009211	8	pyrimidine deoxyribonucleoside triphosphate metabolic process	1	0.0002	1	0.0006	0.279903
	GO:0033084	10,9,12,13,11	regulation of immature T cell proliferation in the thymus	1	0.0002	1	0.0006	0.279903
	GO:0006436	9,8,10,7	tryptophanyl-tRNA aminoacylation	1	0.0002	1	0.0006	0.279903
	GO:0017055	11,12,5,9,10,8	negative regulation of transcriptional preinitiation complex assembly	1	0.0002	1	0.0006	0.279903
	GO:0042473	7,5,8,9,6,4	outer ear morphogenesis	1	0.0002	1	0.0006	0.279903
	GO:0046838	7.5	phosphorylated carbohydrate dephosphorylation	1	0.0002	1	0.0006	0.279903
	GO:0019060	5,9,7,8,4,6	intracellular transport of viral proteins in host cell	1	0.0002	1	0.0006	0.279903
	GO:0006565	8.9	L-serine catabolic process	1	0.0002	1	0.0006	0.279903
	GO:0060117	5,7,8,10,11	auditory receptor cell development	1	0.0002	1	0.0006	0.279903
	GO:0007035	13,10,6,11	vacuolar acidification	1	0.0002	1	0.0006	0.279903
	GO:0006431	9,8,10,7	methionyl-tRNA aminoacylation	1	0.0002	1	0.0006	0.279903
	GO:0042447	5	hormone catabolic process	1	0.0002	1	0.0006	0.279903
	GO:0051898	7,9,6	negative regulation of protein kinase B signaling cascade	1	0.0002	1	0.0006	0.279903
	GO:0042424	7.8	catecholamine catabolic process	1	0.0002	1	0.0006	0.279903
	GO:0018319	10,9,8	protein amino acid myristoylation	1	0.0002	1	0.0006	0.279903
	GO:0030951	7.8	establishment and/or maintenance of microtubule cytoskeleton polarity	1	0.0002	1	0.0006	0.279903
	GO:0001954	7.6	positive regulation of cell-matrix adhesion	1	0.0002	1	0.0006	0.279903
	GO:0006496	10,9,8	protein amino acid terminal N-glycosylation	1	0.0002	1	0.0006	0.279903
	GO:0000212	5,4,9	meiotic spindle organization and biogenesis	1	0.0002	1	0.0006	0.279903
	GO:0033342	7	negative regulation of collagen binding	1	0.0002	1	0.0006	0.279903
	GO:0006895	8,9,6,7	Golgi to endosome transport	1	0.0002	1	0.0006	0.279903
	GO:0046015	10,8,9,6	regulation of transcription by glucose	1	0.0002	1	0.0006	0.279903
	GO:0006069	6	ethanol oxidation	1	0.0002	1	0.0006	0.279903
	GO:0060046	8,11,7,9,10,6	regulation of acrosome reaction	1	0.0002	1	0.0006	0.279903
	GO:0042257	8.7	ribosomal subunit assembly	1	0.0002	1	0.0006	0.279903
	GO:0030422	8,9,6	RNA interference, production of siRNA	1	0.0002	1	0.0006	0.279903
	GO:0006498	9,10,8,7	N-terminal protein lipidation	1	0.0002	1	0.0006	0.279903
	GO:0018144	9	RNA-protein covalent cross-linking	1	0.0002	1	0.0006	0.279903
	GO:0051326	7,6,5	telophase	1	0.0002	1	0.0006	0.279903
	GO:0006894	9,7,6,8	Golgi to secretory vesicle transport	1	0.0002	1	0.0006	0.279903
	GO:0000103	6	sulfate assimilation	1	0.0002	1	0.0006	0.279903
	GO:0045716	9,8,10,7	positive regulation of low-density lipoprotein receptor biosynthetic process	1	0.0002	1	0.0006	0.279903
	GO:0032856	9,10,11	activation of Ras GTPase	1	0.0002	1	0.0006	0.279903
	GO:0042789	9.8	mRNA transcription from RNA polymerase II promoter	1	0.0002	1	0.0006	0.279903
	GO:0043484	8.7	regulation of RNA splicing	1	0.0002	1	0.0006	0.279903
	GO:0060087	8,6,7	relaxation of vascular smooth muscle	1	0.0002	1	0.0006	0.279903
	GO:0009120	6	deoxyribonucleoside metabolic process	1	0.0002	1	0.0006	0.279903
	GO:0048073	6.5	regulation of eye pigmentation	1	0.0002	1	0.0006	0.279903
	GO:0019083	9,8,6,7,5	viral transcription	1	0.0002	1	0.0006	0.279903
	GO:0031081	7.6	nuclear pore distribution	1	0.0002	1	0.0006	0.279903
	GO:0046831	7,11,10,6,9,8	regulation of RNA export from nucleus	1	0.0002	1	0.0006	0.279903
	GO:0019307	8.9	mannose biosynthetic process	1	0.0002	1	0.0006	0.279903
	GO:0000132	6,5,8,9,10,7	establishment of mitotic spindle orientation	1	0.0002	1	0.0006	0.279903
	GO:0050822	5	peptide stabilization	1	0.0002	1	0.0006	0.279903
	GO:0030581	8,6,7	intracellular protein transport in host	1	0.0002	1	0.0006	0.279903
	GO:0035308	9,7,10,8,6	negative regulation of protein amino acid dephosphorylation	1	0.0002	1	0.0006	0.279903
	GO:0045655	8,7,10,11,9	regulation of monocyte differentiation	1	0.0002	1	0.0006	0.279903
	GO:0031115	8,11,7,9	negative regulation of microtubule polymerization	1	0.0002	1	0.0006	0.279903
	GO:0015853	7.8	adenine transport	1	0.0002	1	0.0006	0.279903
	GO:0007023	8	post-chaperonin tubulin folding pathway	1	0.0002	1	0.0006	0.279903
	GO:0045993	10,9,8	negative regulation of translational initiation by iron	1	0.0002	1	0.0006	0.279903
	GO:0060057	7,9,8,5	apotosis involved in mammary gland involution	1	0.0002	1	0.0006	0.279903
	GO:0006067	5	ethanol metabolic process	1	0.0002	1	0.0006	0.279903
	GO:0032868	6	response to insulin stimulus	1	0.0002	1	0.0006	0.279903
	GO:0051029	5,7,6,8	rRNA transport	1	0.0002	1	0.0006	0.279903
	GO:0014065	7	phosphoinositide 3-kinase cascade	1	0.0002	1	0.0006	0.279903
	GO:0006433	9,8,10,7	prolyl-tRNA aminoacylation	1	0.0002	1	0.0006	0.279903
	GO:0046986	9,8,7	negative regulation of hemoglobin biosynthetic process	1	0.0002	1	0.0006	0.279903
	GO:0007064	10,8,5,6,9,7,4	mitotic sister chromatid cohesion	1	0.0002	1	0.0006	0.279903
	GO:0042726	6	riboflavin and derivative metabolic process	1	0.0002	1	0.0006	0.279903
	GO:0045083	10,9,8,7	negative regulation of interleukin-12 biosynthetic process	1	0.0002	1	0.0006	0.279903
	GO:0045714	8,7,9,6	regulation of low-density lipoprotein receptor biosynthetic process	1	0.0002	1	0.0006	0.279903
	GO:0045603	7.6	positive regulation of endothelial cell differentiation	1	0.0002	1	0.0006	0.279903
	GO:0000028	9,7,8,6	ribosomal small subunit assembly and maintenance	1	0.0002	1	0.0006	0.279903
	GO:0050434	10,6,9,11,8,7,5	positive regulation of viral transcription	1	0.0002	1	0.0006	0.279903
	GO:0006425	9,8,10,7	glutaminyl-tRNA aminoacylation	1	0.0002	1	0.0006	0.279903
	GO:0006428	9,8,10,7	isoleucyl-tRNA aminoacylation	1	0.0002	1	0.0006	0.279903
	GO:0031117	8,11,7,9	positive regulation of microtubule depolymerization	1	0.0002	1	0.0006	0.279903
	GO:0051494	7,8,6	negative regulation of cytoskeleton organization and biogenesis	1	0.0002	1	0.0006	0.279903
	GO:0042727	7	riboflavin and derivative biosynthetic process	1	0.0002	1	0.0006	0.279903
	GO:0045471	5	response to ethanol	1	0.0002	1	0.0006	0.279903
	GO:0019042	5.4	latent virus infection	1	0.0002	1	0.0006	0.279903
	GO:0060088	7,6,9,8,10,12,11,13	auditory receptor cell stereocilium organization and biogenesis	1	0.0002	1	0.0006	0.279903
	GO:0000093	9,8,7,6	mitotic telophase	1	0.0002	1	0.0006	0.279903
	GO:0033080	9,8,11,12,10	immature T cell proliferation in the thymus	1	0.0002	1	0.0006	0.279903
	GO:0009650	7	UV protection	1	0.0002	1	0.0006	0.279903
	GO:0015801	6,7,8	aromatic amino acid transport	1	0.0002	1	0.0006	0.279903
	GO:0060058	8,9,10,11,7,6	positive regulation of apoptosis involved in mammary gland involution	1	0.0002	1	0.0006	0.279903
	GO:0046685	5	response to arsenic	1	0.0002	1	0.0006	0.279903
	GO:0042420	7,9,10,8,6	dopamine catabolic process	1	0.0002	1	0.0006	0.279903
	GO:0006420	9,8,10,7	arginyl-tRNA aminoacylation	1	0.0002	1	0.0006	0.279903
	GO:0015785	7.8	UDP-galactose transport	1	0.0002	1	0.0006	0.279903
	GO:0046642	10.9	negative regulation of alpha-beta T cell proliferation	1	0.0002	1	0.0006	0.279903
	GO:0051489	5,7,11,9,10,8,6,12	regulation of filopodium formation	1	0.0002	1	0.0006	0.279903
	GO:0046470	8.9	phosphatidylcholine metabolic process	1	0.0002	1	0.0006	0.279903
	GO:0045013	10,8,9,6	negative regulation of transcription by carbon catabolites	1	0.0002	1	0.0006	0.279903
	GO:0051124	7,9,10,11,4	synaptic growth at neuromuscular junction	1	0.0002	1	0.0006	0.279903
	GO:0031060	7,9,12,6,10,11,8	regulation of histone methylation	1	0.0002	1	0.0006	0.279903
	GO:0000281	6.5	cytokinesis after mitosis	1	0.0002	1	0.0006	0.279903
	GO:0045010	8	actin nucleation	1	0.0002	1	0.0006	0.279903
	GO:0048227	8,6,7	plasma membrane to endosome transport	1	0.0002	1	0.0006	0.279903
	GO:0006542	8.9	glutamine biosynthetic process	1	0.0002	1	0.0006	0.279903
	GO:0032287	9,11,7,10,12	myelin maintenance in the peripheral nervous system	1	0.0002	1	0.0006	0.279903
	GO:0006407	11,9,6,8,10,7	rRNA export from nucleus	1	0.0002	1	0.0006	0.279903
	GO:0007097	7,8,5,6	nuclear migration	1	0.0002	1	0.0006	0.279903
	GO:0031017	6.7	exocrine pancreas development	1	0.0002	1	0.0006	0.279903
	GO:0006771	7	riboflavin metabolic process	1	0.0002	1	0.0006	0.279903
	GO:0051294	7,8,9,5,6	establishment of spindle orientation	1	0.0002	1	0.0006	0.279903
	GO:0042026	7	protein refolding	1	0.0002	1	0.0006	0.279903
	GO:0019080	5,6,4	viral genome expression	1	0.0002	1	0.0006	0.279903
	GO:0009200	7	deoxyribonucleoside triphosphate metabolic process	1	0.0002	1	0.0006	0.279903
	GO:0019858	7	cytosine metabolic process	1	0.0002	1	0.0006	0.279903
	GO:0000183	11,7,8,12,10	chromatin silencing at rDNA	1	0.0002	1	0.0006	0.279903
	GO:0022417	7	protein maturation via protein folding	1	0.0002	1	0.0006	0.279903
	GO:0006599	6	phosphagen metabolic process	1	0.0002	1	0.0006	0.279903
	GO:0043461	8.7	F-type ATPase complex assembly	1	0.0002	1	0.0006	0.279903
	GO:0033341	6	regulation of collagen binding	1	0.0002	1	0.0006	0.279903
	GO:0048024	9,8,11	regulation of nuclear mRNA splicing, via spliceosome	1	0.0002	1	0.0006	0.279903
	GO:0006463	8.7	steroid hormone receptor complex assembly	1	0.0002	1	0.0006	0.279903
	GO:0021987	4,7,9,5,10,11,6	cerebral cortex development	1	0.0002	1	0.0006	0.279903
	GO:0048294	10,9,14,13,12,15,11	negative regulation of isotype switching to IgE isotypes	1	0.0002	1	0.0006	0.279903
	GO:0006494	9,8,7	protein amino acid terminal glycosylation	1	0.0002	1	0.0006	0.279903
	GO:0046719	4,7,6,5	regulation of viral protein levels in host cell	1	0.0002	1	0.0006	0.279903
	GO:0010248	4.5	establishment and/or maintenance of transmembrane electrochemical gradient	1	0.0002	1	0.0006	0.279903
	GO:0032232	8,9,11,7	negative regulation of actin filament bundle formation	1	0.0002	1	0.0006	0.279903
	GO:0015780	5.6	nucleotide-sugar transport	1	0.0002	1	0.0006	0.279903
	GO:0030220	6,8,9,7	platelet formation	1	0.0002	1	0.0006	0.279903
	GO:0046203	8.9	spermidine catabolic process	1	0.0002	1	0.0006	0.279903
	GO:0030858	7,6,8	positive regulation of epithelial cell differentiation	1	0.0002	1	0.0006	0.279903
	GO:0001963	7.8	synaptic transmission, dopaminergic	1	0.0002	1	0.0006	0.279903
	GO:0030185	4.5	nitric oxide transport	1	0.0002	1	0.0006	0.279903
	GO:0006924	9,7,6	activated T cell apoptosis	1	0.0002	1	0.0006	0.279903
	GO:0048854	6,7,8,5	brain morphogenesis	1	0.0002	1	0.0006	0.279903
	GO:0043071	7,8,10,6	positive regulation of non-apoptotic programmed cell death	1	0.0002	1	0.0006	0.279903
	GO:0050890	4	cognition	1	0.0002	1	0.0006	0.279903
	GO:0000354	7,8,6,10,12	cis assembly of pre-catalytic spliceosome	1	0.0002	1	0.0006	0.279903
	GO:0008582	5,8,10,4,11,12	regulation of synaptic growth at neuromuscular junction	1	0.0002	1	0.0006	0.279903
	GO:0033083	9.8	regulation of immature T cell proliferation	1	0.0002	1	0.0006	0.279903
	GO:0046479	8.9	glycosphingolipid catabolic process	1	0.0002	1	0.0006	0.279903
	GO:0035019	8,6,7,4	somatic stem cell maintenance	1	0.0002	1	0.0006	0.279903
	GO:0006713	7,6,8	glucocorticoid catabolic process	1	0.0002	1	0.0006	0.279903
	GO:0006346	11,7,8,12,10	methylation-dependent chromatin silencing	1	0.0002	1	0.0006	0.279903
	GO:0032007	7,8,6	negative regulation of TOR signaling pathway	1	0.0002	1	0.0006	0.279903
	GO:0030913	9,11,8,7,10,5,6	paranodal junction assembly	1	0.0002	1	0.0006	0.279903
	GO:0051443	7	positive regulation of ubiquitin ligase activity	1	0.0002	1	0.0006	0.279903
	GO:0018143	8	nucleic acid-protein covalent cross-linking	1	0.0002	1	0.0006	0.279903
	GO:0006499	10,11,9,8	N-terminal protein myristoylation	1	0.0002	1	0.0006	0.279903
	GO:0009294	4	DNA mediated transformation	1	0.0002	1	0.0006	0.279903
	GO:0045947	9,8,7	negative regulation of translational initiation	5	0.0008	2	0.0011	0.292649
	GO:0046395	6	carboxylic acid catabolic process	5	0.0008	2	0.0011	0.292649
	GO:0048821	4,6,7,9,10,8	erythrocyte development	5	0.0008	2	0.0011	0.292649
	GO:0051828	6	entry into other organism during symbiotic interaction	5	0.0008	2	0.0011	0.292649
	GO:0000097	7,8,6	sulfur amino acid biosynthetic process	5	0.0008	2	0.0011	0.292649
	GO:0051806	7	entry into cell of other organism during symbiotic interaction	5	0.0008	2	0.0011	0.292649
	GO:0019720	7	Mo-molybdopterin cofactor metabolic process	5	0.0008	2	0.0011	0.292649
	GO:0006777	7.8	Mo-molybdopterin cofactor biosynthetic process	5	0.0008	2	0.0011	0.292649
	GO:0045351	8,6,5	interferon type I biosynthetic process	5	0.0008	2	0.0011	0.292649
	GO:0052192	5	movement in environment of other organism during symbiotic interaction	5	0.0008	2	0.0011	0.292649
	GO:0001947	7,8,6	heart looping	5	0.0008	2	0.0011	0.292649
	GO:0042219	6.5	amino acid derivative catabolic process	5	0.0008	2	0.0011	0.292649
	GO:0043545	6	molybdopterin cofactor metabolic process	5	0.0008	2	0.0011	0.292649
	GO:0030514	7,10,6	negative regulation of BMP signaling pathway	5	0.0008	2	0.0011	0.292649
	GO:0006555	7,8,6	methionine metabolic process	5	0.0008	2	0.0011	0.292649
	GO:0009994	5.7	oocyte differentiation	5	0.0008	2	0.0011	0.292649
	GO:0042771	11,12,14,10,7	DNA damage response, signal transduction by p53 class mediator resulting in induction of apoptosis	5	0.0008	2	0.0011	0.292649
	GO:0043029	8.5	T cell homeostasis	5	0.0008	2	0.0011	0.292649
	GO:0030260	8	entry into host cell	5	0.0008	2	0.0011	0.292649
	GO:0019915	5	sequestering of lipid	5	0.0008	2	0.0011	0.292649
	GO:0016054	5	organic acid catabolic process	5	0.0008	2	0.0011	0.292649
	GO:0030641	10.8	cellular hydrogen ion homeostasis	5	0.0008	2	0.0011	0.292649
	GO:0042516	11,12,8,10,7	regulation of tyrosine phosphorylation of Stat3 protein	5	0.0008	2	0.0011	0.292649
	GO:0046785	9.7	microtubule polymerization	5	0.0008	2	0.0011	0.292649
	GO:0043149	10	stress fiber formation	5	0.0008	2	0.0011	0.292649
	GO:0006740	10.9	NADPH regeneration	5	0.0008	2	0.0011	0.292649
	GO:0009067	7.8	aspartate family amino acid biosynthetic process	5	0.0008	2	0.0011	0.292649
	GO:0016236	4	macroautophagy	5	0.0008	2	0.0011	0.292649
	GO:0046718	9,6,7,5	entry of virus into host cell	5	0.0008	2	0.0011	0.292649
	GO:0044409	7	entry into host	5	0.0008	2	0.0011	0.292649
	GO:0000185	9,10,8	activation of MAPKKK activity	5	0.0008	2	0.0011	0.292649
	GO:0046112	6.5	nucleobase biosynthetic process	5	0.0008	2	0.0011	0.292649
	GO:0045667	6,5,8,9,10,7	regulation of osteoblast differentiation	5	0.0008	2	0.0011	0.292649
	GO:0045090	6,7,5	retroviral genome replication	5	0.0008	2	0.0011	0.292649
	GO:0006664	6.7	glycolipid metabolic process	5	0.0008	2	0.0011	0.292649
	GO:0032488	9	Cdc42 protein signal transduction	5	0.0008	2	0.0011	0.292649
	GO:0043088	9,10,11	regulation of Cdc42 GTPase activity	5	0.0008	2	0.0011	0.292649
	GO:0032324	7	molybdopterin cofactor biosynthetic process	5	0.0008	2	0.0011	0.292649
	GO:0007089	8,9,7,6	traversing start control point of mitotic cell cycle	5	0.0008	2	0.0011	0.292649
	GO:0031346	5,7,9,8,6,10	positive regulation of cell projection organization and biogenesis	5	0.0008	2	0.0011	0.292649
	GO:0042594	6.4	response to starvation	5	0.0008	2	0.0011	0.292649
	GO:0048599	5,7,6,8	oocyte development	5	0.0008	2	0.0011	0.292649
	GO:0019059	5,6,4	initiation of viral infection	5	0.0008	2	0.0011	0.292649
	GO:0000045	5	autophagic vacuole formation	5	0.0008	2	0.0011	0.292649
	GO:0048009	8	insulin-like growth factor receptor signaling pathway	5	0.0008	2	0.0011	0.292649
	GO:0052126	6	movement in host environment	5	0.0008	2	0.0011	0.292649
	GO:0042402	6.7	biogenic amine catabolic process	5	0.0008	2	0.0011	0.292649
	GO:0006929	5.6	substrate-bound cell migration	5	0.0008	2	0.0011	0.292649
	GO:0006098	9,10,11	pentose-phosphate shunt	5	0.0008	2	0.0011	0.292649
	GO:0032489	9,10,8	regulation of Cdc42 protein signal transduction	5	0.0008	2	0.0011	0.292649
	GO:0050810	8,7,6	regulation of steroid biosynthetic process	5	0.0008	2	0.0011	0.292649
	GO:0045039	10,9,7,8	protein import into mitochondrial inner membrane	5	0.0008	2	0.0011	0.292649
	GO:0001578	8	microtubule bundle formation	5	0.0008	2	0.0011	0.292649
	GO:0032606	4	interferon type I production	5	0.0008	2	0.0011	0.292649
	GO:0045665	7,8,10,6	negative regulation of neuron differentiation	6	0.001	2	0.0011	0.316145
	GO:0048340	7,8,9,6	paraxial mesoderm morphogenesis	6	0.001	2	0.0011	0.316145
	GO:0042346	10,11,13,14,12,9	positive regulation of NF-kappaB import into nucleus	6	0.001	2	0.0011	0.316145
	GO:0048339	7,8,6	paraxial mesoderm development	6	0.001	2	0.0011	0.316145
	GO:0006241	9.1	CTP biosynthetic process	6	0.001	2	0.0011	0.316145
	GO:0031532	8	actin cytoskeleton reorganization	6	0.001	2	0.0011	0.316145
	GO:0030199	6	collagen fibril organization	6	0.001	2	0.0011	0.316145
	GO:0045843	5,8,9	negative regulation of striated muscle development	6	0.001	2	0.0011	0.316145
	GO:0051303	6,7,4,5	establishment of chromosome localization	6	0.001	2	0.0011	0.316145
	GO:0009208	8	pyrimidine ribonucleoside triphosphate metabolic process	6	0.001	2	0.0011	0.316145
	GO:0042326	8,9,7	negative regulation of phosphorylation	6	0.001	2	0.0011	0.316145
	GO:0006739	9.8	NADP metabolic process	6	0.001	2	0.0011	0.316145
	GO:0030510	6,9,5	regulation of BMP signaling pathway	6	0.001	2	0.0011	0.316145
	GO:0045176	6	apical protein localization	6	0.001	2	0.0011	0.316145
	GO:0050777	7,5,6	negative regulation of immune response	6	0.001	2	0.0011	0.316145
	GO:0045749	8,9,10,7	negative regulation of S phase of mitotic cell cycle	6	0.001	2	0.0011	0.316145
	GO:0051208	11,9,5,4	sequestering of calcium ion	6	0.001	2	0.0011	0.316145
	GO:0031344	4,6,8,7,5,9	regulation of cell projection organization and biogenesis	6	0.001	2	0.0011	0.316145
	GO:0007007	6.7	inner mitochondrial membrane organization and biogenesis	6	0.001	2	0.0011	0.316145
	GO:0043648	6	dicarboxylic acid metabolic process	6	0.001	2	0.0011	0.316145
	GO:0045768	10,5,11,13,9	positive regulation of anti-apoptosis	6	0.001	2	0.0011	0.316145
	GO:0002683	6,4,5	negative regulation of immune system process	6	0.001	2	0.0011	0.316145
	GO:0007094	9,11,10,8	mitotic cell cycle spindle assembly checkpoint	6	0.001	2	0.0011	0.316145
	GO:0006474	10.9	N-terminal protein amino acid acetylation	6	0.001	2	0.0011	0.316145
	GO:0017156	9,7,6,8	calcium ion-dependent exocytosis	6	0.001	2	0.0011	0.316145
	GO:0050000	6.5	chromosome localization	6	0.001	2	0.0011	0.316145
	GO:0014003	5,8,7,10	oligodendrocyte development	6	0.001	2	0.0011	0.316145
	GO:0046036	9	CTP metabolic process	6	0.001	2	0.0011	0.316145
	GO:0000096	6,7,5	sulfur amino acid metabolic process	6	0.001	2	0.0011	0.316145
	GO:0044272	5	sulfur compound biosynthetic process	6	0.001	2	0.0011	0.316145
	GO:0030838	7,8,11,9,6	positive regulation of actin filament polymerization	6	0.001	2	0.0011	0.316145
	GO:0002763	8,7,10,11,9	positive regulation of myeloid leukocyte differentiation	6	0.001	2	0.0011	0.316145
	GO:0048538	6,7,5	thymus development	6	0.001	2	0.0011	0.316145
	GO:0007176	6,9,5	regulation of epidermal growth factor receptor activity	6	0.001	2	0.0011	0.316145
	GO:0009209	8.9	pyrimidine ribonucleoside triphosphate biosynthetic process	6	0.001	2	0.0011	0.316145
	GO:0009409	5.4	response to cold	6	0.001	2	0.0011	0.316145
	GO:0042503	9,11,10	tyrosine phosphorylation of Stat3 protein	6	0.001	2	0.0011	0.316145
	GO:0040015	6.5	negative regulation of body size	6	0.001	2	0.0011	0.316145
	GO:0006878	10.8	cellular copper ion homeostasis	7	0.0011	2	0.0011	0.31874
	GO:0042994	10,9,11,13,14,12,8,7,6,5	cytoplasmic sequestering of transcription factor	7	0.0011	2	0.0011	0.31874
	GO:0050766	8,9,7	positive regulation of phagocytosis	7	0.0011	2	0.0011	0.31874
	GO:0003007	6,7,5	heart morphogenesis	7	0.0011	2	0.0011	0.31874
	GO:0009749	7.6	response to glucose stimulus	7	0.0011	2	0.0011	0.31874
	GO:0048477	6	oogenesis	7	0.0011	2	0.0011	0.31874
	GO:0007076	10,8,5,6,9,7,4	mitotic chromosome condensation	7	0.0011	2	0.0011	0.31874
	GO:0007608	6	sensory perception of smell	7	0.0011	2	0.0011	0.31874
	GO:0007009	5	plasma membrane organization and biogenesis	7	0.0011	2	0.0011	0.31874
	GO:0009746	6.5	response to hexose stimulus	7	0.0011	2	0.0011	0.31874
	GO:0008344	5	adult locomotory behavior	7	0.0011	2	0.0011	0.31874
	GO:0015669	4.5	gas transport	7	0.0011	2	0.0011	0.31874
	GO:0048708	7,9,6	astrocyte differentiation	7	0.0011	2	0.0011	0.31874
	GO:0042491	7,6,9,10	auditory receptor cell differentiation	7	0.0011	2	0.0011	0.31874
	GO:0046839	6.7	phospholipid dephosphorylation	7	0.0011	2	0.0011	0.31874
	GO:0050729	7.6	positive regulation of inflammatory response	7	0.0011	2	0.0011	0.31874
	GO:0045736	8,9,7,6	negative regulation of cyclin-dependent protein kinase activity	7	0.0011	2	0.0011	0.31874
	GO:0050764	7,8,6	regulation of phagocytosis	7	0.0011	2	0.0011	0.31874
	GO:0042116	6.5	macrophage activation	7	0.0011	2	0.0011	0.31874
	GO:0031349	6.5	positive regulation of defense response	7	0.0011	2	0.0011	0.31874
	GO:0006000	7.8	fructose metabolic process	7	0.0011	2	0.0011	0.31874
	GO:0016571	11,9,10,8	histone methylation	7	0.0011	2	0.0011	0.31874
	GO:0007528	6,8,9,10	neuromuscular junction development	7	0.0011	2	0.0011	0.31874
	GO:0008088	9,8,7	axon cargo transport	7	0.0011	2	0.0011	0.31874
	GO:0046890	7,6,5	regulation of lipid biosynthetic process	7	0.0011	2	0.0011	0.31874
	GO:0051291	8.7	protein heterooligomerization	7	0.0011	2	0.0011	0.31874
	GO:0060113	6,5,8,9	inner ear receptor cell differenation	7	0.0011	2	0.0011	0.31874
	GO:0009755	6.5	hormone-mediated signaling	7	0.0011	2	0.0011	0.31874
	GO:0040018	6.5	positive regulation of body size	7	0.0011	2	0.0011	0.31874
	GO:0006426	9,8,10,7	glycyl-tRNA aminoacylation	2	0.0003	1	0.0006	0.40318
	GO:0002891	11,9,10	positive regulation of immunoglobulin mediated immune response	2	0.0003	1	0.0006	0.40318
	GO:0002894	12,10,11,8,9	positive regulation of type II hypersensitivity	2	0.0003	1	0.0006	0.40318
	GO:0006004	7.8	fucose metabolic process	2	0.0003	1	0.0006	0.40318
	GO:0046544	5,6,7	development of secondary male sexual characteristics	2	0.0003	1	0.0006	0.40318
	GO:0006533	8.9	aspartate catabolic process	2	0.0003	1	0.0006	0.40318
	GO:0001895	7,6,5,4	retinal homeostasis	2	0.0003	1	0.0006	0.40318
	GO:0045672	9,8,11,12,10	positive regulation of osteoclast differentiation	2	0.0003	1	0.0006	0.40318
	GO:0000042	10,9,8,7	protein targeting to Golgi	2	0.0003	1	0.0006	0.40318
	GO:0031536	9,11,10,8	positive regulation of exit from mitosis	2	0.0003	1	0.0006	0.40318
	GO:0030952	6	establishment and/or maintenance of cytoskeleton polarity	2	0.0003	1	0.0006	0.40318
	GO:0032799	7	low-density lipoprotein receptor metabolic process	2	0.0003	1	0.0006	0.40318
	GO:0007183	9,8,7	SMAD protein complex assembly	2	0.0003	1	0.0006	0.40318
	GO:0001783	7.9	B cell apoptosis	2	0.0003	1	0.0006	0.40318
	GO:0000019	9.8	regulation of mitotic recombination	2	0.0003	1	0.0006	0.40318
	GO:0006475	9	internal protein amino acid acetylation	2	0.0003	1	0.0006	0.40318
	GO:0051453	11,8,9	regulation of cellular pH	2	0.0003	1	0.0006	0.40318
	GO:0002675	8.7	positive regulation of acute inflammatory response	2	0.0003	1	0.0006	0.40318
	GO:0001675	5,7,6,4,9	acrosome formation	2	0.0003	1	0.0006	0.40318
	GO:0009649	4	entrainment of circadian clock	2	0.0003	1	0.0006	0.40318
	GO:0045634	7.6	regulation of melanocyte differentiation	2	0.0003	1	0.0006	0.40318
	GO:0009071	7.8	serine family amino acid catabolic process	2	0.0003	1	0.0006	0.40318
	GO:0046325	7,6,10,11	negative regulation of glucose import	2	0.0003	1	0.0006	0.40318
	GO:0045910	9.8	negative regulation of DNA recombination	2	0.0003	1	0.0006	0.40318
	GO:0051323	7,6,5	metaphase	2	0.0003	1	0.0006	0.40318
	GO:0006451	8,7,6	translational readthrough	2	0.0003	1	0.0006	0.40318
	GO:0045662	7,8,10,6,11,12	negative regulation of myoblast differentiation	2	0.0003	1	0.0006	0.40318
	GO:0009113	7.6	purine base biosynthetic process	2	0.0003	1	0.0006	0.40318
	GO:0050884	5	regulation of posture	2	0.0003	1	0.0006	0.40318
	GO:0002866	9,7,8	positive regulation of acute inflammatory response to antigenic stimulus	2	0.0003	1	0.0006	0.40318
	GO:0060056	7,8,4	mammary gland involution	2	0.0003	1	0.0006	0.40318
	GO:0005980	9,8,7	glycogen catabolic process	2	0.0003	1	0.0006	0.40318
	GO:0031058	7,9,12,6,10,8	positive regulation of histone modification	2	0.0003	1	0.0006	0.40318
	GO:0002903	8,9,11,7	negative regulation of B cell apoptosis	2	0.0003	1	0.0006	0.40318
	GO:0050665	5.6	hydrogen peroxide biosynthetic process	2	0.0003	1	0.0006	0.40318
	GO:0051452	12,9,10	cellular pH reduction	2	0.0003	1	0.0006	0.40318
	GO:0048485	6,7,5	sympathetic nervous system development	2	0.0003	1	0.0006	0.40318
	GO:0002445	8,6,9,7	type II hypersensitivity	2	0.0003	1	0.0006	0.40318
	GO:0051971	7.6	positive regulation of transmission of nerve impulse	2	0.0003	1	0.0006	0.40318
	GO:0006880	11,9,5,4	intracellular sequestering of iron ion	2	0.0003	1	0.0006	0.40318
	GO:0045861	7,8,6	negative regulation of proteolysis	2	0.0003	1	0.0006	0.40318
	GO:0018065	8	protein-cofactor linkage	2	0.0003	1	0.0006	0.40318
	GO:0000301	9,7,6,8	retrograde transport, vesicle recycling within Golgi	2	0.0003	1	0.0006	0.40318
	GO:0048625	7,4,9,6,10,11	myoblast cell fate commitment	2	0.0003	1	0.0006	0.40318
	GO:0016068	8,9,7	type I hypersensitivity	2	0.0003	1	0.0006	0.40318
	GO:0032415	6	regulation of sodium:hydrogen antiporter activity	2	0.0003	1	0.0006	0.40318
	GO:0045494	6,4,7	photoreceptor cell maintenance	2	0.0003	1	0.0006	0.40318
	GO:0008542	6,5,7	visual learning	2	0.0003	1	0.0006	0.40318
	GO:0042474	7,5,8,9,6,4	middle ear morphogenesis	2	0.0003	1	0.0006	0.40318
	GO:0006011	8,6,9	UDP-glucose metabolic process	2	0.0003	1	0.0006	0.40318
	GO:0035117	9.8	embryonic arm morphogenesis	2	0.0003	1	0.0006	0.40318
	GO:0010224	7	response to UV-B	2	0.0003	1	0.0006	0.40318
	GO:0043497	6	regulation of protein heterodimerization	2	0.0003	1	0.0006	0.40318
	GO:0045742	7,10,6	positive regulation of epidermal growth factor receptor signaling pathway	2	0.0003	1	0.0006	0.40318
	GO:0018279	10,9,8	protein amino acid N-linked glycosylation via asparagine	2	0.0003	1	0.0006	0.40318
	GO:0046037	9	GMP metabolic process	2	0.0003	1	0.0006	0.40318
	GO:0048295	10,9,14,13,12,15,11	positive regulation of isotype switching to IgE isotypes	2	0.0003	1	0.0006	0.40318
	GO:0017158	7,10,6,8,9	regulation of calcium ion-dependent exocytosis	2	0.0003	1	0.0006	0.40318
	GO:0035140	8.7	arm morphogenesis	2	0.0003	1	0.0006	0.40318
	GO:0007341	5,4,6	penetration of zona pellucida	2	0.0003	1	0.0006	0.40318
	GO:0045175	6	basal protein localization	2	0.0003	1	0.0006	0.40318
	GO:0019471	5.6	4-hydroxyproline metabolic process	2	0.0003	1	0.0006	0.40318
	GO:0007175	7,10,6	negative regulation of epidermal growth factor receptor activity	2	0.0003	1	0.0006	0.40318
	GO:0006972	5	hyperosmotic response	2	0.0003	1	0.0006	0.40318
	GO:0007340	10,8,7,9,6,5	acrosome reaction	2	0.0003	1	0.0006	0.40318
	GO:0000089	9,8,7,6	mitotic metaphase	2	0.0003	1	0.0006	0.40318
	GO:0001553	7,6,8,9,5	luteinization	2	0.0003	1	0.0006	0.40318
	GO:0045192	8	low-density lipoprotein catabolic process	2	0.0003	1	0.0006	0.40318
	GO:0042985	9,8,11,10,7	negative regulation of amyloid precursor protein biosynthetic process	2	0.0003	1	0.0006	0.40318
	GO:0035246	10,11,9	peptidyl-arginine N-methylation	2	0.0003	1	0.0006	0.40318
	GO:0045631	6.5	regulation of mechanoreceptor differentiation	2	0.0003	1	0.0006	0.40318
	GO:0002885	10,8,9	positive regulation of hypersensitivity	2	0.0003	1	0.0006	0.40318
	GO:0009950	6,7,5	dorsal/ventral axis specification	2	0.0003	1	0.0006	0.40318
	GO:0002889	10,8,9	regulation of immunoglobulin mediated immune response	2	0.0003	1	0.0006	0.40318
	GO:0006335	7,8,11	DNA replication-dependent nucleosome assembly	2	0.0003	1	0.0006	0.40318
	GO:0051438	6	regulation of ubiquitin ligase activity	2	0.0003	1	0.0006	0.40318
	GO:0009135	7	purine nucleoside diphosphate metabolic process	2	0.0003	1	0.0006	0.40318
	GO:0009068	7.8	aspartate family amino acid catabolic process	2	0.0003	1	0.0006	0.40318
	GO:0007518	8,5,4,10,7,11,12	myoblast cell fate determination	2	0.0003	1	0.0006	0.40318
	GO:0042159	7	lipoprotein catabolic process	2	0.0003	1	0.0006	0.40318
	GO:0000012	7.6	single strand break repair	2	0.0003	1	0.0006	0.40318
	GO:0043558	9,8,6,7	regulation of translation initiation in response to stress	2	0.0003	1	0.0006	0.40318
	GO:0000072	7.6	M phase specific microtubule process	2	0.0003	1	0.0006	0.40318
	GO:0009188	7.8	ribonucleoside diphosphate biosynthetic process	2	0.0003	1	0.0006	0.40318
	GO:0009251	8.7	glucan catabolic process	2	0.0003	1	0.0006	0.40318
	GO:0050773	6,10,7,9,12,11,5	regulation of dendrite development	2	0.0003	1	0.0006	0.40318
	GO:0055062	9	phosphate ion homeostasis	2	0.0003	1	0.0006	0.40318
	GO:0035025	8,9,10,7	positive regulation of Rho protein signal transduction	2	0.0003	1	0.0006	0.40318
	GO:0007184	9,10,11,12,8	SMAD protein nuclear translocation	2	0.0003	1	0.0006	0.40318
	GO:0045632	7.6	negative regulation of mechanoreceptor differentiation	2	0.0003	1	0.0006	0.40318
	GO:0031116	8,11,7,9	positive regulation of microtubule polymerization	2	0.0003	1	0.0006	0.40318
	GO:0022898	5	regulation of transmembrane transporter activity	2	0.0003	1	0.0006	0.40318
	GO:0031953	9,10,11,5,12,8	negative regulation of protein amino acid autophosphorylation	2	0.0003	1	0.0006	0.40318
	GO:0043508	9.1	negative regulation of JNK activity	2	0.0003	1	0.0006	0.40318
	GO:0006361	8,9,7	transcription initiation from RNA polymerase I promoter	2	0.0003	1	0.0006	0.40318
	GO:0051895	8,7,9	negative regulation of focal adhesion formation	2	0.0003	1	0.0006	0.40318
	GO:0051253	8.7	negative regulation of RNA metabolic process	2	0.0003	1	0.0006	0.40318
	GO:0046717	4.5	acid secretion	2	0.0003	1	0.0006	0.40318
	GO:0043072	7,8,10,6	negative regulation of non-apoptotic programmed cell death	2	0.0003	1	0.0006	0.40318
	GO:0019642	10.11	anaerobic glycolysis	2	0.0003	1	0.0006	0.40318
	GO:0002902	7,8,10,6	regulation of B cell apoptosis	2	0.0003	1	0.0006	0.40318
	GO:0050686	9.8	negative regulation of mRNA processing	2	0.0003	1	0.0006	0.40318
	GO:0006374	9.11	nuclear mRNA splicing via U2-type spliceosome	2	0.0003	1	0.0006	0.40318
	GO:0008298	5	intracellular mRNA localization	2	0.0003	1	0.0006	0.40318
	GO:0031646	6.5	positive regulation of neurological process	2	0.0003	1	0.0006	0.40318
	GO:0007143	9,7,8,6	female meiosis	2	0.0003	1	0.0006	0.40318
	GO:0035065	7,9,12,6,10,8	regulation of histone acetylation	2	0.0003	1	0.0006	0.40318
	GO:0009396	6,7,8	folic acid and derivative biosynthetic process	2	0.0003	1	0.0006	0.40318
	GO:0032933	7	SREBP-mediated signaling pathway	2	0.0003	1	0.0006	0.40318
	GO:0001547	8,7,9,4,6,10,5	antral ovarian follicle growth	2	0.0003	1	0.0006	0.40318
	GO:0006726	6	eye pigment biosynthetic process	2	0.0003	1	0.0006	0.40318
	GO:0045686	7,8,10,6	negative regulation of glial cell differentiation	2	0.0003	1	0.0006	0.40318
	GO:0030511	7,10,6	positive regulation of transforming growth factor beta receptor signaling pathway	2	0.0003	1	0.0006	0.40318
	GO:0045668	7,6,9,10,11,8	negative regulation of osteoblast differentiation	2	0.0003	1	0.0006	0.40318
	GO:0030967	8.5	ER-nuclear sterol response pathway	2	0.0003	1	0.0006	0.40318
	GO:0016101	7,8,5	diterpenoid metabolic process	2	0.0003	1	0.0006	0.40318
	GO:0018216	9,10,8	peptidyl-arginine methylation	2	0.0003	1	0.0006	0.40318
	GO:0002701	8,6,7	negative regulation of production of molecular mediator of immune response	2	0.0003	1	0.0006	0.40318
	GO:0031400	5.8	negative regulation of protein modification	2	0.0003	1	0.0006	0.40318
	GO:0046636	9.8	negative regulation of alpha-beta T cell activation	2	0.0003	1	0.0006	0.40318
	GO:0043486	11	histone exchange	2	0.0003	1	0.0006	0.40318
	GO:0043555	8,7,5,6	regulation of translation in response to stress	2	0.0003	1	0.0006	0.40318
	GO:0001794	9,7,10,8	type IIa hypersensitivity	2	0.0003	1	0.0006	0.40318
	GO:0006102	6.7	isocitrate metabolic process	2	0.0003	1	0.0006	0.40318
	GO:0001514	9,8,7	selenocysteine incorporation	2	0.0003	1	0.0006	0.40318
	GO:0001796	12,10,11,8,9	regulation of type IIa hypersensitivity	2	0.0003	1	0.0006	0.40318
	GO:0010259	4	multicellular organismal aging	2	0.0003	1	0.0006	0.40318
	GO:0030319	9.7	cellular di-, tri-valent inorganic anion homeostasis	2	0.0003	1	0.0006	0.40318
	GO:0007339	6.7	binding of sperm to zona pellucida	2	0.0003	1	0.0006	0.40318
	GO:0014014	6,7,9,5	negative regulation of gliogenesis	2	0.0003	1	0.0006	0.40318
	GO:0042058	6,9,5	regulation of epidermal growth factor receptor signaling pathway	2	0.0003	1	0.0006	0.40318
	GO:0002719	9,6,7,8	negative regulation of cytokine production during immune response	2	0.0003	1	0.0006	0.40318
	GO:0018401	6,7,10	peptidyl-proline hydroxylation to 4-hydroxy-L-proline	2	0.0003	1	0.0006	0.40318
	GO:0015851	5.6	nucleobase transport	2	0.0003	1	0.0006	0.40318
	GO:0040023	6,7,4,5	establishment of nucleus localization	2	0.0003	1	0.0006	0.40318
	GO:0050932	6.5	regulation of pigment cell differentiation	2	0.0003	1	0.0006	0.40318
	GO:0006531	7.8	aspartate metabolic process	2	0.0003	1	0.0006	0.40318
	GO:0008340	5.3	determination of adult life span	2	0.0003	1	0.0006	0.40318
	GO:0045601	6.5	regulation of endothelial cell differentiation	2	0.0003	1	0.0006	0.40318
	GO:0006287	6,8,7	base-excision repair, gap-filling	2	0.0003	1	0.0006	0.40318
	GO:0031397	6,11,9	negative regulation of protein ubiquitination	2	0.0003	1	0.0006	0.40318
	GO:0006422	9,8,10,7	aspartyl-tRNA aminoacylation	2	0.0003	1	0.0006	0.40318
	GO:0060017	6.7	parathyroid gland development	2	0.0003	1	0.0006	0.40318
	GO:0002863	8,6,7	positive regulation of inflammatory response to antigenic stimulus	2	0.0003	1	0.0006	0.40318
	GO:0048483	5.6	autonomic nervous system development	2	0.0003	1	0.0006	0.40318
	GO:0006345	10,6,9	loss of chromatin silencing	2	0.0003	1	0.0006	0.40318
	GO:0002755	13,10,8,11,12	MyD88-dependent toll-like receptor signaling pathway	2	0.0003	1	0.0006	0.40318
	GO:0032409	4	regulation of transporter activity	2	0.0003	1	0.0006	0.40318
	GO:0030033	9,8,10	microvillus biogenesis	2	0.0003	1	0.0006	0.40318
	GO:0007181	9,8,7	transforming growth factor beta receptor complex assembly	2	0.0003	1	0.0006	0.40318
	GO:0043044	10	ATP-dependent chromatin remodeling	2	0.0003	1	0.0006	0.40318
	GO:0031952	4,10,11,9	regulation of protein amino acid autophosphorylation	2	0.0003	1	0.0006	0.40318
	GO:0001667	5.6	ameboidal cell migration	2	0.0003	1	0.0006	0.40318
	GO:0051647	6.5	nucleus localization	2	0.0003	1	0.0006	0.40318
	GO:0018195	8	peptidyl-arginine modification	2	0.0003	1	0.0006	0.40318
	GO:0002886	8,6,7	regulation of myeloid leukocyte mediated immunity	2	0.0003	1	0.0006	0.40318
	GO:0009136	7.8	purine nucleoside diphosphate biosynthetic process	2	0.0003	1	0.0006	0.40318
	GO:0045746	7,8,6	negative regulation of Notch signaling pathway	2	0.0003	1	0.0006	0.40318
	GO:0051346	6	negative regulation of hydrolase activity	2	0.0003	1	0.0006	0.40318
	GO:0046620	5.4	regulation of organ size	2	0.0003	1	0.0006	0.40318
	GO:0043353	7,9,10,8	enucleate erythrocyte differentiation	2	0.0003	1	0.0006	0.40318
	GO:0045608	8,9,7,10,11,12,13	negative regulation of auditory receptor cell differentiation	2	0.0003	1	0.0006	0.40318
	GO:0002064	4,6,7	epithelial cell development	2	0.0003	1	0.0006	0.40318
	GO:0018208	8	peptidyl-proline modification	2	0.0003	1	0.0006	0.40318
	GO:0042441	5	eye pigment metabolic process	2	0.0003	1	0.0006	0.40318
	GO:0045683	6,9,8,10,7,5	negative regulation of epidermis development	2	0.0003	1	0.0006	0.40318
	GO:0009225	5	nucleotide-sugar metabolic process	2	0.0003	1	0.0006	0.40318
	GO:0001779	7,9,10,8,6	natural killer cell differentiation	2	0.0003	1	0.0006	0.40318
	GO:0001573	8,9,10	ganglioside metabolic process	2	0.0003	1	0.0006	0.40318
	GO:0046543	5,6,7	development of secondary female sexual characteristics	2	0.0003	1	0.0006	0.40318
	GO:0030643	10.8	cellular phosphate ion homeostasis	2	0.0003	1	0.0006	0.40318
	GO:0045607	7,8,6,9,10,11,12	regulation of auditory receptor cell differentiation	2	0.0003	1	0.0006	0.40318
	GO:0002888	9,7,8	positive regulation of myeloid leukocyte mediated immunity	2	0.0003	1	0.0006	0.40318
	GO:0043297	8.7	apical junction assembly	2	0.0003	1	0.0006	0.40318
	GO:0022409	6.7	positive regulation of cell-cell adhesion	2	0.0003	1	0.0006	0.40318
	GO:0001798	13,11,12,9,10	positive regulation of type IIa hypersensitivity	2	0.0003	1	0.0006	0.40318
	GO:0055061	8	di-, tri-valent inorganic anion homeostasis	2	0.0003	1	0.0006	0.40318
	GO:0002238	5,4,6	response to molecule of fungal origin	2	0.0003	1	0.0006	0.40318
	GO:0032412	5	regulation of ion transporter activity	2	0.0003	1	0.0006	0.40318
	GO:0001523	8,9,6	retinoid metabolic process	2	0.0003	1	0.0006	0.40318
	GO:0045623	7,13,6,15,16,14,12	negative regulation of T-helper cell differentiation	2	0.0003	1	0.0006	0.40318
	GO:0008334	7	histone mRNA metabolic process	2	0.0003	1	0.0006	0.40318
	GO:0006177	9.1	GMP biosynthetic process	2	0.0003	1	0.0006	0.40318
	GO:0006447	9,8,7	regulation of translational initiation by iron	2	0.0003	1	0.0006	0.40318
	GO:0009179	8	purine ribonucleoside diphosphate metabolic process	2	0.0003	1	0.0006	0.40318
	GO:0015074	6	DNA integration	2	0.0003	1	0.0006	0.40318
	GO:0021537	5,7,8,9,4	telencephalon development	2	0.0003	1	0.0006	0.40318
	GO:0018196	8	peptidyl-asparagine modification	2	0.0003	1	0.0006	0.40318
	GO:0006907	7.6	pinocytosis	2	0.0003	1	0.0006	0.40318
	GO:0007406	7,8,5,6,9,10	negative regulation of neuroblast proliferation	2	0.0003	1	0.0006	0.40318
	GO:0051351	6	positive regulation of ligase activity	2	0.0003	1	0.0006	0.40318
	GO:0002712	9,7,8	regulation of B cell mediated immunity	2	0.0003	1	0.0006	0.40318
	GO:0055081	7	anion homeostasis	2	0.0003	1	0.0006	0.40318
	GO:0002714	10,8,9	positive regulation of B cell mediated immunity	2	0.0003	1	0.0006	0.40318
	GO:0045629	8,14,7,16,17,9,15,13	negative regulation of T-helper 2 cell differentiation	2	0.0003	1	0.0006	0.40318
	GO:0006491	10,9,8	N-glycan processing	2	0.0003	1	0.0006	0.40318
	GO:0005984	6	disaccharide metabolic process	2	0.0003	1	0.0006	0.40318
	GO:0042668	5,6,4,7,8,9,11,12	auditory receptor cell fate determination	2	0.0003	1	0.0006	0.40318
	GO:0050806	8.7	positive regulation of synaptic transmission	2	0.0003	1	0.0006	0.40318
	GO:0006991	4	response to sterol depletion	2	0.0003	1	0.0006	0.40318
	GO:0006721	6,7,4	terpenoid metabolic process	2	0.0003	1	0.0006	0.40318
	GO:0045605	7,6,9,11,10,12,8	negative regulation of epidermal cell differentiation	2	0.0003	1	0.0006	0.40318
	GO:0009180	8.9	purine ribonucleoside diphosphate biosynthetic process	2	0.0003	1	0.0006	0.40318
	GO:0002892	11,9,10,7,8	regulation of type II hypersensitivity	2	0.0003	1	0.0006	0.40318
	GO:0042149	8,7,6	cellular response to glucose starvation	2	0.0003	1	0.0006	0.40318
	GO:0030002	8.6	cellular anion homeostasis	2	0.0003	1	0.0006	0.40318
	GO:0019511	9	peptidyl-proline hydroxylation	2	0.0003	1	0.0006	0.40318
	GO:0045851	8	pH reduction	2	0.0003	1	0.0006	0.40318
	GO:0008633	8,7,9,10,11	activation of pro-apoptotic gene products	2	0.0003	1	0.0006	0.40318
	GO:0043388	6	positive regulation of DNA binding	2	0.0003	1	0.0006	0.40318
	GO:0048844	7,8,9,6	artery morphogenesis	2	0.0003	1	0.0006	0.40318
	GO:0006544	7.8	glycine metabolic process	2	0.0003	1	0.0006	0.40318
	GO:0009133	6.7	nucleoside diphosphate biosynthetic process	2	0.0003	1	0.0006	0.40318
	GO:0051340	5	regulation of ligase activity	3	0.0005	1	0.0006	0.435535
	GO:0042791	9.8	5S class rRNA transcription	3	0.0005	1	0.0006	0.435535
	GO:0030049	10,9,8,4	muscle filament sliding	3	0.0005	1	0.0006	0.435535
	GO:0000320	7.6	re-entry into mitotic cell cycle	3	0.0005	1	0.0006	0.435535
	GO:0050905	4	neuromuscular process	3	0.0005	1	0.0006	0.435535
	GO:0046640	9.8	regulation of alpha-beta T cell proliferation	3	0.0005	1	0.0006	0.435535
	GO:0043496	6	regulation of protein homodimerization	3	0.0005	1	0.0006	0.435535
	GO:0048011	8	nerve growth factor receptor signaling pathway	3	0.0005	1	0.0006	0.435535
	GO:0035036	5.6	sperm-egg recognition	3	0.0005	1	0.0006	0.435535
	GO:0033205	5.4	cytokinesis during cell cycle	3	0.0005	1	0.0006	0.435535
	GO:0018211	8	peptidyl-tryptophan modification	3	0.0005	1	0.0006	0.435535
	GO:0016553	7	base conversion or substitution editing	3	0.0005	1	0.0006	0.435535
	GO:0002566	7,5,4	somatic diversification of immune receptors via somatic mutation	3	0.0005	1	0.0006	0.435535
	GO:0007100	7,6,9,8	mitotic centrosome separation	3	0.0005	1	0.0006	0.435535
	GO:0002347	4	response to tumor cell	3	0.0005	1	0.0006	0.435535
	GO:0042769	5	DNA damage response, detection of DNA damage	3	0.0005	1	0.0006	0.435535
	GO:0022616	6	DNA strand elongation	3	0.0005	1	0.0006	0.435535
	GO:0060052	8	neurofilament cytoskeleton organization and biogenesis	3	0.0005	1	0.0006	0.435535
	GO:0030325	6.7	adrenal gland development	3	0.0005	1	0.0006	0.435535
	GO:0042797	9.8	tRNA transcription from RNA polymerase III promoter	3	0.0005	1	0.0006	0.435535
	GO:0007342	7,6,5	fusion of sperm to egg plasma membrane	3	0.0005	1	0.0006	0.435535
	GO:0000160	5	two-component signal transduction system (phosphorelay)	3	0.0005	1	0.0006	0.435535
	GO:0017121	6	phospholipid scrambling	3	0.0005	1	0.0006	0.435535
	GO:0006356	9.8	regulation of transcription from RNA polymerase I promoter	3	0.0005	1	0.0006	0.435535
	GO:0051014	7	actin filament severing	3	0.0005	1	0.0006	0.435535
	GO:0006020	7.8	inositol metabolic process	3	0.0005	1	0.0006	0.435535
	GO:0032760	6	positive regulation of tumor necrosis factor production	3	0.0005	1	0.0006	0.435535
	GO:0035265	3	organ growth	3	0.0005	1	0.0006	0.435535
	GO:0048260	8,9,7	positive regulation of receptor mediated endocytosis	3	0.0005	1	0.0006	0.435535
	GO:0018317	10,9,8	protein amino acid C-linked glycosylation via tryptophan	3	0.0005	1	0.0006	0.435535
	GO:0043064	8,7,9	flagellum organization and biogenesis	3	0.0005	1	0.0006	0.435535
	GO:0042984	8,7,10,9,6	regulation of amyloid precursor protein biosynthetic process	3	0.0005	1	0.0006	0.435535
	GO:0055007	6,7,8,9	cardiac muscle cell differentiation	3	0.0005	1	0.0006	0.435535
	GO:0045932	6.5	negative regulation of muscle contraction	3	0.0005	1	0.0006	0.435535
	GO:0010257	8.7	NADH dehydrogenase complex assembly	3	0.0005	1	0.0006	0.435535
	GO:0009912	5,7,8,10,11	auditory receptor cell fate commitment	3	0.0005	1	0.0006	0.435535
	GO:0046323	8.9	glucose import	3	0.0005	1	0.0006	0.435535
	GO:0019751	5	polyol metabolic process	3	0.0005	1	0.0006	0.435535
	GO:0020027	6	hemoglobin metabolic process	3	0.0005	1	0.0006	0.435535
	GO:0045091	6,7,8,5	regulation of retroviral genome replication	3	0.0005	1	0.0006	0.435535
	GO:0006359	9.8	regulation of transcription from RNA polymerase III promoter	3	0.0005	1	0.0006	0.435535
	GO:0032981	9.8	mitochondrial respiratory chain complex I assembly	3	0.0005	1	0.0006	0.435535
	GO:0033275	9,8,7	actin-myosin filament sliding	3	0.0005	1	0.0006	0.435535
	GO:0047497	9,8,7	mitochondrion transport along microtubule	3	0.0005	1	0.0006	0.435535
	GO:0006071	6	glycerol metabolic process	3	0.0005	1	0.0006	0.435535
	GO:0060120	4,6,7,9,10	inner ear receptor cell fate commitment	3	0.0005	1	0.0006	0.435535
	GO:0016973	12,10,7,9,11,8	poly(A)+ mRNA export from nucleus	3	0.0005	1	0.0006	0.435535
	GO:0007525	6.7	somatic muscle development	3	0.0005	1	0.0006	0.435535
	GO:0008211	6,5,7	glucocorticoid metabolic process	3	0.0005	1	0.0006	0.435535
	GO:0009186	7	deoxyribonucleoside diphosphate metabolic process	3	0.0005	1	0.0006	0.435535
	GO:0014013	5,6,8,4	regulation of gliogenesis	3	0.0005	1	0.0006	0.435535
	GO:0048813	7,10,8,9,12,11,5	dendrite morphogenesis	3	0.0005	1	0.0006	0.435535
	GO:0042104	10.9	positive regulation of activated T cell proliferation	3	0.0005	1	0.0006	0.435535
	GO:0033108	8.7	mitochondrial respiratory chain complex assembly	3	0.0005	1	0.0006	0.435535
	GO:0006538	8.9	glutamate catabolic process	3	0.0005	1	0.0006	0.435535
	GO:0045070	6,7,8,5	positive regulation of viral genome replication	3	0.0005	1	0.0006	0.435535
	GO:0002864	8,6,7	regulation of acute inflammatory response to antigenic stimulus	3	0.0005	1	0.0006	0.435535
	GO:0001504	5,7,8,6	neurotransmitter uptake	3	0.0005	1	0.0006	0.435535
	GO:0045817	11.1	positive regulation of global transcription from RNA polymerase II promoter	3	0.0005	1	0.0006	0.435535
	GO:0031573	10,9,7	intra-S DNA damage checkpoint	3	0.0005	1	0.0006	0.435535
	GO:0035269	10,9,8	protein amino acid O-linked mannosylation	3	0.0005	1	0.0006	0.435535
	GO:0019856	7.6	pyrimidine base biosynthetic process	3	0.0005	1	0.0006	0.435535
	GO:0045732	7,8,6	positive regulation of protein catabolic process	3	0.0005	1	0.0006	0.435535
	GO:0009296	9,8,10	flagellum biogenesis	3	0.0005	1	0.0006	0.435535
	GO:0045685	6,7,9,5	regulation of glial cell differentiation	3	0.0005	1	0.0006	0.435535
	GO:0002698	7,5,6	negative regulation of immune effector process	3	0.0005	1	0.0006	0.435535
	GO:0045669	7,6,9,10,11,8	positive regulation of osteoblast differentiation	3	0.0005	1	0.0006	0.435535
	GO:0018103	9,8,7	protein amino acid C-linked glycosylation	3	0.0005	1	0.0006	0.435535
	GO:0002861	7,5,6	regulation of inflammatory response to antigenic stimulus	3	0.0005	1	0.0006	0.435535
	GO:0007171	8,9,7	transmembrane receptor protein tyrosine kinase activation (dimerization)	3	0.0005	1	0.0006	0.435535
	GO:0006563	7.8	L-serine metabolic process	3	0.0005	1	0.0006	0.435535
	GO:0032762	6,7,5	mast cell cytokine production	3	0.0005	1	0.0006	0.435535
	GO:0030502	8,9,10,11,7	negative regulation of bone mineralization	3	0.0005	1	0.0006	0.435535
	GO:0016322	6,9,5,8,11	neuron remodeling	3	0.0005	1	0.0006	0.435535
	GO:0042541	7.5	hemoglobin biosynthetic process	3	0.0005	1	0.0006	0.435535
	GO:0060048	5.4	cardiac muscle contraction	3	0.0005	1	0.0006	0.435535
	GO:0042983	9,8,6	amyloid precursor protein biosynthetic process	3	0.0005	1	0.0006	0.435535
	GO:0042135	6,8,9,5	neurotransmitter catabolic process	3	0.0005	1	0.0006	0.435535
	GO:0043043	5	peptide biosynthetic process	3	0.0005	1	0.0006	0.435535
	GO:0009268	4	response to pH	3	0.0005	1	0.0006	0.435535
	GO:0045132	9,7,8,6,4	meiotic chromosome segregation	3	0.0005	1	0.0006	0.435535
	GO:0009988	4	cell-cell recognition	3	0.0005	1	0.0006	0.435535
	GO:0002883	9,7,8	regulation of hypersensitivity	3	0.0005	1	0.0006	0.435535
	GO:0046324	6,5,9,10	regulation of glucose import	3	0.0005	1	0.0006	0.435535
	GO:0008089	10,9,8	anterograde axon cargo transport	3	0.0005	1	0.0006	0.435535
	GO:0045109	8	intermediate filament organization	3	0.0005	1	0.0006	0.435535
	GO:0006760	5.7	folic acid and derivative metabolic process	3	0.0005	1	0.0006	0.435535
	GO:0060011	4,7,8,9	Sertoli cell proliferation	3	0.0005	1	0.0006	0.435535
	GO:0032763	6,9,7,8	regulation of mast cell cytokine production	3	0.0005	1	0.0006	0.435535
	GO:0019987	10,5,11,13,9	negative regulation of anti-apoptosis	3	0.0005	1	0.0006	0.435535
	GO:0031334	7,8,6	positive regulation of protein complex assembly	3	0.0005	1	0.0006	0.435535
	GO:0006829	8.9	zinc ion transport	3	0.0005	1	0.0006	0.435535
	GO:0043535	7,6,8	regulation of blood vessel endothelial cell migration	3	0.0005	1	0.0006	0.435535
	GO:0018076	11.1	N-terminal peptidyl-lysine acetylation	3	0.0005	1	0.0006	0.435535
	GO:0035268	9,8,7	protein amino acid mannosylation	3	0.0005	1	0.0006	0.435535
	GO:0045026	6	plasma membrane fusion	3	0.0005	1	0.0006	0.435535
	GO:0016446	8,7,6,5	somatic hypermutation of immunoglobulin genes	3	0.0005	1	0.0006	0.435535
	GO:0008228	8,7,4,5	opsonization	3	0.0005	1	0.0006	0.435535
	GO:0006467	7.8	protein thiol-disulfide exchange	3	0.0005	1	0.0006	0.435535
	GO:0002634	9,7,8	regulation of germinal center formation	3	0.0005	1	0.0006	0.435535
	GO:0018394	9	peptidyl-lysine acetylation	3	0.0005	1	0.0006	0.435535
	GO:0006271	8.7	DNA strand elongation during DNA replication	3	0.0005	1	0.0006	0.435535
	GO:0002673	7.6	regulation of acute inflammatory response	3	0.0005	1	0.0006	0.435535
	GO:0045986	7.6	negative regulation of smooth muscle contraction	3	0.0005	1	0.0006	0.435535

## Sheet: depleted BP annotations
	Depleted Biological Process (BP) annotations in the LCIN.
				Annotated proteins in the LPIN		Annotated proteins in the LCIN
	GO id	depth in GO	GO description	number	percentage	number	percentage	p-value
	GO:0032501	2	multicellular organismal process	1721	0.2767	273	0.1568	6.42339e-43
	GO:0007267	4	cell-cell signaling	371	0.0596	28	0.0161	3.65901e-24
	GO:0007275	3	multicellular organismal development	1236	0.1987	218	0.1252	2.34061e-21
	GO:0007154	3	cell communication	2028	0.326	418	0.2401	1.36544e-20
	GO:0048731	4	system development	967	0.1555	166	0.0953	7.53197e-18
	GO:0048856	3	anatomical structure development	1156	0.1859	223	0.1281	1.67145e-14
	GO:0007186	6	G-protein coupled receptor protein signaling pathway	271	0.0436	26	0.0149	2.26432e-14
	GO:0007165	4	signal transduction	1839	0.2957	399	0.2292	8.28114e-14
	GO:0048513	4.5	organ development	696	0.1119	119	0.0684	4.88562e-13
	GO:0050877	3	neurological process	355	0.0571	47	0.027	4.54603e-12
	GO:0007166	5	cell surface receptor linked signal transduction	754	0.1212	138	0.0793	1.76848e-11
	GO:0006811	4.5	ion transport	280	0.045	34	0.0195	3.92522e-11
	GO:0007268	5.6	synaptic transmission	154	0.0248	12	0.0069	2.11057e-10
	GO:0030001	6.7	metal ion transport	165	0.0265	14	0.008	2.52296e-10
	GO:0007155	3	cell adhesion	385	0.0619	59	0.0339	6.61636e-10
	GO:0022610	2	biological adhesion	385	0.0619	59	0.0339	6.61636e-10
	GO:0007610	3	behavior	165	0.0265	15	0.0086	1.01321e-09
	GO:0009605	3	response to external stimulus	331	0.0532	48	0.0276	1.1094e-09
	GO:0032502	2	developmental process	1794	0.2884	414	0.2378	4.96678e-09
	GO:0006952	3	defense response	272	0.0437	38	0.0218	9.49435e-09
	GO:0019226	5.4	transmission of nerve impulse	175	0.0281	19	0.0109	1.52337e-08
	GO:0009887	5,6,4	organ morphogenesis	240	0.0386	32	0.0184	1.70738e-08
	GO:0007399	5	nervous system development	414	0.0666	70	0.0402	1.90161e-08
	GO:0006812	5.6	cation transport	189	0.0304	23	0.0132	6.2159e-08
	GO:0009611	4	response to wounding	238	0.0383	34	0.0195	1.51042e-07
	GO:0006954	4.5	inflammatory response	169	0.0272	22	0.0126	1.26823e-06
	GO:0016337	4	cell-cell adhesion	117	0.0188	12	0.0069	1.58966e-06
	GO:0055065	8	metal ion homeostasis	70	0.0113	4	0.0023	1.98101e-06
	GO:0006875	9.7	cellular metal ion homeostasis	70	0.0113	4	0.0023	1.98101e-06
	GO:0003001	5.3	generation of a signal involved in cell-cell signaling	47	0.0076	1	0.0006	3.42016e-06
	GO:0051239	4.3	regulation of multicellular organismal process	187	0.0301	27	0.0155	3.87382e-06
	GO:0006935	6,4,5	chemotaxis	91	0.0146	8	0.0046	4.14154e-06
	GO:0008015	3	circulation	91	0.0146	8	0.0046	4.14154e-06
	GO:0042330	5.4	taxis	91	0.0146	8	0.0046	4.14154e-06
	GO:0007626	4	locomotory behavior	107	0.0172	11	0.0063	4.53853e-06
	GO:0009888	5,6,4	tissue development	161	0.0259	22	0.0126	5.85605e-06
	GO:0055074	9	calcium ion homeostasis	66	0.0106	4	0.0023	5.86977e-06
	GO:0006874	10.8	cellular calcium ion homeostasis	66	0.0106	4	0.0023	5.86977e-06
	GO:0048666	7,4,9,6	neuron development	108	0.0174	12	0.0069	1.15598e-05
	GO:0007409	7,10,8,9,12,11	axonogenesis	81	0.013	7	0.004	1.19075e-05
	GO:0002376	2	immune system process	479	0.077	97	0.0557	1.29609e-05
	GO:0006936	3	muscle contraction	97	0.0156	10	0.0057	1.29741e-05
	GO:0009653	4.3	anatomical structure morphogenesis	593	0.0953	126	0.0724	1.75592e-05
	GO:0001775	3	cell activation	155	0.0249	22	0.0126	1.76622e-05
	GO:0031175	8,5,7,10,9	neurite development	95	0.0153	10	0.0057	2.02569e-05
	GO:0016477	4.5	cell migration	154	0.0248	22	0.0126	2.11484e-05
	GO:0006955	3	immune response	351	0.0564	67	0.0385	2.12224e-05
	GO:0048667	5,8,7,10	neuron morphogenesis during differentiation	84	0.0135	8	0.0046	2.17165e-05
	GO:0048812	6,9,7,8,11,10	neurite morphogenesis	84	0.0135	8	0.0046	2.17165e-05
	GO:0015698	6.7	inorganic anion transport	54	0.0087	3	0.0017	2.74051e-05
	GO:0007600	4	sensory perception	184	0.0296	29	0.0167	3.12343e-05
	GO:0042110	6.5	T cell activation	82	0.0132	8	0.0046	3.44745e-05
	GO:0015672	6.7	monovalent inorganic cation transport	117	0.0188	15	0.0086	4.03273e-05
	GO:0006813	7.8	potassium ion transport	64	0.0103	5	0.0029	4.7361e-05
	GO:0006816	7.8	calcium ion transport	58	0.0093	4	0.0023	4.89485e-05
	GO:0007156	5	homophilic cell adhesion	45	0.0072	2	0.0011	5.47843e-05
	GO:0045321	4.3	leukocyte activation	139	0.0223	20	0.0115	5.76188e-05
	GO:0000904	4,6,7	cellular morphogenesis during differentiation	89	0.0143	10	0.0057	7.46831e-05
	GO:0030182	6,8,5	neuron differentiation	141	0.0227	21	0.0121	9.16008e-05
	GO:0006814	7.8	sodium ion transport	43	0.0069	2	0.0011	9.68092e-05
	GO:0045055	8,6,5,7	regulated secretory pathway	35	0.0056	1	0.0006	0.0001347
	GO:0051480	11.9	cytosolic calcium ion homeostasis	35	0.0056	1	0.0006	0.0001347
	GO:0007204	12.1	elevation of cytosolic calcium ion concentration	35	0.0056	1	0.0006	0.0001347
	GO:0007601	6	visual perception	85	0.0137	10	0.0057	0.0001731
	GO:0050953	5	sensory perception of light stimulus	85	0.0137	10	0.0057	0.0001731
	GO:0001505	4,6,7	regulation of neurotransmitter levels	47	0.0076	3	0.0017	0.0001816
	GO:0048699	5.7	generation of neurons	154	0.0248	25	0.0144	0.0002124
	GO:0050801	6	ion homeostasis	108	0.0174	15	0.0086	0.0002221
	GO:0007411	8,11,5,9,10,13,12,6	axon guidance	40	0.0064	2	0.0011	0.0002254
	GO:0022008	4.6	neurogenesis	166	0.0267	28	0.0161	0.0002573
	GO:0048878	5	chemical homeostasis	129	0.0207	20	0.0115	0.0003194
	GO:0046649	5.4	lymphocyte activation	124	0.0199	19	0.0109	0.0003448
	GO:0008284	6.5	positive regulation of cell proliferation	164	0.0264	28	0.0161	0.0003453
	GO:0030005	9.7	cellular di-, tri-valent inorganic cation homeostasis	86	0.0138	11	0.0063	0.0003819
	GO:0006873	7.5	cellular ion homeostasis	100	0.0161	14	0.008	0.0004046
	GO:0055082	6.4	cellular chemical homeostasis	100	0.0161	14	0.008	0.0004046
	GO:0030003	8.6	cellular cation homeostasis	95	0.0153	13	0.0075	0.0004264
	GO:0007586	3	digestion	31	0.005	1	0.0006	0.000447
	GO:0001816	3	cytokine production	75	0.0121	9	0.0052	0.0004857
	GO:0050896	2	response to stimulus	1154	0.1855	284	0.1631	0.0004969
	GO:0051240	5.4	positive regulation of multicellular organismal process	59	0.0095	6	0.0034	0.0005748
	GO:0007417	5.6	central nervous system development	134	0.0215	22	0.0126	0.0005974
	GO:0015674	6.7	di-, tri-valent inorganic cation transport	69	0.0111	8	0.0046	0.0006003
	GO:0007588	3	excretion	30	0.0048	1	0.0006	0.0006018
	GO:0050878	3	regulation of body fluids	78	0.0125	10	0.0057	0.0007075
	GO:0007187	7.8	G-protein signaling, coupled to cyclic nucleotide second messenger	63	0.0101	7	0.004	0.0007371
	GO:0019932	6	second-messenger-mediated signaling	137	0.022	23	0.0132	0.0007377
	GO:0055066	8	di-, tri-valent inorganic cation homeostasis	87	0.014	12	0.0069	0.0007809
	GO:0055080	7	cation homeostasis	96	0.0154	14	0.008	0.0008249
	GO:0006820	5.6	anion transport	62	0.01	7	0.004	0.000912
	GO:0030154	4	cell differentiation	1069	0.1719	265	0.1522	0.0010855
	GO:0048869	3	cellular developmental process	1069	0.1719	265	0.1522	0.0010855
	GO:0019935	7	cyclic-nucleotide-mediated signaling	66	0.0106	8	0.0046	0.0011124
	GO:0006817	7.8	phosphate transport	34	0.0055	2	0.0011	0.0011756
	GO:0050870	8.7	positive regulation of T cell activation	34	0.0055	2	0.0011	0.0011756
	GO:0048771	3	tissue remodeling	65	0.0105	8	0.0046	0.0013606
	GO:0048858	6.7	cell projection morphogenesis	128	0.0206	22	0.0126	0.0014568
	GO:0030030	7,6,8	cell projection organization and biogenesis	128	0.0206	22	0.0126	0.0014568
	GO:0032990	5.6	cell part morphogenesis	128	0.0206	22	0.0126	0.0014568
	GO:0042742	5,4,6	defense response to bacterium	27	0.0043	1	0.0006	0.0014571
	GO:0007167	6	enzyme linked receptor protein signaling pathway	215	0.0346	43	0.0247	0.0015922
	GO:0007596	4,5,6	blood coagulation	64	0.0103	8	0.0046	0.0016607
	GO:0050817	3	coagulation	64	0.0103	8	0.0046	0.0016607
	GO:0001501	5.6	skeletal development	127	0.0204	22	0.0126	0.0016805
	GO:0006468	8.7	protein amino acid phosphorylation	450	0.0723	103	0.0592	0.0017881
	GO:0006968	4	cellular defense response	43	0.0069	4	0.0023	0.0020289
	GO:0046849	4	bone remodeling	58	0.0093	7	0.004	0.0020918
	GO:0008283	3	cell proliferation	488	0.0785	114	0.0655	0.002404
	GO:0048514	6,7,8,5	blood vessel morphogenesis	102	0.0164	17	0.0098	0.0027456
	GO:0042127	5.4	regulation of cell proliferation	311	0.05	69	0.0396	0.0031808
	GO:0008217	3.4	blood pressure regulation	30	0.0048	2	0.0011	0.0034111
	GO:0009306	7,5,4,6	protein secretion	30	0.0048	2	0.0011	0.0034111
	GO:0007599	4	hemostasis	69	0.0111	10	0.0057	0.0037513
	GO:0007420	5,6,7	brain development	73	0.0117	11	0.0063	0.0041006
	GO:0042060	5	wound healing	73	0.0117	11	0.0063	0.0041006
	GO:0007389	4.3	pattern specification process	99	0.0159	17	0.0098	0.0042617
	GO:0051249	6.5	regulation of lymphocyte activation	59	0.0095	8	0.0046	0.0043411
	GO:0007169	7	transmembrane receptor protein tyrosine kinase signaling pathway	153	0.0246	30	0.0172	0.0043537
	GO:0031214	6,7,5	biomineral formation	54	0.0087	7	0.004	0.0046176
	GO:0001503	6,7,8,5	ossification	54	0.0087	7	0.004	0.0046176
	GO:0048534	5,6,4	hemopoietic or lymphoid organ development	144	0.0232	28	0.0161	0.0047913
	GO:0001944	5.6	vasculature development	115	0.0185	21	0.0121	0.0048355
	GO:0002520	5.3	immune system development	152	0.0244	30	0.0172	0.0048745
	GO:0000003	2	reproduction	243	0.0391	53	0.0304	0.0050882
	GO:0006793	4	phosphorus metabolic process	607	0.0976	149	0.0856	0.0051965
	GO:0006796	5	phosphate metabolic process	607	0.0976	149	0.0856	0.0051965
	GO:0042592	4	homeostatic process	207	0.0333	44	0.0253	0.0053966
	GO:0008016	5.4	regulation of heart contraction	28	0.0045	2	0.0011	0.0057316
	GO:0050863	7.6	regulation of T cell activation	48	0.0077	6	0.0034	0.0059269
	GO:0001525	6,7,8,9,4,5	angiogenesis	88	0.0141	15	0.0086	0.0060562
	GO:0001568	6.7	blood vessel development	113	0.0182	21	0.0121	0.0062489
	GO:0002460	5	adaptive immune response based on somatic recombination of immune receptors built from immunoglobulin superfamily domains	57	0.0092	8	0.0046	0.0062613
	GO:0002250	4	adaptive immune response	57	0.0092	8	0.0046	0.0062613
	GO:0030334	6.5	regulation of cell migration	38	0.0061	4	0.0023	0.0063185
	GO:0048646	5,3,4	anatomical structure formation	112	0.018	21	0.0121	0.0070818
	GO:0050778	7,5,6	positive regulation of immune response	47	0.0076	6	0.0034	0.0072135
	GO:0002684	6,4,5	positive regulation of immune system process	47	0.0076	6	0.0034	0.0072135
	GO:0016310	6	phosphorylation	511	0.0822	125	0.0718	0.0073191
	GO:0051251	7.6	positive regulation of lymphocyte activation	42	0.0068	5	0.0029	0.0076078
	GO:0006928	3.4	cell motility	253	0.0407	57	0.0327	0.0079751
	GO:0051674	3	localization of cell	253	0.0407	57	0.0327	0.0079751
	GO:0042107	6	cytokine metabolic process	51	0.0082	7	0.004	0.0081257
	GO:0042089	7,5,4	cytokine biosynthetic process	51	0.0082	7	0.004	0.0081257
	GO:0007423	5.6	sensory organ development	60	0.0096	9	0.0052	0.0081406
	GO:0042476	6,7,5	odontogenesis	21	0.0034	1	0.0006	0.0081897
	GO:0007398	6,7,5	ectoderm development	73	0.0117	12	0.0069	0.0082961
	GO:0031328	7.6	positive regulation of cellular biosynthetic process	46	0.0074	6	0.0034	0.0087521
	GO:0030097	6,7,5	hemopoiesis	134	0.0215	27	0.0155	0.0092953
	GO:0007200	7.8	G-protein signaling, coupled to IP3 second messenger (phospholipase C activating)	41	0.0066	5	0.0029	0.0093208
	GO:0045087	4	innate immune response	50	0.008	7	0.004	0.0097507
	GO:0042098	7.6	T cell proliferation	31	0.005	3	0.0017	0.0099024
	GO:0008544	7,6,8,5	epidermis development	63	0.0101	10	0.0057	0.0102277
	GO:0050865	5.4	regulation of cell activation	63	0.0101	10	0.0057	0.0102277
	GO:0042035	8,7,6,5	regulation of cytokine biosynthetic process	45	0.0072	6	0.0034	0.0105845
	GO:0006821	7.8	chloride transport	20	0.0032	1	0.0006	0.0108427
	GO:0046879	6,4,5	hormone secretion	20	0.0032	1	0.0006	0.0108427
	GO:0046651	6.5	lymphocyte proliferation	40	0.0064	5	0.0029	0.0113811
	GO:0032943	4	mononuclear cell proliferation	40	0.0064	5	0.0029	0.0113811
	GO:0007565	3.4	female pregnancy	40	0.0064	5	0.0029	0.0113811
	GO:0000165	7	MAPKKK cascade	116	0.0186	23	0.0132	0.0115062
	GO:0007188	8.9	G-protein signaling, coupled to cAMP nucleotide second messenger	49	0.0079	7	0.004	0.0116627
	GO:0030217	7,9,10,8,6	T cell differentiation	35	0.0056	4	0.0023	0.0120525
	GO:0051704	2	multi-organism process	147	0.0236	31	0.0178	0.0123731
	GO:0009790	3.4	embryonic development	173	0.0278	38	0.0218	0.0137735
	GO:0007242	5	intracellular signaling cascade	877	0.141	230	0.1321	0.0148334
	GO:0002682	5,3,4	regulation of immune system process	56	0.009	9	0.0052	0.0156152
	GO:0050776	6,4,5	regulation of immune response	56	0.009	9	0.0052	0.0156152
	GO:0051094	5.4	positive regulation of developmental process	47	0.0076	7	0.004	0.0165137
	GO:0022414	3.2	reproductive process	136	0.0219	29	0.0167	0.0166631
	GO:0019933	8	cAMP-mediated signaling	51	0.0082	8	0.0046	0.0174695
	GO:0007507	5.6	heart development	76	0.0122	14	0.008	0.0176321
	GO:0007283	6	spermatogenesis	92	0.0148	18	0.0103	0.0179482
	GO:0048232	5	male gamete generation	92	0.0148	18	0.0103	0.0179482
	GO:0002253	8,3,6,7	activation of immune response	42	0.0068	6	0.0034	0.0183308
	GO:0030098	6,8,9,7,5	lymphocyte differentiation	59	0.0095	10	0.0057	0.0188164
	GO:0050770	6,8,11,7,9,10,13,12,5	regulation of axonogenesis	18	0.0029	1	0.0006	0.0188544
	GO:0051216	6,7,5	cartilage development	18	0.0029	1	0.0006	0.0188544
	GO:0007215	6	glutamate signaling pathway	18	0.0029	1	0.0006	0.0188544
	GO:0019722	7	calcium-mediated signaling	18	0.0029	1	0.0006	0.0188544
	GO:0042102	9.8	positive regulation of T cell proliferation	18	0.0029	1	0.0006	0.0188544
	GO:0042475	7,8,6	odontogenesis (sensu Vertebrata)	18	0.0029	1	0.0006	0.0188544
	GO:0042445	4	hormone metabolic process	28	0.0045	3	0.0017	0.0193944
	GO:0007517	5.6	muscle development	111	0.0178	23	0.0132	0.019446
	GO:0006629	4	lipid metabolic process	247	0.0397	59	0.0339	0.0199861
	GO:0002521	5,7,8,6	leukocyte differentiation	83	0.0133	16	0.0092	0.0201387
	GO:0006959	4	humoral immune response	37	0.0059	5	0.0029	0.0202683
	GO:0048518	4	positive regulation of biological process	724	0.1164	191	0.1097	0.020969
	GO:0019953	3	sexual reproduction	141	0.0227	31	0.0178	0.0210987
	GO:0006887	8,6,5,7	exocytosis	58	0.0093	10	0.0057	0.0217321
	GO:0045727	8,7,6	positive regulation of protein biosynthetic process	41	0.0066	6	0.0034	0.0218464
	GO:0051247	6.5	positive regulation of protein metabolic process	62	0.01	11	0.0063	0.0221178
	GO:0060047	4.3	heart contraction	32	0.0051	4	0.0023	0.0222463
	GO:0002252	3.4	immune effector process	66	0.0106	12	0.0069	0.0223823
	GO:0001655	5	urogenital system development	27	0.0043	3	0.0017	0.024072
	GO:0019725	5.3	cellular homeostasis	143	0.023	32	0.0184	0.0243889
	GO:0045165	3.5	cell fate commitment	53	0.0085	9	0.0052	0.0245637
	GO:0031098	6	stress-activated protein kinase signaling pathway	53	0.0085	9	0.0052	0.0245637
	GO:0009187	6	cyclic nucleotide metabolic process	17	0.0027	1	0.0006	0.0247493
	GO:0042133	5,7,8,4	neurotransmitter metabolic process	17	0.0027	1	0.0006	0.0247493
	GO:0042472	7,5,8,9,6,4	inner ear morphogenesis	17	0.0027	1	0.0006	0.0247493
	GO:0048489	5.6	synaptic vesicle transport	17	0.0027	1	0.0006	0.0247493
	GO:0050900	5,3,6	leukocyte migration	22	0.0035	2	0.0011	0.0252866
	GO:0002526	5.6	acute inflammatory response	40	0.0064	6	0.0034	0.0259287
	GO:0042108	9,8,7,6	positive regulation of cytokine biosynthetic process	31	0.005	4	0.0023	0.0270602
	GO:0007254	8.7	JNK cascade	52	0.0084	9	0.0052	0.0283546
	GO:0009617	4.5	response to bacterium	35	0.0056	5	0.0029	0.0291747
	GO:0001822	5.6	kidney development	26	0.0042	3	0.0017	0.0297431
	GO:0007276	4	gamete generation	125	0.0201	28	0.0161	0.0306101
	GO:0043062	4	extracellular structure organization and biogenesis	39	0.0063	6	0.0034	0.03064
	GO:0065008	3	regulation of biological quality	339	0.0545	87	0.05	0.0311899
	GO:0048522	5.4	positive regulation of cellular process	665	0.1069	180	0.1034	0.0313988
	GO:0050880	4	regulation of blood vessel size	21	0.0034	2	0.0011	0.031951
	GO:0002274	5.4	myeloid leukocyte activation	21	0.0034	2	0.0011	0.031951
	GO:0042327	8,9,7	positive regulation of phosphorylation	16	0.0026	1	0.0006	0.0323729
	GO:0008037	3	cell recognition	16	0.0026	1	0.0006	0.0323729
	GO:0003002	5.4	regionalization	67	0.0108	13	0.0075	0.0324096
	GO:0009891	6.5	positive regulation of biosynthetic process	51	0.0082	9	0.0052	0.0325998
	GO:0042221	3	response to chemical stimulus	262	0.0421	66	0.0379	0.0336189
	GO:0001654	6.7	eye development	34	0.0055	5	0.0029	0.0347624
	GO:0042129	8.7	regulation of T cell proliferation	25	0.004	3	0.0017	0.0365712
	GO:0002440	4.5	production of molecular mediator of immune response	25	0.004	3	0.0017	0.0365712
	GO:0048839	4,7,8	inner ear development	25	0.004	3	0.0017	0.0365712
	GO:0007243	6	protein kinase cascade	281	0.0452	72	0.0414	0.0367012
	GO:0050954	5	sensory perception of mechanical stimulus	85	0.0137	18	0.0103	0.0371103
	GO:0044255	4.5	cellular lipid metabolic process	195	0.0314	48	0.0276	0.0374842
	GO:0009966	5.4	regulation of signal transduction	293	0.0471	76	0.0437	0.0392331
	GO:0043583	6.7	ear development	29	0.0047	4	0.0023	0.039467
	GO:0048598	5.4	embryonic morphogenesis	69	0.0111	14	0.008	0.0398928
	GO:0006939	4	smooth muscle contraction	20	0.0032	2	0.0011	0.0401771
	GO:0042471	6,7,8,5	ear morphogenesis	20	0.0032	2	0.0011	0.0401771
	GO:0006941	4	striated muscle contraction	20	0.0032	2	0.0011	0.0401771
	GO:0007611	4	learning and/or memory	20	0.0032	2	0.0011	0.0401771
	GO:0007605	6	sensory perception of sound	84	0.0135	18	0.0103	0.0406725
	GO:0007498	6,7,5	mesoderm development	33	0.0053	5	0.0029	0.0412146
	GO:0006644	6.7	phospholipid metabolic process	57	0.0092	11	0.0063	0.0417265
	GO:0000187	9,10,8	activation of MAPK activity	41	0.0066	7	0.004	0.0426361
	GO:0043406	8.9	positive regulation of MAPK activity	45	0.0072	8	0.0046	0.0427187
	GO:0050793	4.3	regulation of developmental process	156	0.0251	38	0.0218	0.0438521
	GO:0006576	5.6	biogenic amine metabolic process	24	0.0039	3	0.0017	0.0447294
	GO:0030198	5	extracellular matrix organization and biogenesis	24	0.0039	3	0.0017	0.0447294
	GO:0002429	10,7,5,8,9	immune response-activating cell surface receptor signaling pathway	24	0.0039	3	0.0017	0.0447294
	GO:0006869	4.5	lipid transport	24	0.0039	3	0.0017	0.0447294
	GO:0050767	5,6,8,4	regulation of neurogenesis	24	0.0039	3	0.0017	0.0447294
	GO:0002768	6	immune response-regulating cell surface receptor signaling pathway	24	0.0039	3	0.0017	0.0447294
	GO:0031325	6.5	positive regulation of cellular metabolic process	274	0.0441	72	0.0414	0.0452451
	GO:0000902	5.6	cell morphogenesis	277	0.0445	73	0.0419	0.0457111
	GO:0032989	4.5	cellular structure morphogenesis	277	0.0445	73	0.0419	0.0457111
	GO:0002443	4.5	leukocyte mediated immunity	56	0.009	11	0.0063	0.0468125
	GO:0045765	4,7,8,9,10,5,6	regulation of angiogenesis	28	0.0045	4	0.0023	0.0472889
	GO:0032787	6	monocarboxylic acid metabolic process	82	0.0132	18	0.0103	0.048375
	GO:0009893	5.4	positive regulation of metabolic process	291	0.0468	78	0.0448	0.0484805
	GO:0042692	5	muscle cell differentiation	36	0.0058	6	0.0034	0.0491324
	GO:0046903	3.4	secretion	192	0.0309	49	0.0281	0.0493019
	GO:0006118	4	electron transport	89	0.0143	20	0.0115	0.0497623
	GO:0048015	7	phosphoinositide-mediated signaling	63	0.0101	13	0.0075	0.0499602
	GO:0006953	6.7	acute-phase response	19	0.0031	2	0.0011	0.050252
	GO:0009953	6.5	dorsal/ventral pattern formation	19	0.0031	2	0.0011	0.050252
	GO:0043009	5.6	chordate embryonic development	66	0.0106	14	0.008	0.0536686
	GO:0030323	5.6	respiratory tube development	23	0.0037	3	0.0017	0.0543933
	GO:0030324	5,6,7	lung development	23	0.0037	3	0.0017	0.0543933
	GO:0006082	4	organic acid metabolic process	189	0.0304	49	0.0281	0.054413
	GO:0019752	5	carboxylic acid metabolic process	189	0.0304	49	0.0281	0.054413
	GO:0042094	8,6,5	interleukin-2 biosynthetic process	14	0.0023	1	0.0006	0.054702
	GO:0032623	4	interleukin-2 production	14	0.0023	1	0.0006	0.054702
	GO:0009190	6.7	cyclic nucleotide biosynthetic process	14	0.0023	1	0.0006	0.054702
	GO:0007631	4	feeding behavior	14	0.0023	1	0.0006	0.054702
	GO:0051327	7,5,6	M phase of meiotic cell cycle	43	0.0069	8	0.0046	0.0555254
	GO:0007126	8,6,7,5	meiosis	43	0.0069	8	0.0046	0.0555254
	GO:0048511	2	rhythmic process	39	0.0063	7	0.004	0.0563556
	GO:0016485	8	protein processing	58	0.0093	12	0.0069	0.0566125
	GO:0032504	3	multicellular organism reproduction	35	0.0056	6	0.0034	0.0569071
	GO:0048609	4.3	reproductive process in a multicellular organism	35	0.0056	6	0.0034	0.0569071
	GO:0006521	7.6	regulation of amino acid metabolic process	31	0.005	5	0.0029	0.0569997
	GO:0033238	6.5	regulation of amine metabolic process	31	0.005	5	0.0029	0.0569997
	GO:0031279	5	regulation of cyclase activity	31	0.005	5	0.0029	0.0569997
	GO:0001932	8,9,7	regulation of protein amino acid phosphorylation	31	0.005	5	0.0029	0.0569997
	GO:0051339	5	regulation of lyase activity	31	0.005	5	0.0029	0.0569997
	GO:0009967	6.5	positive regulation of signal transduction	97	0.0156	23	0.0132	0.0601538
	GO:0045860	7.8	positive regulation of protein kinase activity	86	0.0138	20	0.0115	0.0616671
	GO:0006909	7.6	phagocytosis	18	0.0029	2	0.0011	0.0624818
	GO:0001657	7,8,4	ureteric bud development	18	0.0029	2	0.0011	0.0624818
	GO:0042325	8.7	regulation of phosphorylation	42	0.0068	8	0.0046	0.0628156
	GO:0016044	4	membrane organization and biogenesis	183	0.0294	49	0.0281	0.0629163
	GO:0008610	5,4,6	lipid biosynthetic process	82	0.0132	19	0.0109	0.0635775
	GO:0006091	3	generation of precursor metabolites and energy	172	0.0277	46	0.0264	0.0649089
	GO:0009308	4	amine metabolic process	143	0.023	37	0.0213	0.0651387
	GO:0016055	6	Wnt receptor signaling pathway	78	0.0125	18	0.0103	0.0656079
	GO:0050671	8.7	positive regulation of lymphocyte proliferation	22	0.0035	3	0.0017	0.0657301
	GO:0031570	8.7	DNA integrity checkpoint	22	0.0035	3	0.0017	0.0657301
	GO:0032946	7.6	positive regulation of mononuclear cell proliferation	22	0.0035	3	0.0017	0.0657301
	GO:0050851	11,8,6,9,10	antigen receptor-mediated signaling pathway	22	0.0035	3	0.0017	0.0657301
	GO:0048762	5	mesenchymal cell differentiation	22	0.0035	3	0.0017	0.0657301
	GO:0050670	7.6	regulation of lymphocyte proliferation	30	0.0048	5	0.0029	0.0664392
	GO:0045761	6,9,10	regulation of adenylate cyclase activity	30	0.0048	5	0.0029	0.0664392
	GO:0032944	6.5	regulation of mononuclear cell proliferation	30	0.0048	5	0.0029	0.0664392
	GO:0051260	8.7	protein homooligomerization	26	0.0042	4	0.0023	0.06669
	GO:0002764	5	immune response-regulating signal transduction	26	0.0042	4	0.0023	0.06669
	GO:0002757	9,6,4,7,8	immune response-activating signal transduction	26	0.0042	4	0.0023	0.06669
	GO:0009792	4.5	embryonic development ending in birth or egg hatching	67	0.0108	15	0.0086	0.0672727
	GO:0010324	5	membrane invagination	132	0.0212	34	0.0195	0.0675256
	GO:0006897	6.5	endocytosis	132	0.0212	34	0.0195	0.0675256
	GO:0006807	3	nitrogen compound metabolic process	155	0.0249	42	0.0241	0.0705621
	GO:0042036	9,8,7,6	negative regulation of cytokine biosynthetic process	13	0.0021	1	0.0006	0.0705805
	GO:0042311	5	vasodilation	13	0.0021	1	0.0006	0.0705805
	GO:0045764	7,8,6	positive regulation of amino acid metabolic process	13	0.0021	1	0.0006	0.0705805
	GO:0048627	7,4,9,6,10,11	myoblast development	13	0.0021	1	0.0006	0.0705805
	GO:0033240	7.6	positive regulation of amine metabolic process	13	0.0021	1	0.0006	0.0705805
	GO:0008156	9.8	negative regulation of DNA replication	13	0.0021	1	0.0006	0.0705805
	GO:0048628	5,8,4,7,10,11,12	myoblast maturation	13	0.0021	1	0.0006	0.0705805
	GO:0001934	8,9,10,7	positive regulation of protein amino acid phosphorylation	13	0.0021	1	0.0006	0.0705805
	GO:0051259	7.6	protein oligomerization	41	0.0066	8	0.0046	0.0706718
	GO:0045859	7	regulation of protein kinase activity	154	0.0248	42	0.0241	0.0714558
	GO:0043085	5	positive regulation of enzyme activity	151	0.0243	42	0.0241	0.0730981
	GO:0040012	4.3	regulation of locomotion	48	0.0077	10	0.0057	0.0734369
	GO:0040011	2	locomotion	48	0.0077	10	0.0057	0.0734369
	GO:0008285	6.5	negative regulation of cell proliferation	140	0.0225	38	0.0218	0.0745475
	GO:0045944	10.9	positive regulation of transcription from RNA polymerase II promoter	106	0.017	27	0.0155	0.0751675
	GO:0035295	4	tube development	62	0.01	14	0.008	0.0752314
	GO:0051321	4	meiotic cell cycle	44	0.0071	9	0.0052	0.0761593
	GO:0008277	6,7,5	regulation of G-protein coupled receptor protein signaling pathway	29	0.0047	5	0.0029	0.0769407
	GO:0045937	7,8,6	positive regulation of phosphate metabolic process	17	0.0027	2	0.0011	0.0771753
	GO:0030168	4,5,6,7	platelet activation	17	0.0027	2	0.0011	0.0771753
	GO:0051049	5.4	regulation of transport	72	0.0116	17	0.0098	0.0773429
	GO:0002449	5.6	lymphocyte mediated immunity	51	0.0082	11	0.0063	0.0776654
	GO:0051707	3.4	response to other organism	82	0.0132	20	0.0115	0.0780764
	GO:0014031	4.6	mesenchymal cell development	21	0.0034	3	0.0017	0.0788832
	GO:0050730	9,10,6,8,5	regulation of peptidyl-tyrosine phosphorylation	21	0.0034	3	0.0017	0.0788832
	GO:0007189	9.1	G-protein signaling, adenylate cyclase activating pathway	21	0.0034	3	0.0017	0.0788832
	GO:0001656	6.7	metanephros development	21	0.0034	3	0.0017	0.0788832
	GO:0048469	4,3,6	cell maturation	40	0.0064	8	0.0046	0.0790492
	GO:0006519	4	amino acid and derivative metabolic process	125	0.0201	34	0.0195	0.0791825
	GO:0051347	6	positive regulation of transferase activity	88	0.0141	22	0.0126	0.0804093
	GO:0051270	5.4	regulation of cell motility	47	0.0076	10	0.0057	0.0807931
	GO:0009968	6.5	negative regulation of signal transduction	71	0.0114	17	0.0098	0.0820997
	GO:0045595	5.4	regulation of cell differentiation	105	0.0169	28	0.0161	0.0844294
	GO:0018193	7	peptidyl-amino acid modification	67	0.0108	16	0.0092	0.0852228
	GO:0045597	6.5	positive regulation of cell differentiation	32	0.0051	6	0.0034	0.0852708
	GO:0006631	5,7,6	fatty acid metabolic process	60	0.0096	14	0.008	0.0866583
	GO:0006643	5.6	membrane lipid metabolic process	70	0.0113	17	0.0098	0.0867642
	GO:0009628	3	response to abiotic stimulus	91	0.0146	24	0.0138	0.08962
	GO:0045076	9,8,7,6	regulation of interleukin-2 biosynthetic process	12	0.0019	1	0.0006	0.0905234
	GO:0030278	6,7,8,9,5	regulation of ossification	12	0.0019	1	0.0006	0.0905234
	GO:0046632	8,10,11,9,7	alpha-beta T cell differentiation	12	0.0019	1	0.0006	0.0905234
	GO:0017157	6,9,5,7,8	regulation of exocytosis	12	0.0019	1	0.0006	0.0905234
	GO:0016311	6	dephosphorylation	93	0.015	25	0.0144	0.0909755
	GO:0009309	5.6	amine biosynthetic process	24	0.0039	4	0.0023	0.0915303
	GO:0016540	9	protein autoprocessing	35	0.0056	7	0.004	0.0918985
	GO:0018212	8	peptidyl-tyrosine modification	35	0.0056	7	0.004	0.0918985
	GO:0006956	9,8,4,5,7	complement activation	16	0.0026	2	0.0011	0.0946174
	GO:0046328	6,9,8,5	regulation of JNK cascade	16	0.0026	2	0.0011	0.0946174
	GO:0001570	5,7,8,9,6	vasculogenesis	16	0.0026	2	0.0011	0.0946174
	GO:0006836	4.5	neurotransmitter transport	16	0.0026	2	0.0011	0.0946174
	GO:0050852	12,9,7,10,11	T cell receptor signaling pathway	16	0.0026	2	0.0011	0.0946174
	GO:0007190	8,10,11,12	adenylate cyclase activation	16	0.0026	2	0.0011	0.0946174
	GO:0002541	7.6	activation of plasma proteins during acute inflammatory response	16	0.0026	2	0.0011	0.0946174
	GO:0002455	8,5,9	humoral immune response mediated by circulating immunoglobulin	16	0.0026	2	0.0011	0.0946174
	GO:0030099	5,7,8,6	myeloid cell differentiation	65	0.0105	16	0.0092	0.0948753
	GO:0009952	6.5	anterior/posterior pattern formation	45	0.0072	10	0.0057	0.0961117
	GO:0021700	3	developmental maturation	45	0.0072	10	0.0057	0.0961117
	GO:0044271	5.4	nitrogen compound biosynthetic process	38	0.0061	8	0.0046	0.0970611
	GO:0030384	8.9	phosphoinositide metabolic process	38	0.0061	8	0.0046	0.0970611
	GO:0006470	8.7	protein amino acid dephosphorylation	84	0.0135	23	0.0132	0.0971126
	GO:0008202	5.6	steroid metabolic process	58	0.0093	14	0.008	0.0978275
	GO:0030705	7,5,6	cytoskeleton-dependent intracellular transport	61	0.0098	15	0.0086	0.0988008
	GO:0043405	8	regulation of MAPK activity	64	0.0103	16	0.0092	0.0993648
	GO:0019221	6	cytokine and chemokine mediated signaling pathway	27	0.0043	5	0.0029	0.100991
	GO:0006575	5	amino acid derivative metabolic process	27	0.0043	5	0.0029	0.100991
	GO:0006937	5.4	regulation of muscle contraction	27	0.0043	5	0.0029	0.100991
	GO:0046777	9,10,8	protein amino acid autophosphorylation	34	0.0055	7	0.004	0.102153
	GO:0018108	9.8	peptidyl-tyrosine phosphorylation	34	0.0055	7	0.004	0.102153
	GO:0007548	4.5	sex differentiation	47	0.0076	11	0.0063	0.105878
	GO:0050864	7.6	regulation of B cell activation	23	0.0037	4	0.0023	0.105981
	GO:0007519	6.7	striated muscle development	65	0.0105	17	0.0098	0.10646
	GO:0019724	6.7	B cell mediated immunity	37	0.0059	8	0.0046	0.106469
	GO:0048637	7.8	skeletal muscle development	37	0.0059	8	0.0046	0.106469
	GO:0003006	3.4	reproductive developmental process	50	0.008	12	0.0069	0.107169
	GO:0042113	6.5	B cell activation	53	0.0085	13	0.0075	0.107861
	GO:0007178	7	transmembrane receptor protein serine/threonine kinase signaling pathway	53	0.0085	13	0.0075	0.107861
	GO:0032147	8.9	activation of protein kinase activity	40	0.0064	9	0.0052	0.109506
	GO:0006650	7.8	glycerophospholipid metabolic process	40	0.0064	9	0.0052	0.109506
	GO:0006725	4	aromatic compound metabolic process	40	0.0064	9	0.0052	0.109506
	GO:0002377	5.6	immunoglobulin production	19	0.0031	3	0.0017	0.110957
	GO:0001817	4	regulation of cytokine production	19	0.0031	3	0.0017	0.110957
	GO:0000077	9,8,6	DNA damage checkpoint	19	0.0031	3	0.0017	0.110957
	GO:0031644	5.4	regulation of neurological process	19	0.0031	3	0.0017	0.110957
	GO:0009314	4	response to radiation	55	0.0088	14	0.008	0.11258
	GO:0051174	6.5	regulation of phosphorus metabolic process	46	0.0074	11	0.0063	0.112668
	GO:0019220	7.6	regulation of phosphate metabolic process	46	0.0074	11	0.0063	0.112668
	GO:0048747	4,6,7	muscle fiber development	33	0.0053	7	0.004	0.112711
	GO:0048741	5,7,8,9	skeletal muscle fiber development	33	0.0053	7	0.004	0.112711
	GO:0031589	4	cell-substrate adhesion	62	0.01	17	0.0098	0.112944
	GO:0030900	4,6,7,8	forebrain development	26	0.0042	5	0.0029	0.114333
	GO:0051250	7.6	negative regulation of lymphocyte activation	15	0.0024	2	0.0011	0.115028
	GO:0042100	7.6	B cell proliferation	15	0.0024	2	0.0011	0.115028
	GO:0006958	10,9,5,6,8	complement activation, classical pathway	15	0.0024	2	0.0011	0.115028
	GO:0046850	5.4	regulation of bone remodeling	15	0.0024	2	0.0011	0.115028
	GO:0046631	7.6	alpha-beta T cell activation	15	0.0024	2	0.0011	0.115028
	GO:0050885	5	regulation of balance	11	0.0018	1	0.0006	0.115288
	GO:0007202	7,8,9	phospholipase C activation	11	0.0018	1	0.0006	0.115288
	GO:0050731	9,7,10,11,8,6	positive regulation of peptidyl-tyrosine phosphorylation	11	0.0018	1	0.0006	0.115288
	GO:0009072	6,5,7	aromatic amino acid family metabolic process	11	0.0018	1	0.0006	0.115288
	GO:0050881	4	musculoskeletal movement	11	0.0018	1	0.0006	0.115288
	GO:0046058	7	cAMP metabolic process	11	0.0018	1	0.0006	0.115288
	GO:0016064	7.8	immunoglobulin mediated immune response	36	0.0058	8	0.0046	0.115939
	GO:0045137	4,5,6	development of primary sexual characteristics	39	0.0063	9	0.0052	0.117906
	GO:0009880	4.5	embryonic pattern specification	22	0.0035	4	0.0023	0.12164
	GO:0042063	5.7	gliogenesis	22	0.0035	4	0.0023	0.12164
	GO:0007018	8,7,6	microtubule-based movement	50	0.008	13	0.0075	0.121934
	GO:0048729	5,6,7,4	tissue morphogenesis	35	0.0056	8	0.0046	0.125277
	GO:0048608	4.5	reproductive structure development	38	0.0061	9	0.0052	0.125998
	GO:0007088	7,9,8,6	regulation of mitosis	48	0.0077	13	0.0075	0.127878
	GO:0006694	6,5,7	steroid biosynthetic process	25	0.004	5	0.0029	0.128299
	GO:0043010	7.8	camera-type eye development	25	0.004	5	0.0029	0.128299
	GO:0035282	6.5	segmentation	18	0.0029	3	0.0017	0.129816
	GO:0045762	7,10,11	positive regulation of adenylate cyclase activity	18	0.0029	3	0.0017	0.129816
	GO:0031281	6	positive regulation of cyclase activity	18	0.0029	3	0.0017	0.129816
	GO:0051349	6	positive regulation of lyase activity	18	0.0029	3	0.0017	0.129816
	GO:0035270	5	endocrine system development	18	0.0029	3	0.0017	0.129816
	GO:0002573	6,8,9,7	myeloid leukocyte differentiation	28	0.0045	6	0.0034	0.132111
	GO:0048732	5.6	gland development	28	0.0045	6	0.0034	0.132111
	GO:0007229	6	integrin-mediated signaling pathway	40	0.0064	10	0.0057	0.132156
	GO:0008406	5,6,7	gonad development	37	0.0059	9	0.0052	0.133573
	GO:0009416	5	response to light stimulus	37	0.0059	9	0.0052	0.133573
	GO:0035239	5.4	tube morphogenesis	44	0.0071	12	0.0069	0.133719
	GO:0001763	5.4	morphogenesis of a branching structure	31	0.005	7	0.004	0.133902
	GO:0000075	7.6	cell cycle checkpoint	43	0.0069	12	0.0069	0.135053
	GO:0008033	7	tRNA processing	21	0.0034	4	0.0023	0.138267
	GO:0050879	3	multicellular organismal movement	14	0.0023	2	0.0011	0.1385
	GO:0042593	7	glucose homeostasis	14	0.0023	2	0.0011	0.1385
	GO:0019395	6,8,7	fatty acid oxidation	14	0.0023	2	0.0011	0.1385
	GO:0007338	5.4	single fertilization	14	0.0023	2	0.0011	0.1385
	GO:0033500	6	carbohydrate homeostasis	14	0.0023	2	0.0011	0.1385
	GO:0001819	5	positive regulation of cytokine production	14	0.0023	2	0.0011	0.1385
	GO:0009566	4.3	fertilization	14	0.0023	2	0.0011	0.1385
	GO:0000079	8,7,6	regulation of cyclin-dependent protein kinase activity	40	0.0064	11	0.0063	0.140201
	GO:0001701	6.7	in utero embryonic development	38	0.0061	10	0.0057	0.142184
	GO:0045445	6,8,9,10	myoblast differentiation	24	0.0039	5	0.0029	0.14259
	GO:0042770	5	DNA damage response, signal transduction	33	0.0053	8	0.0046	0.142609
	GO:0045637	6,5,8,9,7	regulation of myeloid cell differentiation	30	0.0048	7	0.004	0.144007
	GO:0042157	6	lipoprotein metabolic process	30	0.0048	7	0.004	0.144007
	GO:0009101	7.5	glycoprotein biosynthetic process	37	0.0059	10	0.0057	0.145502
	GO:0030178	7,8,6	negative regulation of Wnt receptor signaling pathway	10	0.0016	1	0.0006	0.145605
	GO:0050818	4	regulation of coagulation	10	0.0016	1	0.0006	0.145605
	GO:0045086	10,9,8,7	positive regulation of interleukin-2 biosynthetic process	10	0.0016	1	0.0006	0.145605
	GO:0007250	9,10,8	activation of NF-kappaB-inducing kinase	10	0.0016	1	0.0006	0.145605
	GO:0002790	4,5,6	peptide secretion	10	0.0016	1	0.0006	0.145605
	GO:0014033	6	neural crest cell differentiation	10	0.0016	1	0.0006	0.145605
	GO:0030072	7,5,6	peptide hormone secretion	10	0.0016	1	0.0006	0.145605
	GO:0014032	5.7	neural crest cell development	10	0.0016	1	0.0006	0.145605
	GO:0030225	7,9,10,8	macrophage differentiation	10	0.0016	1	0.0006	0.145605
	GO:0050868	8.7	negative regulation of T cell activation	10	0.0016	1	0.0006	0.145605
	GO:0007224	6	smoothened signaling pathway	10	0.0016	1	0.0006	0.145605
	GO:0030335	7.6	positive regulation of cell migration	10	0.0016	1	0.0006	0.145605
	GO:0006885	7	regulation of pH	10	0.0016	1	0.0006	0.145605
	GO:0050819	5	negative regulation of coagulation	10	0.0016	1	0.0006	0.145605
	GO:0032609	4	interferon-gamma production	10	0.0016	1	0.0006	0.145605
	GO:0045058	8,10,11,9,7,3	T cell selection	10	0.0016	1	0.0006	0.145605
	GO:0006486	8,7,6	protein amino acid glycosylation	32	0.0051	8	0.0046	0.150064
	GO:0043413	6	biopolymer glycosylation	32	0.0051	8	0.0046	0.150064
	GO:0001764	6,5,8	neuron migration	17	0.0027	3	0.0017	0.150289
	GO:0002200	6,4,3	somatic diversification of immune receptors	17	0.0027	3	0.0017	0.150289
	GO:0006766	4	vitamin metabolic process	17	0.0027	3	0.0017	0.150289
	GO:0048592	6,7,8,5	eye morphogenesis	17	0.0027	3	0.0017	0.150289
	GO:0009890	6.5	negative regulation of biosynthetic process	34	0.0055	9	0.0052	0.150904
	GO:0008624	9,10,12,8	induction of apoptosis by extracellular signals	29	0.0047	7	0.004	0.153358
	GO:0046467	6,5,7	membrane lipid biosynthetic process	29	0.0047	7	0.004	0.153358
	GO:0048754	6.5	branching morphogenesis of a tube	29	0.0047	7	0.004	0.153358
	GO:0043473	2	pigmentation	20	0.0032	4	0.0023	0.155493
	GO:0006275	8.7	regulation of DNA replication	20	0.0032	4	0.0023	0.155493
	GO:0009064	6.7	glutamine family amino acid metabolic process	20	0.0032	4	0.0023	0.155493
	GO:0019216	5.4	regulation of lipid metabolic process	20	0.0032	4	0.0023	0.155493
	GO:0046489	9,8,10	phosphoinositide biosynthetic process	20	0.0032	4	0.0023	0.155493
	GO:0007127	9,7,6,8,5	meiosis I	20	0.0032	4	0.0023	0.155493
	GO:0007173	8	epidermal growth factor receptor signaling pathway	26	0.0042	6	0.0034	0.155795
	GO:0035107	5.4	appendage morphogenesis	28	0.0045	7	0.004	0.161593
	GO:0048736	4	appendage development	28	0.0045	7	0.004	0.161593
	GO:0035108	6.5	limb morphogenesis	28	0.0045	7	0.004	0.161593
	GO:0030183	7,9,10,8,6	B cell differentiation	28	0.0045	7	0.004	0.161593
	GO:0007369	5.4	gastrulation	28	0.0045	7	0.004	0.161593
	GO:0007015	8	actin filament organization	29	0.0047	8	0.0046	0.16404
	GO:0031032	8	actomyosin structure organization and biogenesis	13	0.0021	2	0.0011	0.164919
	GO:0001756	6.7	somitogenesis	13	0.0021	2	0.0011	0.164919
	GO:0043574	7,5,6	peroxisomal transport	13	0.0021	2	0.0011	0.164919
	GO:0051146	6,7,8	striated muscle cell differentiation	13	0.0021	2	0.0011	0.164919
	GO:0030282	7,8,9,6	bone mineralization	13	0.0021	2	0.0011	0.164919
	GO:0007606	5	sensory perception of chemical stimulus	13	0.0021	2	0.0011	0.164919
	GO:0008654	7,6,8	phospholipid biosynthetic process	27	0.0043	7	0.004	0.168325
	GO:0007093	8,10,9,7	mitotic cell cycle checkpoint	22	0.0035	5	0.0029	0.17047
	GO:0046660	4,5,6	female sex differentiation	22	0.0035	5	0.0029	0.17047
	GO:0042698	5,4,3	menstrual cycle	22	0.0035	5	0.0029	0.17047
	GO:0046545	5,6,7	development of primary female sexual characteristics	22	0.0035	5	0.0029	0.17047
	GO:0008585	6,7,8	female gonad development	22	0.0035	5	0.0029	0.17047
	GO:0002562	8,7,5,4	somatic diversification of immune receptors via germline recombination within a single locus	16	0.0026	3	0.0017	0.171933
	GO:0016445	7,6,5,4	somatic diversification of immunoglobulins	16	0.0026	3	0.0017	0.171933
	GO:0051053	8.7	negative regulation of DNA metabolic process	16	0.0026	3	0.0017	0.171933
	GO:0016444	7	somatic cell DNA recombination	16	0.0026	3	0.0017	0.171933
	GO:0007028	4	cytoplasm organization and biogenesis	16	0.0026	3	0.0017	0.171933
	GO:0007422	6.5	peripheral nervous system development	16	0.0026	3	0.0017	0.171933
	GO:0009063	6.7	amino acid catabolic process	16	0.0026	3	0.0017	0.171933
	GO:0050808	5	synapse organization and biogenesis	16	0.0026	3	0.0017	0.171933
	GO:0001649	5,7,8,9,6	osteoblast differentiation	16	0.0026	3	0.0017	0.171933
	GO:0030509	8	BMP signaling pathway	16	0.0026	3	0.0017	0.171933
	GO:0051241	5.4	negative regulation of multicellular organismal process	19	0.0031	4	0.0023	0.172798
	GO:0016053	5	organic acid biosynthetic process	26	0.0042	7	0.004	0.173161
	GO:0030326	7.6	embryonic limb morphogenesis	26	0.0042	7	0.004	0.173161
	GO:0035113	6.5	embryonic appendage morphogenesis	26	0.0042	7	0.004	0.173161
	GO:0046394	6	carboxylic acid biosynthetic process	26	0.0042	7	0.004	0.173161
	GO:0006497	8,7,6	protein amino acid lipidation	24	0.0039	6	0.0034	0.175715
	GO:0042158	7.5	lipoprotein biosynthetic process	24	0.0039	6	0.0034	0.175715
	GO:0055002	5,7,8,9	striated muscle cell development	9	0.0014	1	0.0006	0.182043
	GO:0009799	5.4	determination of symmetry	9	0.0014	1	0.0006	0.182043
	GO:0032602	4	chemokine production	9	0.0014	1	0.0006	0.182043
	GO:0046488	9.1	phosphatidylinositol metabolic process	9	0.0014	1	0.0006	0.182043
	GO:0030516	7,9,12,8,10,11,14,13,6	regulation of axon extension	9	0.0014	1	0.0006	0.182043
	GO:0050755	7	chemokine metabolic process	9	0.0014	1	0.0006	0.182043
	GO:0000051	4.3	urea cycle intermediate metabolic process	9	0.0014	1	0.0006	0.182043
	GO:0016558	10,9,7,8,6	protein import into peroxisome matrix	9	0.0014	1	0.0006	0.182043
	GO:0042398	6.5	amino acid derivative biosynthetic process	9	0.0014	1	0.0006	0.182043
	GO:0009620	4.5	response to fungus	9	0.0014	1	0.0006	0.182043
	GO:0007368	7.6	determination of left/right symmetry	9	0.0014	1	0.0006	0.182043
	GO:0030239	6,9,5,8,11,12,13,10	myofibril assembly	9	0.0014	1	0.0006	0.182043
	GO:0030101	6.5	natural killer cell activation	9	0.0014	1	0.0006	0.182043
	GO:0045446	5	endothelial cell differentiation	9	0.0014	1	0.0006	0.182043
	GO:0043367	9,11,12,10,8	CD4-positive, alpha beta T cell differentiation	9	0.0014	1	0.0006	0.182043
	GO:0018105	9.8	peptidyl-serine phosphorylation	9	0.0014	1	0.0006	0.182043
	GO:0018209	8	peptidyl-serine modification	9	0.0014	1	0.0006	0.182043
	GO:0030073	8,6,7	insulin secretion	9	0.0014	1	0.0006	0.182043
	GO:0055001	4.6	muscle cell development	9	0.0014	1	0.0006	0.182043
	GO:0009636	4	response to toxin	9	0.0014	1	0.0006	0.182043
	GO:0009855	6.5	determination of bilateral symmetry	9	0.0014	1	0.0006	0.182043
	GO:0007595	5.4	lactation	9	0.0014	1	0.0006	0.182043
	GO:0042033	8,6,5	chemokine biosynthetic process	9	0.0014	1	0.0006	0.182043
	GO:0032640	4	tumor necrosis factor production	9	0.0014	1	0.0006	0.182043
	GO:0006635	7,9,8	fatty acid beta-oxidation	9	0.0014	1	0.0006	0.182043
	GO:0046474	8,7,9	glycerophospholipid biosynthetic process	21	0.0034	5	0.0029	0.182965
	GO:0051091	9.8	positive regulation of transcription factor activity	23	0.0037	6	0.0034	0.18303
	GO:0051223	6,5,7	regulation of protein transport	22	0.0035	6	0.0034	0.187875
	GO:0048332	6,7,8,5	mesoderm morphogenesis	18	0.0029	4	0.0023	0.18949
	GO:0006505	9.1	GPI anchor metabolic process	18	0.0029	4	0.0023	0.18949
	GO:0001707	7,8,9,5,6	mesoderm formation	18	0.0029	4	0.0023	0.18949
	GO:0010001	6,8,5	glial cell differentiation	18	0.0029	4	0.0023	0.18949
	GO:0006800	4	oxygen and reactive oxygen species metabolic process	18	0.0029	4	0.0023	0.18949
	GO:0007031	5	peroxisome organization and biogenesis	18	0.0029	4	0.0023	0.18949
	GO:0050871	8.7	positive regulation of B cell activation	18	0.0029	4	0.0023	0.18949
	GO:0048730	6,8,7,9,5	epidermis morphogenesis	18	0.0029	4	0.0023	0.18949
	GO:0006506	10,9,8,7,11	GPI anchor biosynthetic process	18	0.0029	4	0.0023	0.18949
	GO:0031667	5	response to nutrient levels	18	0.0029	4	0.0023	0.18949
	GO:0000041	7.8	transition metal ion transport	18	0.0029	4	0.0023	0.18949
	GO:0009310	5.6	amine catabolic process	20	0.0032	5	0.0029	0.193614
	GO:0009991	4	response to extracellular stimulus	20	0.0032	5	0.0029	0.193614
	GO:0022602	6,5,4,3	menstrual cycle process	20	0.0032	5	0.0029	0.193614
	GO:0022601	5,7,6,4	menstrual cycle phase	20	0.0032	5	0.0029	0.193614
	GO:0044270	5.4	nitrogen compound catabolic process	20	0.0032	5	0.0029	0.193614
	GO:0051402	7.9	neuron apoptosis	20	0.0032	5	0.0029	0.193614
	GO:0048675	8,11,9,10,13,12	axon extension	12	0.0019	2	0.0011	0.193849
	GO:0006940	6.5	regulation of smooth muscle contraction	12	0.0019	2	0.0011	0.193849
	GO:0051350	6	negative regulation of lyase activity	12	0.0019	2	0.0011	0.193849
	GO:0031280	6	negative regulation of cyclase activity	12	0.0019	2	0.0011	0.193849
	GO:0007172	8.7	signal complex assembly	12	0.0019	2	0.0011	0.193849
	GO:0007194	7,10,11	negative regulation of adenylate cyclase activity	12	0.0019	2	0.0011	0.193849
	GO:0001837	5.7	epithelial to mesenchymal transition	12	0.0019	2	0.0011	0.193849
	GO:0006625	9,8,6,7	protein targeting to peroxisome	12	0.0019	2	0.0011	0.193849
	GO:0030316	7,9,10,8	osteoclast differentiation	12	0.0019	2	0.0011	0.193849
	GO:0010212	5	response to ionizing radiation	12	0.0019	2	0.0011	0.193849
	GO:0006022	5.6	aminoglycan metabolic process	12	0.0019	2	0.0011	0.193849
	GO:0048583	4.3	regulation of response to stimulus	15	0.0024	3	0.0017	0.194047
	GO:0007257	10,11,9,8	activation of JNK activity	15	0.0024	3	0.0017	0.194047
	GO:0045619	7,6,9,10,8	regulation of lymphocyte differentiation	15	0.0024	3	0.0017	0.194047
	GO:0002761	7,6,9,10,8	regulation of myeloid leukocyte differentiation	15	0.0024	3	0.0017	0.194047
	GO:0048871	5.3	multicellular organismal homeostasis	15	0.0024	3	0.0017	0.194047
	GO:0043507	9.1	positive regulation of JNK activity	15	0.0024	3	0.0017	0.194047
	GO:0051969	6.5	regulation of transmission of nerve impulse	15	0.0024	3	0.0017	0.194047
	GO:0016447	9,8,7,6,5	somatic recombination of immunoglobulin gene segments	15	0.0024	3	0.0017	0.194047
	GO:0046546	5,6,7	development of primary male sexual characteristics	15	0.0024	3	0.0017	0.194047
	GO:0007131	10,8,7,5,9,6,4	meiotic recombination	15	0.0024	3	0.0017	0.194047
	GO:0051320	7,6,5	S phase	15	0.0024	3	0.0017	0.194047
	GO:0001894	6,5,4,3	tissue homeostasis	15	0.0024	3	0.0017	0.194047
	GO:0000723	8	telomere maintenance	19	0.0031	5	0.0029	0.201669
	GO:0032200	7	telomere organization and biogenesis	19	0.0031	5	0.0029	0.201669
	GO:0046661	4,5,6	male sex differentiation	19	0.0031	5	0.0029	0.201669
	GO:0001704	6,4,5	formation of primary germ layer	19	0.0031	5	0.0029	0.201669
	GO:0006473	8	protein amino acid acetylation	19	0.0031	5	0.0029	0.201669
	GO:0030258	5.6	lipid modification	17	0.0027	4	0.0023	0.204704
	GO:0043506	9	regulation of JNK activity	17	0.0027	4	0.0023	0.204704
	GO:0001709	4,3,6	cell fate determination	18	0.0029	5	0.0029	0.20636
	GO:0006690	6,8,7	icosanoid metabolic process	18	0.0029	5	0.0029	0.20636
	GO:0044403	4	symbiosis, encompassing mutualism through parasitism	18	0.0029	5	0.0029	0.20636
	GO:0044419	3	interspecies interaction between organisms	18	0.0029	5	0.0029	0.20636
	GO:0046942	5.6	carboxylic acid transport	14	0.0023	3	0.0017	0.215624
	GO:0030111	6,7,5	regulation of Wnt receptor signaling pathway	14	0.0023	3	0.0017	0.215624
	GO:0050804	7.6	regulation of synaptic transmission	14	0.0023	3	0.0017	0.215624
	GO:0001708	4,3,6	cell fate specification	14	0.0023	3	0.0017	0.215624
	GO:0040017	5.4	positive regulation of locomotion	14	0.0023	3	0.0017	0.215624
	GO:0051272	6.5	positive regulation of cell motility	14	0.0023	3	0.0017	0.215624
	GO:0048066	3	pigmentation during development	14	0.0023	3	0.0017	0.215624
	GO:0015849	4.5	organic acid transport	14	0.0023	3	0.0017	0.215624
	GO:0000084	8,7,6	S phase of mitotic cell cycle	14	0.0023	3	0.0017	0.215624
	GO:0043523	7,8,10,6	regulation of neuron apoptosis	16	0.0026	4	0.0023	0.217408
	GO:0045638	7,6,9,10,8	negative regulation of myeloid cell differentiation	16	0.0026	4	0.0023	0.217408
	GO:0015837	4.5	amine transport	16	0.0026	4	0.0023	0.217408
	GO:0008652	6.7	amino acid biosynthetic process	16	0.0026	4	0.0023	0.217408
	GO:0007281	4,6,5	germ cell development	16	0.0026	4	0.0023	0.217408
	GO:0001569	7,8,9,10,5,6	patterning of blood vessels	11	0.0018	2	0.0011	0.224386
	GO:0008625	10,11,13,9	induction of apoptosis via death domain receptors	11	0.0018	2	0.0011	0.224386
	GO:0007584	6.4	response to nutrient	11	0.0018	2	0.0011	0.224386
	GO:0043408	6,8,5	regulation of MAPKKK cascade	11	0.0018	2	0.0011	0.224386
	GO:0051262	8.7	protein tetramerization	11	0.0018	2	0.0011	0.224386
	GO:0006733	6	oxidoreduction coenzyme metabolic process	11	0.0018	2	0.0011	0.224386
	GO:0030203	6.7	glycosaminoglycan metabolic process	11	0.0018	2	0.0011	0.224386
	GO:0030048	8,7,6	actin filament-based movement	11	0.0018	2	0.0011	0.224386
	GO:0006171	7.8	cAMP biosynthetic process	8	0.0013	1	0.0006	0.224777
	GO:0002718	5,8,6,7	regulation of cytokine production during immune response	8	0.0013	1	0.0006	0.224777
	GO:0045073	9,8,7,6	regulation of chemokine biosynthetic process	8	0.0013	1	0.0006	0.224777
	GO:0042533	8,6,5	tumor necrosis factor biosynthetic process	8	0.0013	1	0.0006	0.224777
	GO:0002293	9,11,12,10,8	alpha-beta T cell differentiation during immune response	8	0.0013	1	0.0006	0.224777
	GO:0002292	8,10,11,9,7	T cell differentiation during immune response	8	0.0013	1	0.0006	0.224777
	GO:0002263	4	cell activation during immune response	8	0.0013	1	0.0006	0.224777
	GO:0002706	8,6,7	regulation of lymphocyte mediated immunity	8	0.0013	1	0.0006	0.224777
	GO:0002821	8,6,7	positive regulation of adaptive immune response	8	0.0013	1	0.0006	0.224777
	GO:0042093	11,13,14,12,10	T-helper cell differentiation	8	0.0013	1	0.0006	0.224777
	GO:0002366	5.4	leukocyte activation during immune response	8	0.0013	1	0.0006	0.224777
	GO:0007041	7,8,5,6	lysosomal transport	8	0.0013	1	0.0006	0.224777
	GO:0002762	8,7,10,11,9	negative regulation of myeloid leukocyte differentiation	8	0.0013	1	0.0006	0.224777
	GO:0002286	7.6	T cell activation during immune response	8	0.0013	1	0.0006	0.224777
	GO:0045621	8,7,10,11,9	positive regulation of lymphocyte differentiation	8	0.0013	1	0.0006	0.224777
	GO:0042095	8,6,5	interferon-gamma biosynthetic process	8	0.0013	1	0.0006	0.224777
	GO:0019835	5.7	cytolysis	8	0.0013	1	0.0006	0.224777
	GO:0002367	5,6,4	cytokine production during immune response	8	0.0013	1	0.0006	0.224777
	GO:0007416	6	synaptogenesis	8	0.0013	1	0.0006	0.224777
	GO:0007530	4.5	sex determination	8	0.0013	1	0.0006	0.224777
	GO:0006525	7,8,5,4	arginine metabolic process	8	0.0013	1	0.0006	0.224777
	GO:0006584	6.7	catecholamine metabolic process	8	0.0013	1	0.0006	0.224777
	GO:0045577	8,7,10,11,9	regulation of B cell differentiation	8	0.0013	1	0.0006	0.224777
	GO:0032945	7.6	negative regulation of mononuclear cell proliferation	8	0.0013	1	0.0006	0.224777
	GO:0002824	9,7,8	positive regulation of adaptive immune response based on somatic recombination of immune receptors built from immunoglobulin superfamily domains	8	0.0013	1	0.0006	0.224777
	GO:0050672	8.7	negative regulation of lymphocyte proliferation	8	0.0013	1	0.0006	0.224777
	GO:0002285	6.5	lymphocyte activation during immune response	8	0.0013	1	0.0006	0.224777
	GO:0002703	7,5,6	regulation of leukocyte mediated immunity	8	0.0013	1	0.0006	0.224777
	GO:0007091	9,7,5,8,6,4	mitotic metaphase/anaphase transition	8	0.0013	1	0.0006	0.224777
	GO:0046851	6.5	negative regulation of bone remodeling	8	0.0013	1	0.0006	0.224777
	GO:0018958	5	phenol metabolic process	8	0.0013	1	0.0006	0.224777
	GO:0045766	5,8,9,10,11,6,7	positive regulation of angiogenesis	8	0.0013	1	0.0006	0.224777
	GO:0002700	7,5,6	regulation of production of molecular mediator of immune response	8	0.0013	1	0.0006	0.224777
	GO:0002294	10,12,13,11,9	CD4-positive, alpha-beta T cell differentiation during immune response	8	0.0013	1	0.0006	0.224777
	GO:0042534	9,8,7,6	regulation of tumor necrosis factor biosynthetic process	8	0.0013	1	0.0006	0.224777
	GO:0009410	4	response to xenobiotic stimulus	8	0.0013	1	0.0006	0.224777
	GO:0000819	7.4	sister chromatid segregation	15	0.0024	4	0.0023	0.226447
	GO:0015758	7.8	glucose transport	15	0.0024	4	0.0023	0.226447
	GO:0007205	9,10,8	protein kinase C activation	15	0.0024	4	0.0023	0.226447
	GO:0044242	5.6	cellular lipid catabolic process	15	0.0024	4	0.0023	0.226447
	GO:0045444	5	fat cell differentiation	13	0.0021	3	0.0017	0.235306
	GO:0048568	5,6,4	embryonic organ development	13	0.0021	3	0.0017	0.235306
	GO:0008584	6,7,8	male gonad development	13	0.0021	3	0.0017	0.235306
	GO:0050727	6.5	regulation of inflammatory response	13	0.0021	3	0.0017	0.235306
	GO:0030216	5	keratinocyte differentiation	13	0.0021	3	0.0017	0.235306
	GO:0016358	9,6,8,11,10,4	dendrite development	13	0.0021	3	0.0017	0.235306
	GO:0015833	4.5	peptide transport	13	0.0021	3	0.0017	0.235306
	GO:0031347	5.4	regulation of defense response	13	0.0021	3	0.0017	0.235306
	GO:0045639	7,6,9,10,8	positive regulation of myeloid cell differentiation	13	0.0021	3	0.0017	0.235306
	GO:0007260	8,10,9	tyrosine phosphorylation of STAT protein	13	0.0021	3	0.0017	0.235306
	GO:0001776	6.3	leukocyte homeostasis	13	0.0021	3	0.0017	0.235306
	GO:0048872	5	homeostasis of number of cells	13	0.0021	3	0.0017	0.235306
	GO:0002208	8,9,7,10,6,5	somatic diversification of immunoglobulins during immune response	12	0.0019	3	0.0017	0.251382
	GO:0002822	8,6,7	regulation of adaptive immune response based on somatic recombination of immune receptors built from immunoglobulin superfamily domains.	12	0.0019	3	0.0017	0.251382
	GO:0002819	7,5,6	regulation of adaptive immune response	12	0.0019	3	0.0017	0.251382
	GO:0045190	7,11,10,9,12,8,6	isotype switching	12	0.0019	3	0.0017	0.251382
	GO:0006493	9,8,7	protein amino acid O-linked glycosylation	12	0.0019	3	0.0017	0.251382
	GO:0002381	8,6,9,7	immunoglobulin production during immune response	12	0.0019	3	0.0017	0.251382
	GO:0006487	9,8,7	protein amino acid N-linked glycosylation	12	0.0019	3	0.0017	0.251382
	GO:0002204	10,9,8,11,7,6	somatic recombination of immunoglobulin genes during immune response	12	0.0019	3	0.0017	0.251382
	GO:0045927	5.4	positive regulation of growth	12	0.0019	3	0.0017	0.251382
	GO:0006767	5	water-soluble vitamin metabolic process	12	0.0019	3	0.0017	0.251382
	GO:0045216	5	intercellular junction assembly and maintenance	12	0.0019	3	0.0017	0.251382
	GO:0000302	5	response to reactive oxygen species	12	0.0019	3	0.0017	0.251382
	GO:0046148	5	pigment biosynthetic process	12	0.0019	3	0.0017	0.251382
	GO:0007623	3	circadian rhythm	10	0.0016	2	0.0011	0.254995
	GO:0006354	8,6,7	RNA elongation	10	0.0016	2	0.0011	0.254995
	GO:0045670	8,7,10,11,9	regulation of osteoclast differentiation	10	0.0016	2	0.0011	0.254995
	GO:0009798	5.4	axis specification	10	0.0016	2	0.0011	0.254995
	GO:0043112	6	receptor metabolic process	10	0.0016	2	0.0011	0.254995
	GO:0045453	7,6,5,4	bone resorption	10	0.0016	2	0.0011	0.254995
	GO:0050931	5.4	pigment cell differentiation	10	0.0016	2	0.0011	0.254995
	GO:0002697	6,4,5	regulation of immune effector process	10	0.0016	2	0.0011	0.254995
	GO:0046330	7,10,9,6	positive regulation of JNK cascade	10	0.0016	2	0.0011	0.254995
	GO:0046834	6.7	lipid phosphorylation	10	0.0016	2	0.0011	0.254995
	GO:0045580	8,7,10,11,9	regulation of T cell differentiation	10	0.0016	2	0.0011	0.254995
	GO:0030318	6.5	melanocyte differentiation	10	0.0016	2	0.0011	0.254995
	GO:0033077	8,10,11,9,7	T cell differentiation in the thymus	10	0.0016	2	0.0011	0.254995
	GO:0006801	5	superoxide metabolic process	10	0.0016	2	0.0011	0.254995
	GO:0006518	4	peptide metabolic process	11	0.0018	3	0.0017	0.261825
	GO:0002504	4	antigen processing and presentation of peptide or polysaccharide antigen via MHC class II	11	0.0018	3	0.0017	0.261825
	GO:0030336	7.6	negative regulation of cell migration	11	0.0018	3	0.0017	0.261825
	GO:0007034	7,5,6	vacuolar transport	11	0.0018	3	0.0017	0.261825
	GO:0005978	8,7,9	glycogen biosynthetic process	11	0.0018	3	0.0017	0.261825
	GO:0042303	3	molting cycle	11	0.0018	3	0.0017	0.261825
	GO:0048167	8.7	regulation of synaptic plasticity	11	0.0018	3	0.0017	0.261825
	GO:0006865	5,6,7	amino acid transport	11	0.0018	3	0.0017	0.261825
	GO:0050792	4.3	regulation of viral life cycle	11	0.0018	3	0.0017	0.261825
	GO:0000271	6.7	polysaccharide biosynthetic process	11	0.0018	3	0.0017	0.261825
	GO:0022405	5	hair cycle process	11	0.0018	3	0.0017	0.261825
	GO:0042633	4	hair cycle	11	0.0018	3	0.0017	0.261825
	GO:0051224	7,6,8	negative regulation of protein transport	11	0.0018	3	0.0017	0.261825
	GO:0009250	7.8	glucan biosynthetic process	11	0.0018	3	0.0017	0.261825
	GO:0001942	8,7,9,6	hair follicle development	11	0.0018	3	0.0017	0.261825
	GO:0001906	2	cell killing	11	0.0018	3	0.0017	0.261825
	GO:0022404	4	molting cycle process	11	0.0018	3	0.0017	0.261825
	GO:0046466	6.7	membrane lipid catabolic process	7	0.0011	1	0.0006	0.273188
	GO:0042535	10,9,8,7	positive regulation of tumor necrosis factor biosynthetic process	7	0.0011	1	0.0006	0.273188
	GO:0043410	7,9,6	positive regulation of MAPKKK cascade	7	0.0011	1	0.0006	0.273188
	GO:0035051	5,6,7	cardiac cell differentiation	7	0.0011	1	0.0006	0.273188
	GO:0042743	5	hydrogen peroxide metabolic process	7	0.0011	1	0.0006	0.273188
	GO:0002699	7,5,6	positive regulation of immune effector process	7	0.0011	1	0.0006	0.273188
	GO:0018298	8	protein-chromophore linkage	7	0.0011	1	0.0006	0.273188
	GO:0010038	5	response to metal ion	7	0.0011	1	0.0006	0.273188
	GO:0007492	6,7,5	endoderm development	7	0.0011	1	0.0006	0.273188
	GO:0045072	9,8,7,6	regulation of interferon-gamma biosynthetic process	7	0.0011	1	0.0006	0.273188
	GO:0001755	6,5,8	neural crest cell migration	7	0.0011	1	0.0006	0.273188
	GO:0002444	5.6	myeloid leukocyte mediated immunity	7	0.0011	1	0.0006	0.273188
	GO:0030071	8,10,6,9,7,5	regulation of mitotic metaphase/anaphase transition	7	0.0011	1	0.0006	0.273188
	GO:0006805	4.5	xenobiotic metabolic process	7	0.0011	1	0.0006	0.273188
	GO:0042130	9.8	negative regulation of T cell proliferation	7	0.0011	1	0.0006	0.273188
	GO:0019438	5	aromatic compound biosynthetic process	9	0.0014	2	0.0011	0.283323
	GO:0000724	8.7	double-strand break repair via homologous recombination	9	0.0014	2	0.0011	0.283323
	GO:0000186	9,10,8	activation of MAPKK activity	9	0.0014	2	0.0011	0.283323
	GO:0042490	5	mechanoreceptor differentiation	9	0.0014	2	0.0011	0.283323
	GO:0030330	6	DNA damage response, signal transduction by p53 class mediator	9	0.0014	2	0.0011	0.283323
	GO:0001658	7,8,9,5,6	ureteric bud branching	9	0.0014	2	0.0011	0.283323
	GO:0046854	7,9,8,10	phosphoinositide phosphorylation	9	0.0014	2	0.0011	0.283323
	GO:0042551	5,8,4,7,10	neuron maturation	9	0.0014	2	0.0011	0.283323
	GO:0000725	7.6	recombinational repair	9	0.0014	2	0.0011	0.283323
	GO:0042559	6	pteridine and derivative biosynthetic process	9	0.0014	2	0.0011	0.283323
	GO:0007612	5	learning	9	0.0014	2	0.0011	0.283323
	GO:0019362	7.6	pyridine nucleotide metabolic process	9	0.0014	2	0.0011	0.283323
	GO:0045069	5,6,7,4	regulation of viral genome replication	9	0.0014	2	0.0011	0.283323
	GO:0030035	9,8,10	microspike biogenesis	9	0.0014	2	0.0011	0.283323
	GO:0042558	5	pteridine and derivative metabolic process	9	0.0014	2	0.0011	0.283323
	GO:0002260	7.4	lymphocyte homeostasis	9	0.0014	2	0.0011	0.283323
	GO:0018149	8	peptide cross-linking	9	0.0014	2	0.0011	0.283323
	GO:0042092	6	T-helper 2 type immune response	9	0.0014	2	0.0011	0.283323
	GO:0030888	8.7	regulation of B cell proliferation	9	0.0014	2	0.0011	0.283323
	GO:0031016	5.6	pancreas development	8	0.0013	2	0.0011	0.306034
	GO:0010035	4	response to inorganic substance	8	0.0013	2	0.0011	0.306034
	GO:0055067	8	monovalent inorganic cation homeostasis	8	0.0013	2	0.0011	0.306034
	GO:0006368	9,7,8	RNA elongation from RNA polymerase II promoter	8	0.0013	2	0.0011	0.306034
	GO:0006360	8.7	transcription from RNA polymerase I promoter	8	0.0013	2	0.0011	0.306034
	GO:0009220	7.8	pyrimidine ribonucleotide biosynthetic process	8	0.0013	2	0.0011	0.306034
	GO:0042542	6	response to hydrogen peroxide	8	0.0013	2	0.0011	0.306034
	GO:0051220	8,7,6,9,5,4	cytoplasmic sequestering of protein	8	0.0013	2	0.0011	0.306034
	GO:0009084	7.8	glutamine family amino acid biosynthetic process	8	0.0013	2	0.0011	0.306034
	GO:0030890	9.8	positive regulation of B cell proliferation	8	0.0013	2	0.0011	0.306034
	GO:0009743	5.4	response to carbohydrate stimulus	8	0.0013	2	0.0011	0.306034
	GO:0045191	8,7,12,11,10,13,9	regulation of isotype switching	8	0.0013	2	0.0011	0.306034
	GO:0051054	8.7	positive regulation of DNA metabolic process	8	0.0013	2	0.0011	0.306034
	GO:0030004	9.7	cellular monovalent inorganic cation homeostasis	8	0.0013	2	0.0011	0.306034
	GO:0031399	4.7	regulation of protein modification	8	0.0013	2	0.0011	0.306034
	GO:0042509	10,11,7,9,6	regulation of tyrosine phosphorylation of STAT protein	8	0.0013	2	0.0011	0.306034
	GO:0009218	7	pyrimidine ribonucleotide metabolic process	8	0.0013	2	0.0011	0.306034
	GO:0046847	10,9,11	filopodium formation	8	0.0013	2	0.0011	0.306034
	GO:0006769	8.7	nicotinamide metabolic process	8	0.0013	2	0.0011	0.306034
	GO:0050821	7	protein stabilization	8	0.0013	2	0.0011	0.306034
	GO:0021983	5,6,8,9,10,7	pituitary gland development	6	0.001	1	0.0006	0.32523
	GO:0051289	9.8	protein homotetramerization	6	0.001	1	0.0006	0.32523
	GO:0001502	5,7,8,6	cartilage condensation	6	0.001	1	0.0006	0.32523
	GO:0021536	4,5,7,8,9	diencephalon development	6	0.001	1	0.0006	0.32523
	GO:0035272	5	exocrine system development	6	0.001	1	0.0006	0.32523
	GO:0030500	7,8,9,10,6	regulation of bone mineralization	6	0.001	1	0.0006	0.32523
	GO:0045671	9,8,11,12,10	negative regulation of osteoclast differentiation	6	0.001	1	0.0006	0.32523
	GO:0030279	7,8,9,10,6	negative regulation of ossification	6	0.001	1	0.0006	0.32523
	GO:0009065	7.8	glutamine family amino acid catabolic process	6	0.001	1	0.0006	0.32523
	GO:0022600	4.3	digestive process	6	0.001	1	0.0006	0.32523
	GO:0006526	8,9,6,5	arginine biosynthetic process	6	0.001	1	0.0006	0.32523
	GO:0042417	6,8,9,7,5	dopamine metabolic process	6	0.001	1	0.0006	0.32523
	GO:0045830	9,8,13,12,11,14,10	positive regulation of isotype switching	6	0.001	1	0.0006	0.32523
	GO:0050798	8.7	activated T cell proliferation	6	0.001	1	0.0006	0.32523
	GO:0031396	5,10,8	regulation of protein ubiquitination	6	0.001	1	0.0006	0.32523
	GO:0048705	6,7,5	skeletal morphogenesis	6	0.001	1	0.0006	0.32523
	GO:0031424	6,8,10,9,11,7,3	keratinization	6	0.001	1	0.0006	0.32523
	GO:0006312	7	mitotic recombination	6	0.001	1	0.0006	0.32523
	GO:0031401	5.8	positive regulation of protein modification	6	0.001	1	0.0006	0.32523
	GO:0045622	6,12,5,14,15,13,11	regulation of T-helper cell differentiation	6	0.001	1	0.0006	0.32523
	GO:0002705	8,6,7	positive regulation of leukocyte mediated immunity	6	0.001	1	0.0006	0.32523
	GO:0002708	9,7,8	positive regulation of lymphocyte mediated immunity	6	0.001	1	0.0006	0.32523
	GO:0007185	7	transmembrane receptor protein tyrosine phosphatase signaling pathway	6	0.001	1	0.0006	0.32523
	GO:0006400	7.8	tRNA modification	6	0.001	1	0.0006	0.32523
	GO:0045840	7,8,10,9,6	positive regulation of mitosis	5	0.0008	1	0.0006	0.376407
	GO:0009110	5	vitamin biosynthetic process	5	0.0008	1	0.0006	0.376407
	GO:0006140	7.6	regulation of nucleotide metabolic process	5	0.0008	1	0.0006	0.376407
	GO:0030301	6.7	cholesterol transport	5	0.0008	1	0.0006	0.376407
	GO:0016255	11,10,8,9,12	attachment of GPI anchor to protein	5	0.0008	1	0.0006	0.376407
	GO:0006023	6.7	aminoglycan biosynthetic process	5	0.0008	1	0.0006	0.376407
	GO:0008354	5.6	germ cell migration	5	0.0008	1	0.0006	0.376407
	GO:0035050	6,7,5,4	embryonic heart tube development	5	0.0008	1	0.0006	0.376407
	GO:0045793	5,7,8	positive regulation of cell size	5	0.0008	1	0.0006	0.376407
	GO:0015918	5.6	sterol transport	5	0.0008	1	0.0006	0.376407
	GO:0045885	10,11,13,9	positive regulation of survival gene product activity	5	0.0008	1	0.0006	0.376407
	GO:0006040	5.6	amino sugar metabolic process	5	0.0008	1	0.0006	0.376407
	GO:0031575	9,11,10,8	G1/S transition checkpoint	5	0.0008	1	0.0006	0.376407
	GO:0009948	6,7,5	anterior/posterior axis specification	5	0.0008	1	0.0006	0.376407
	GO:0015671	5.6	oxygen transport	5	0.0008	1	0.0006	0.376407
	GO:0030307	6,7,5,9,8,10	positive regulation of cell growth	5	0.0008	1	0.0006	0.376407
	GO:0046051	9	UTP metabolic process	5	0.0008	1	0.0006	0.376407
	GO:0045078	10,9,8,7	positive regulation of interferon-gamma biosynthetic process	5	0.0008	1	0.0006	0.376407
	GO:0006590	7,8,6	thyroid hormone generation	5	0.0008	1	0.0006	0.376407
	GO:0045744	7,8,6	negative regulation of G-protein coupled receptor protein signaling pathway	5	0.0008	1	0.0006	0.376407
	GO:0008333	8,9,6,7	endosome to lysosome transport	5	0.0008	1	0.0006	0.376407
	GO:0050892	5.4	intestinal absorption	5	0.0008	1	0.0006	0.376407
	GO:0048738	6.7	cardiac muscle development	5	0.0008	1	0.0006	0.376407
	GO:0006536	7.8	glutamate metabolic process	5	0.0008	1	0.0006	0.376407
	GO:0006228	9.1	UTP biosynthetic process	5	0.0008	1	0.0006	0.376407
	GO:0030317	4.5	sperm motility	5	0.0008	1	0.0006	0.376407
	GO:0042403	6,7,5	thyroid hormone metabolic process	5	0.0008	1	0.0006	0.376407
	GO:0046039	9	GTP metabolic process	5	0.0008	1	0.0006	0.376407
	GO:0009954	6.5	proximal/distal pattern formation	5	0.0008	1	0.0006	0.376407
	GO:0008593	6,7,5	regulation of Notch signaling pathway	5	0.0008	1	0.0006	0.376407
	GO:0007632	4.6	visual behavior	5	0.0008	1	0.0006	0.376407
	GO:0045088	7,5,6	regulation of innate immune response	5	0.0008	1	0.0006	0.376407
	GO:0045089	8,6,7	positive regulation of innate immune response	5	0.0008	1	0.0006	0.376407
	GO:0007270	6.7	nerve-nerve synaptic transmission	5	0.0008	1	0.0006	0.376407
	GO:0045648	8,7,10,11,9	positive regulation of erythrocyte differentiation	5	0.0008	1	0.0006	0.376407
	GO:0050869	8.7	negative regulation of B cell activation	5	0.0008	1	0.0006	0.376407
	GO:0045064	12,14,15,7,13,11	T-helper 2 cell differentiation	5	0.0008	1	0.0006	0.376407
	GO:0042364	6	water-soluble vitamin biosynthetic process	5	0.0008	1	0.0006	0.376407
	GO:0021510	4,6,7	spinal cord development	5	0.0008	1	0.0006	0.376407
	GO:0016486	9.5	peptide hormone processing	5	0.0008	1	0.0006	0.376407
	GO:0006183	9.1	GTP biosynthetic process	5	0.0008	1	0.0006	0.376407
	GO:0045948	9,8,7	positive regulation of translational initiation	5	0.0008	1	0.0006	0.376407
	GO:0050771	7,9,12,8,10,11,14,13,6	negative regulation of axonogenesis	5	0.0008	1	0.0006	0.376407
	GO:0035115	8.7	embryonic forelimb morphogenesis	5	0.0008	1	0.0006	0.376407
	GO:0045161	6,9,5,8,11	neuronal ion channel clustering	5	0.0008	1	0.0006	0.376407
	GO:0030162	6,7,5	regulation of proteolysis	5	0.0008	1	0.0006	0.376407
	GO:0045080	10,9,8,7	positive regulation of chemokine biosynthetic process	5	0.0008	1	0.0006	0.376407
	GO:0019884	4	antigen processing and presentation of exogenous antigen	5	0.0008	1	0.0006	0.376407
	GO:0006957	10,9,5,6,8	complement activation, alternative pathway	5	0.0008	1	0.0006	0.376407
	GO:0035136	7.6	forelimb morphogenesis	5	0.0008	1	0.0006	0.376407
	GO:0030149	7.8	sphingolipid catabolic process	5	0.0008	1	0.0006	0.376407
	GO:0002467	6	germinal center formation	5	0.0008	1	0.0006	0.376407
	GO:0030728	5,4,6	ovulation	5	0.0008	1	0.0006	0.376407
	GO:0001824	4,7,8	blastocyst development	5	0.0008	1	0.0006	0.376407
	GO:0001542	7,6,8,5,9	ovulation (sensu Mammalia)	5	0.0008	1	0.0006	0.376407
	GO:0045579	9,8,11,12,10	positive regulation of B cell differentiation	5	0.0008	1	0.0006	0.376407
	GO:0009895	6.5	negative regulation of catabolic process	5	0.0008	1	0.0006	0.376407
	GO:0006595	6.7	polyamine metabolic process	4	0.0006	1	0.0006	0.418185
	GO:0002011	6.5	morphogenesis of an epithelial sheet	4	0.0006	1	0.0006	0.418185
	GO:0002218	9,4,7,8	activation of innate immune response	4	0.0006	1	0.0006	0.418185
	GO:0051099	5	positive regulation of binding	4	0.0006	1	0.0006	0.418185
	GO:0007379	5,6,7	segment specification	4	0.0006	1	0.0006	0.418185
	GO:0051299	6,5,8,7	centrosome separation	4	0.0006	1	0.0006	0.418185
	GO:0043525	8,9,11,7	positive regulation of neuron apoptosis	4	0.0006	1	0.0006	0.418185
	GO:0002758	10,7,5,8,9	innate immune response-activating signal transduction	4	0.0006	1	0.0006	0.418185
	GO:0009896	6.5	positive regulation of catabolic process	4	0.0006	1	0.0006	0.418185
	GO:0051282	4,12,10,6,5	regulation of sequestering of calcium ion	4	0.0006	1	0.0006	0.418185
	GO:0002221	11,8,6,9,10	pattern recognition receptor signaling pathway	4	0.0006	1	0.0006	0.418185
	GO:0045214	7,10,6,9,12,13,14,11	sarcomere organization	4	0.0006	1	0.0006	0.418185
	GO:0015936	7	coenzyme A metabolic process	4	0.0006	1	0.0006	0.418185
	GO:0002262	7.4	myeloid cell homeostasis	4	0.0006	1	0.0006	0.418185
	GO:0002224	12,9,7,10,11	toll-like receptor signaling pathway	4	0.0006	1	0.0006	0.418185
	GO:0030517	8,10,13,9,11,12,15,14,7	negative regulation of axon extension	4	0.0006	1	0.0006	0.418185
	GO:0045980	8.7	negative regulation of nucleotide metabolic process	4	0.0006	1	0.0006	0.418185
	GO:0009069	6.7	serine family amino acid metabolic process	4	0.0006	1	0.0006	0.418185
	GO:0046633	8.7	alpha-beta T cell proliferation	4	0.0006	1	0.0006	0.418185
	GO:0045628	7,13,6,15,16,8,14,12	regulation of T-helper 2 cell differentiation	4	0.0006	1	0.0006	0.418185
	GO:0045084	10,9,8,7	positive regulation of interleukin-12 biosynthetic process	4	0.0006	1	0.0006	0.418185
	GO:0060070	7	Wnt receptor signaling pathway through beta-catenin	4	0.0006	1	0.0006	0.418185
	GO:0032020	8	ISG15-protein conjugation	4	0.0006	1	0.0006	0.418185
	GO:0006783	7,6,8	heme biosynthetic process	4	0.0006	1	0.0006	0.418185
	GO:0001892	7,6,8	embryonic placenta development	4	0.0006	1	0.0006	0.418185
	GO:0002029	8,9,7	desensitization of G-protein coupled receptor protein signaling pathway	4	0.0006	1	0.0006	0.418185
	GO:0006884	6.4	regulation of cell volume	4	0.0006	1	0.0006	0.418185
	GO:0042177	7,8,6	negative regulation of protein catabolic process	4	0.0006	1	0.0006	0.418185
	GO:0006749	6.5	glutathione metabolic process	4	0.0006	1	0.0006	0.418185
	GO:0046634	8.7	regulation of alpha-beta T cell activation	4	0.0006	1	0.0006	0.418185
	GO:0033014	6	tetrapyrrole biosynthetic process	4	0.0006	1	0.0006	0.418185
	GO:0006706	6.7	steroid catabolic process	4	0.0006	1	0.0006	0.418185
	GO:0051283	5,13,11,7,6	negative regulation of sequestering of calcium ion	4	0.0006	1	0.0006	0.418185
	GO:0006970	4	response to osmotic stress	4	0.0006	1	0.0006	0.418185
	GO:0043249	5,4,7,8,10,11,9	erythrocyte maturation	4	0.0006	1	0.0006	0.418185
	GO:0001818	5	negative regulation of cytokine production	4	0.0006	1	0.0006	0.418185
	GO:0031268	8,7,9	pseudopodium organization and biogenesis	4	0.0006	1	0.0006	0.418185
	GO:0050680	7.6	negative regulation of epithelial cell proliferation	4	0.0006	1	0.0006	0.418185
	GO:0044247	7.6	cellular polysaccharide catabolic process	4	0.0006	1	0.0006	0.418185
	GO:0006358	10.9	regulation of global transcription from RNA polymerase II promoter	4	0.0006	1	0.0006	0.418185
	GO:0031274	6,8,11,10,9,7,12	positive regulation of pseudopodium formation	4	0.0006	1	0.0006	0.418185
	GO:0051668	5.4	localization within membrane	4	0.0006	1	0.0006	0.418185
	GO:0006024	7.8	glycosaminoglycan biosynthetic process	4	0.0006	1	0.0006	0.418185
	GO:0031269	9,8,10	pseudopodium formation	4	0.0006	1	0.0006	0.418185
	GO:0006465	9.5	signal peptide processing	4	0.0006	1	0.0006	0.418185
	GO:0045124	6,8,7,5	regulation of bone resorption	4	0.0006	1	0.0006	0.418185
	GO:0007213	7	acetylcholine receptor signaling, muscarinic pathway	4	0.0006	1	0.0006	0.418185
	GO:0030299	6.5	cholesterol absorption	4	0.0006	1	0.0006	0.418185
	GO:0006779	6.7	porphyrin biosynthetic process	4	0.0006	1	0.0006	0.418185
	GO:0046006	9.8	regulation of activated T cell proliferation	4	0.0006	1	0.0006	0.418185
	GO:0032680	5	regulation of tumor necrosis factor production	4	0.0006	1	0.0006	0.418185
	GO:0008588	11,12,8,14,15,13,10	release of cytoplasmic sequestered NF-kappaB	4	0.0006	1	0.0006	0.418185
	GO:0006041	6.7	glucosamine metabolic process	4	0.0006	1	0.0006	0.418185
	GO:0016601	8	Rac protein signal transduction	4	0.0006	1	0.0006	0.418185
	GO:0000272	6	polysaccharide catabolic process	4	0.0006	1	0.0006	0.418185
	GO:0006044	7.8	N-acetylglucosamine metabolic process	4	0.0006	1	0.0006	0.418185
	GO:0051209	6,13,14,11,12,8,7	release of sequestered calcium ion into cytosol	4	0.0006	1	0.0006	0.418185
	GO:0007628	6	adult walking behavior	4	0.0006	1	0.0006	0.418185
	GO:0007262	8,10,11,12,9	STAT protein nuclear translocation	4	0.0006	1	0.0006	0.418185
	GO:0051298	6,5,8,7	centrosome duplication	4	0.0006	1	0.0006	0.418185
	GO:0044241	4	lipid digestion	4	0.0006	1	0.0006	0.418185
	GO:0009304	8.7	tRNA transcription	4	0.0006	1	0.0006	0.418185
	GO:0031272	5,7,10,9,8,6,11	regulation of pseudopodium formation	4	0.0006	1	0.0006	0.418185
	GO:0001938	7.6	positive regulation of endothelial cell proliferation	4	0.0006	1	0.0006	0.418185
	GO:0022401	7.6	adaptation of signaling pathway	4	0.0006	1	0.0006	0.418185
	GO:0051310	7,8,4,5,6	metaphase plate congression	4	0.0006	1	0.0006	0.418185

## Sheet: enriched MF annotations
	Enriched Molecular Function (MF) annotations in the LCIN.
				Annotated proteins in the LPIN		Annotated proteins in the LCIN
	GO id	depth in GO	GO description	number	percentage	number	percentage	p-value
	GO:0003723	4	RNA binding	417	0.0645	238	0.133	4.0011e-39
	GO:0005515	3	protein binding	4265	0.6596	1350	0.7546	1.05504e-24
	GO:0003676	3	nucleic acid binding	1530	0.2366	560	0.313	4.82699e-19
	GO:0003735	3	structural constituent of ribosome	70	0.0108	55	0.0307	7.00844e-19
	GO:0017111	7	nucleoside-triphosphatase activity	309	0.0478	137	0.0766	5.18625e-11
	GO:0016818	5	hydrolase activity, acting on acid anhydrides, in phosphorus-containing anhydrides	319	0.0493	140	0.0783	7.58627e-11
	GO:0016817	4	hydrolase activity, acting on acid anhydrides	319	0.0493	140	0.0783	7.58627e-11
	GO:0016462	6	pyrophosphatase activity	319	0.0493	140	0.0783	7.58627e-11
	GO:0016887	8	ATPase activity	162	0.0251	82	0.0458	2.06993e-10
	GO:0004386	3	helicase activity	75	0.0116	46	0.0257	7.15931e-10
	GO:0005488	2	binding	5751	0.8894	1655	0.9251	1.40207e-09
	GO:0000166	3	nucleotide binding	1103	0.1706	385	0.2152	1.46889e-09
	GO:0051082	4	unfolded protein binding	66	0.0102	40	0.0224	1.45809e-08
	GO:0008135	4.3	translation factor activity, nucleic acid binding	46	0.0071	31	0.0173	1.76453e-08
	GO:0042623	9	ATPase activity, coupled	135	0.0209	67	0.0375	2.37672e-08
	GO:0008026	4.1	ATP-dependent helicase activity	56	0.0087	35	0.0196	3.82997e-08
	GO:0003743	5.4	translation initiation factor activity	27	0.0042	21	0.0117	7.58233e-08
	GO:0008565	4	protein transporter activity	90	0.0139	48	0.0268	1.41526e-07
	GO:0045182	2	translation regulator activity	51	0.0079	31	0.0173	5.39522e-07
	GO:0008134	4	transcription factor binding	324	0.0501	126	0.0704	2.01145e-06
	GO:0003724	4	RNA helicase activity	21	0.0032	16	0.0089	4.579e-06
	GO:0008186	10	RNA-dependent ATPase activity	14	0.0022	12	0.0067	9.36197e-06
	GO:0004298	6	threonine endopeptidase activity	18	0.0028	14	0.0078	1.25393e-05
	GO:0016787	3	hydrolase activity	898	0.1389	298	0.1666	1.40923e-05
	GO:0003824	2	catalytic activity	2096	0.3242	645	0.3605	1.44342e-05
	GO:0016874	3	ligase activity	173	0.0268	72	0.0402	2.12693e-05
	GO:0043566	5	structure-specific DNA binding	61	0.0094	32	0.0179	2.3281e-05
	GO:0003682	3	chromatin binding	64	0.0099	33	0.0184	2.74014e-05
	GO:0004004	5.11	ATP-dependent RNA helicase activity	13	0.002	11	0.0061	2.9124e-05
	GO:0008139	5	nuclear localization sequence binding	8	0.0012	8	0.0045	3.39525e-05
	GO:0003712	5.3	transcription cofactor activity	251	0.0388	96	0.0537	5.56938e-05
	GO:0031072	4	heat shock protein binding	24	0.0037	16	0.0089	6.30313e-05
	GO:0017076	4	purine nucleotide binding	961	0.1486	311	0.1738	7.06984e-05
	GO:0016875	4	ligase activity, forming carbon-oxygen bonds	18	0.0028	13	0.0073	9.23816e-05
	GO:0016876	5	ligase activity, forming aminoacyl-tRNA and related compounds	18	0.0028	13	0.0073	9.23816e-05
	GO:0004812	6	aminoacyl-tRNA ligase activity	18	0.0028	13	0.0073	9.23816e-05
	GO:0046982	5	protein heterodimerization activity	73	0.0113	35	0.0196	0.0001018
	GO:0008094	10	DNA-dependent ATPase activity	39	0.006	22	0.0123	0.0001049
	GO:0042393	4	histone binding	11	0.0017	9	0.005	0.0002702
	GO:0005048	4	signal sequence binding	13	0.002	10	0.0056	0.0002806
	GO:0003678	4	DNA helicase activity	24	0.0037	15	0.0084	0.0002949
	GO:0000049	5	tRNA binding	6	0.0009	6	0.0034	0.0004459
	GO:0003697	6	single-stranded DNA binding	38	0.0059	20	0.0112	0.0006612
	GO:0005524	6	ATP binding	757	0.1171	242	0.1353	0.0007002
	GO:0004003	5.11	ATP-dependent DNA helicase activity	14	0.0022	10	0.0056	0.0007114
	GO:0003713	6.4	transcription coactivator activity	155	0.024	60	0.0335	0.0007196
	GO:0031202	5	RNA splicing factor activity, transesterification mechanism	21	0.0032	13	0.0073	0.0008345
	GO:0030554	5	adenyl nucleotide binding	789	0.122	248	0.1386	0.0014628
	GO:0047485	4	protein N-terminus binding	27	0.0042	15	0.0084	0.0014916
	GO:0008641	3	small protein activating enzyme activity	5	0.0008	5	0.0028	0.0016148
	GO:0016853	3	isomerase activity	60	0.0093	27	0.0151	0.0016605
	GO:0016564	3	transcription repressor activity	164	0.0254	61	0.0341	0.0017859
	GO:0051427	5	hormone receptor binding	49	0.0076	23	0.0129	0.0018252
	GO:0005525	6	GTP binding	181	0.028	66	0.0369	0.0020685
	GO:0051087	4	chaperone binding	11	0.0017	8	0.0045	0.0021276
	GO:0000339	5	RNA cap binding	7	0.0011	6	0.0034	0.0022597
	GO:0003725	5	double-stranded RNA binding	23	0.0036	13	0.0073	0.002462
	GO:0035257	6	nuclear hormone receptor binding	48	0.0074	22	0.0123	0.0031117
	GO:0019001	5	guanyl nucleotide binding	186	0.0288	66	0.0369	0.0038408
	GO:0015631	5	tubulin binding	55	0.0085	24	0.0134	0.0042863
	GO:0003677	4	DNA binding	1073	0.1659	323	0.1805	0.004463
	GO:0019843	5	rRNA binding	12	0.0019	8	0.0045	0.0046217
	GO:0016879	4	ligase activity, forming carbon-nitrogen bonds	105	0.0162	40	0.0224	0.0053146
	GO:0005198	2	structural molecule activity	350	0.0541	114	0.0637	0.0054396
	GO:0045502	4	dynein binding	4	0.0006	4	0.0022	0.0058458
	GO:0005062	5	hematopoietin/interferon-class (D200-domain) cytokine receptor signal transducer activity	4	0.0006	4	0.0022	0.0058458
	GO:0008017	6	microtubule binding	39	0.006	18	0.0101	0.0061586
	GO:0015144	5	carbohydrate transmembrane transporter activity	8	0.0012	6	0.0034	0.0065435
	GO:0051119	6	sugar transmembrane transporter activity	8	0.0012	6	0.0034	0.0065435
	GO:0016881	5	acid-amino acid ligase activity	94	0.0145	36	0.0201	0.006822
	GO:0003714	6.4	transcription corepressor activity	91	0.0141	35	0.0196	0.0069815
	GO:0042288	6	MHC class I protein binding	6	0.0009	5	0.0028	0.0070135
	GO:0016563	3	transcription activator activity	235	0.0363	79	0.0442	0.0070515
	GO:0030528	2	transcription regulator activity	818	0.1265	246	0.1375	0.0086013
	GO:0003690	6	double-stranded DNA binding	35	0.0054	16	0.0089	0.0100539
	GO:0003924	8	GTPase activity	126	0.0195	45	0.0252	0.0103821
	GO:0046966	7.5	thyroid hormone receptor binding	19	0.0029	10	0.0056	0.013077
	GO:0042287	5	MHC protein binding	9	0.0014	6	0.0034	0.0142108
	GO:0019787	6	small conjugating protein ligase activity	90	0.0139	33	0.0184	0.0153131
	GO:0004540	6	ribonuclease activity	31	0.0048	14	0.0078	0.0164558
	GO:0016251	4	general RNA polymerase II transcription factor activity	37	0.0057	16	0.0089	0.0167265
	GO:0005351	7	sugar:hydrogen ion symporter activity	7	0.0011	5	0.0028	0.0177682
	GO:0004680	8	casein kinase activity	7	0.0011	5	0.0028	0.0177682
	GO:0046983	4	protein dimerization activity	214	0.0331	69	0.0386	0.019309
	GO:0051287	5	NAD binding	12	0.0019	7	0.0039	0.0193914
	GO:0019200	6	carbohydrate kinase activity	12	0.0019	7	0.0039	0.0193914
	GO:0016229	6	steroid dehydrogenase activity	3	0.0005	3	0.0017	0.0211542
	GO:0048365	9	Rac GTPase binding	3	0.0005	3	0.0017	0.0211542
	GO:0003872	8.7	6-phosphofructokinase activity	3	0.0005	3	0.0017	0.0211542
	GO:0008143	6	poly(A) binding	3	0.0005	3	0.0017	0.0211542
	GO:0004525	9	ribonuclease III activity	3	0.0005	3	0.0017	0.0211542
	GO:0004449	7	isocitrate dehydrogenase (NAD+) activity	3	0.0005	3	0.0017	0.0211542
	GO:0003918	6.5	DNA topoisomerase (ATP-hydrolyzing) activity	3	0.0005	3	0.0017	0.0211542
	GO:0046790	3	virion binding	3	0.0005	3	0.0017	0.0211542
	GO:0004682	9	protein kinase CK2 activity	3	0.0005	3	0.0017	0.0211542
	GO:0051721	7	protein phosphatase 2A binding	3	0.0005	3	0.0017	0.0211542
	GO:0017166	5	vinculin binding	5	0.0008	4	0.0022	0.0211551
	GO:0016616	5	oxidoreductase activity, acting on the CH-OH group of donors, NAD or NADP as acceptor	32	0.0049	14	0.0078	0.0211853
	GO:0016614	4	oxidoreductase activity, acting on CH-OH group of donors	32	0.0049	14	0.0078	0.0211853
	GO:0042802	4	identical protein binding	247	0.0382	78	0.0436	0.021411
	GO:0019902	5	phosphatase binding	15	0.0023	8	0.0045	0.0228017
	GO:0030145	6	manganese ion binding	64	0.0099	24	0.0134	0.023749
	GO:0009055	4	electron carrier activity	64	0.0099	24	0.0134	0.023749
	GO:0032182	4	small conjugating protein binding	10	0.0015	6	0.0034	0.0257167
	GO:0008536	8	Ran GTPase binding	10	0.0015	6	0.0034	0.0257167
	GO:0043130	5	ubiquitin binding	10	0.0015	6	0.0034	0.0257167
	GO:0042809	7.5	vitamin D receptor binding	10	0.0015	6	0.0034	0.0257167
	GO:0003729	5	mRNA binding	27	0.0042	12	0.0067	0.0270152
	GO:0004722	8	protein serine/threonine phosphatase activity	27	0.0042	12	0.0067	0.0270152
	GO:0008639	3	small protein conjugating enzyme activity	82	0.0127	29	0.0162	0.0286999
	GO:0051536	4	iron-sulfur cluster binding	13	0.002	7	0.0039	0.0304141
	GO:0051540	3	metal cluster binding	13	0.002	7	0.0039	0.0304141
	GO:0019208	3	phosphatase regulator activity	34	0.0053	14	0.0078	0.0327975
	GO:0050662	4	coenzyme binding	50	0.0077	19	0.0106	0.0329093
	GO:0004842	7.4	ubiquitin-protein ligase activity	80	0.0124	28	0.0157	0.0332487
	GO:0004518	5	nuclease activity	70	0.0108	25	0.014	0.0336236
	GO:0019899	4	enzyme binding	192	0.0297	60	0.0335	0.033936
	GO:0051059	5	NF-kappaB binding	8	0.0012	5	0.0028	0.0342949
	GO:0048487	6	beta-tubulin binding	8	0.0012	5	0.0028	0.0342949
	GO:0004726	9	non-membrane spanning protein tyrosine phosphatase activity	8	0.0012	5	0.0028	0.0342949
	GO:0003755	5	peptidyl-prolyl cis-trans isomerase activity	22	0.0034	10	0.0056	0.0347415
	GO:0016859	4	cis-trans isomerase activity	22	0.0034	10	0.0056	0.0347415
	GO:0016798	4	hydrolase activity, acting on glycosyl bonds	38	0.0059	15	0.0084	0.0381939
	GO:0019903	6	protein phosphatase binding	11	0.0017	6	0.0034	0.0409515
	GO:0008022	4	protein C-terminus binding	55	0.0085	20	0.0112	0.0414733
	GO:0035258	7	steroid hormone receptor binding	29	0.0045	12	0.0067	0.0422743
	GO:0003702	3	RNA polymerase II transcription factor activity	168	0.026	52	0.0291	0.0427807
	GO:0005544	5	calcium-dependent phospholipid binding	14	0.0022	7	0.0039	0.0440304
	GO:0030234	2	enzyme regulator activity	411	0.0636	115	0.0643	0.0447921
	GO:0008312	5	7S RNA binding	6	0.0009	4	0.0022	0.0459315
	GO:0019888	4	protein phosphatase regulator activity	33	0.0051	13	0.0073	0.0489171
	GO:0016491	3	oxidoreductase activity	205	0.0317	61	0.0341	0.0493013
	GO:0004674	7	protein serine/threonine kinase activity	312	0.0483	88	0.0492	0.0502116
	GO:0016746	4	transferase activity, transferring acyl groups	57	0.0088	20	0.0112	0.0521027
	GO:0016788	4	hydrolase activity, acting on ester bonds	281	0.0435	79	0.0442	0.0532952
	GO:0008092	4	cytoskeletal protein binding	289	0.0447	80	0.0447	0.0536001
	GO:0015405	6	P-P-bond-hydrolysis-driven transmembrane transporter activity	47	0.0073	17	0.0095	0.0537828
	GO:0015399	5	primary active transmembrane transporter activity	47	0.0073	17	0.0095	0.0537828
	GO:0004553	5	hydrolase activity, hydrolyzing O-glycosyl compounds	24	0.0037	10	0.0056	0.0552183
	GO:0016903	4	oxidoreductase activity, acting on the aldehyde or oxo group of donors	9	0.0014	5	0.0028	0.0558473
	GO:0016860	4	intramolecular oxidoreductase activity	18	0.0028	8	0.0045	0.0588124
	GO:0016455	5	RNA polymerase II transcription mediator activity	15	0.0023	7	0.0039	0.0597553
	GO:0008601	5	protein phosphatase type 2A regulator activity	15	0.0023	7	0.0039	0.0597553
	GO:0008415	6	acyltransferase activity	55	0.0085	19	0.0106	0.0604265
	GO:0016747	5	transferase activity, transferring groups other than amino-acyl groups	55	0.0085	19	0.0106	0.0604265
	GO:0005521	4	lamin binding	4	0.0006	3	0.0017	0.0612336
	GO:0050811	5	GABA receptor binding	4	0.0006	3	0.0017	0.0612336
	GO:0004198	7	calpain activity	4	0.0006	3	0.0017	0.0612336
	GO:0016728	5	oxidoreductase activity, acting on CH2 groups, disulfide as acceptor	4	0.0006	3	0.0017	0.0612336
	GO:0004748	6	ribonucleoside-diphosphate reductase activity	4	0.0006	3	0.0017	0.0612336
	GO:0008538	4	proteasome activator activity	4	0.0006	3	0.0017	0.0612336
	GO:0015197	4	peptide transporter activity	4	0.0006	3	0.0017	0.0612336
	GO:0008308	8.9	voltage-gated ion-selective channel activity	4	0.0006	3	0.0017	0.0612336
	GO:0048037	3	cofactor binding	66	0.0102	22	0.0123	0.0623281
	GO:0016810	4	hydrolase activity, acting on carbon-nitrogen (but not peptide) bonds	38	0.0059	14	0.0078	0.0625896
	GO:0051015	6	actin filament binding	25	0.0039	10	0.0056	0.0666156
	GO:0004527	6	exonuclease activity	32	0.0049	12	0.0067	0.0697724
	GO:0050681	8	androgen receptor binding	22	0.0034	9	0.005	0.0700385
	GO:0005506	6	iron ion binding	90	0.0139	28	0.0157	0.0700481
	GO:0030374	7.5	ligand-dependent nuclear receptor transcription coactivator activity	19	0.0029	8	0.0045	0.0735263
	GO:0016655	5	oxidoreductase activity, acting on NADH or NADPH, quinone or similar compound as acceptor	19	0.0029	8	0.0045	0.0735263
	GO:0004197	6	cysteine-type endopeptidase activity	43	0.0067	15	0.0084	0.0743822
	GO:0043492	10	ATPase activity, coupled to movement of substances	43	0.0067	15	0.0084	0.0743822
	GO:0008252	7	nucleotidase activity	2	0.0003	2	0.0011	0.0765198
	GO:0003945	8.7	N-acetyllactosamine synthase activity	2	0.0003	2	0.0011	0.0765198
	GO:0042301	3	phosphate binding	2	0.0003	2	0.0011	0.0765198
	GO:0003831	8.7	beta-N-acetylglucosaminylglycopeptide beta-1,4-galactosyltransferase activity	2	0.0003	2	0.0011	0.0765198
	GO:0015440	7,12,5,8	peptide-transporting ATPase activity	2	0.0003	2	0.0011	0.0765198
	GO:0016778	5	diphosphotransferase activity	2	0.0003	2	0.0011	0.0765198
	GO:0004307	7	ethanolaminephosphotransferase activity	2	0.0003	2	0.0011	0.0765198
	GO:0050517	7.6	inositol hexakisphosphate kinase activity	2	0.0003	2	0.0011	0.0765198
	GO:0004839	4	ubiquitin activating enzyme activity	2	0.0003	2	0.0011	0.0765198
	GO:0008160	5.6	protein tyrosine phosphatase activator activity	2	0.0003	2	0.0011	0.0765198
	GO:0004565	7	beta-galactosidase activity	2	0.0003	2	0.0011	0.0765198
	GO:0004826	7	phenylalanine-tRNA ligase activity	2	0.0003	2	0.0011	0.0765198
	GO:0004749	6.7	ribose phosphate diphosphokinase activity	2	0.0003	2	0.0011	0.0765198
	GO:0030306	7	ADP-ribosylation factor binding	2	0.0003	2	0.0011	0.0765198
	GO:0003880	7	C-terminal protein carboxyl methyltransferase activity	2	0.0003	2	0.0011	0.0765198
	GO:0004559	7	alpha-mannosidase activity	2	0.0003	2	0.0011	0.0765198
	GO:0008607	5	phosphorylase kinase regulator activity	2	0.0003	2	0.0011	0.0765198
	GO:0004739	6	pyruvate dehydrogenase (acetyl-transferring) activity	2	0.0003	2	0.0011	0.0765198
	GO:0015925	6	galactosidase activity	2	0.0003	2	0.0011	0.0765198
	GO:0017169	6	CDP-alcohol phosphatidyltransferase activity	2	0.0003	2	0.0011	0.0765198
	GO:0015433	8,13,6,9	peptide antigen-transporting ATPase activity	2	0.0003	2	0.0011	0.0765198
	GO:0016868	5	intramolecular transferase activity, phosphotransferases	2	0.0003	2	0.0011	0.0765198
	GO:0004738	5	pyruvate dehydrogenase activity	2	0.0003	2	0.0011	0.0765198
	GO:0004392	5	heme oxygenase (decyclizing) activity	2	0.0003	2	0.0011	0.0765198
	GO:0004240	7.6	mitochondrial processing peptidase activity	2	0.0003	2	0.0011	0.0765198
	GO:0005086	5	ARF guanyl-nucleotide exchange factor activity	7	0.0011	4	0.0022	0.0775598
	GO:0004857	3	enzyme inhibitor activity	125	0.0193	35	0.0196	0.0797647
	GO:0004532	7	exoribonuclease activity	10	0.0015	5	0.0028	0.0808346
	GO:0008430	3	selenium binding	10	0.0015	5	0.0028	0.0808346
	GO:0022804	4	active transmembrane transporter activity	90	0.0139	27	0.0151	0.0815417
	GO:0008276	6	protein methyltransferase activity	23	0.0036	9	0.005	0.0832798
	GO:0016741	4	transferase activity, transferring one-carbon groups	48	0.0074	16	0.0089	0.0839263
	GO:0016651	4	oxidoreductase activity, acting on NADH or NADPH	30	0.0046	11	0.0061	0.0844144
	GO:0003684	5	damaged DNA binding	30	0.0046	11	0.0061	0.0844144
	GO:0008234	5	cysteine-type peptidase activity	71	0.011	22	0.0123	0.0845512
	GO:0051020	5	GTPase binding	56	0.0087	18	0.0101	0.08673
	GO:0004721	7	phosphoprotein phosphatase activity	100	0.0155	28	0.0157	0.0890077
	GO:0016820	5	hydrolase activity, acting on acid anhydrides, catalyzing transmembrane movement of substances	42	0.0065	14	0.0078	0.0939072
	GO:0042626	6,11,7	ATPase activity, coupled to transmembrane movement of substances	42	0.0065	14	0.0078	0.0939072
	GO:0003954	5	NADH dehydrogenase activity	17	0.0026	7	0.0039	0.0945956
	GO:0050136	6	NADH dehydrogenase (quinone) activity	17	0.0026	7	0.0039	0.0945956
	GO:0008137	7.6	NADH dehydrogenase (ubiquinone) activity	17	0.0026	7	0.0039	0.0945956
	GO:0019904	4	protein domain specific binding	79	0.0122	23	0.0129	0.0950165
	GO:0008168	5	methyltransferase activity	46	0.0071	15	0.0084	0.0952354
	GO:0046961	9,14,8,10	hydrogen ion transporting ATPase activity, rotational mechanism	14	0.0022	6	0.0034	0.100908
	GO:0008144	3	drug binding	14	0.0022	6	0.0034	0.100908
	GO:0046933	10	hydrogen ion transporting ATP synthase activity, rotational mechanism	14	0.0022	6	0.0034	0.100908
	GO:0031267	6	small GTPase binding	51	0.0079	16	0.0089	0.101217
	GO:0016811	5	hydrolase activity, acting on carbon-nitrogen (but not peptide) bonds, in linear amides	21	0.0032	8	0.0045	0.103685
	GO:0043021	3	ribonucleoprotein binding	11	0.0017	5	0.0028	0.107245
	GO:0019104	6	DNA N-glycosylase activity	11	0.0017	5	0.0028	0.107245
	GO:0004407	6	histone deacetylase activity	11	0.0017	5	0.0028	0.107245
	GO:0016706	5	oxidoreductase activity, acting on paired donors, with incorporation or reduction of molecular oxygen, 2-oxoglutarate as one donor, and incorporation of one atom each of oxygen into both donors	11	0.0017	5	0.0028	0.107245
	GO:0003727	5	single-stranded RNA binding	11	0.0017	5	0.0028	0.107245
	GO:0005200	3	structural constituent of cytoskeleton	67	0.0104	19	0.0106	0.107311
	GO:0033170	11	DNA-protein loading ATPase activity	5	0.0008	3	0.0017	0.110774
	GO:0004448	6	isocitrate dehydrogenase activity	5	0.0008	3	0.0017	0.110774
	GO:0008443	7.6	phosphofructokinase activity	5	0.0008	3	0.0017	0.110774
	GO:0015149	8	hexose transmembrane transporter activity	5	0.0008	3	0.0017	0.110774
	GO:0015923	6	mannosidase activity	5	0.0008	3	0.0017	0.110774
	GO:0003688	6	DNA replication origin binding	5	0.0008	3	0.0017	0.110774
	GO:0017056	3	structural constituent of nuclear pore	5	0.0008	3	0.0017	0.110774
	GO:0003689	5.12	DNA clamp loader activity	5	0.0008	3	0.0017	0.110774
	GO:0022884	5	macromolecule transmembrane transporter activity	5	0.0008	3	0.0017	0.110774
	GO:0035035	5	histone acetyltransferase binding	5	0.0008	3	0.0017	0.110774
	GO:0009003	5	signal peptidase activity	5	0.0008	3	0.0017	0.110774
	GO:0016624	5	oxidoreductase activity, acting on the aldehyde or oxo group of donors, disulfide as acceptor	5	0.0008	3	0.0017	0.110774
	GO:0003916	5.4	DNA topoisomerase activity	5	0.0008	3	0.0017	0.110774
	GO:0015145	7	monosaccharide transmembrane transporter activity	5	0.0008	3	0.0017	0.110774
	GO:0016725	4	oxidoreductase activity, acting on CH2 groups	5	0.0008	3	0.0017	0.110774
	GO:0004691	9	cAMP-dependent protein kinase activity	5	0.0008	3	0.0017	0.110774
	GO:0015450	5,6,7	protein transmembrane transporter activity	5	0.0008	3	0.0017	0.110774
	GO:0019829	8,13,7,9	cation-transporting ATPase activity	18	0.0028	7	0.0039	0.11202
	GO:0003746	5.4	translation elongation factor activity	8	0.0012	4	0.0022	0.112251
	GO:0051219	4	phosphoprotein binding	8	0.0012	4	0.0022	0.112251
	GO:0016862	5	intramolecular oxidoreductase activity, interconverting keto- and enol-groups	8	0.0012	4	0.0022	0.112251
	GO:0051539	5	4 iron, 4 sulfur cluster binding	8	0.0012	4	0.0022	0.112251
	GO:0005487	3	nucleocytoplasmic transporter activity	8	0.0012	4	0.0022	0.112251
	GO:0032404	5	mismatch repair complex binding	8	0.0012	4	0.0022	0.112251
	GO:0019207	3	kinase regulator activity	61	0.0094	17	0.0095	0.113779
	GO:0017016	7	Ras GTPase binding	46	0.0071	14	0.0078	0.116848
	GO:0019887	4	protein kinase regulator activity	52	0.008	15	0.0084	0.119685
	GO:0004519	6	endonuclease activity	38	0.0059	12	0.0067	0.1202
	GO:0016410	7	N-acyltransferase activity	30	0.0046	10	0.0056	0.121563
	GO:0004864	5.6	protein phosphatase inhibitor activity	15	0.0023	6	0.0034	0.121704
	GO:0004521	7	endoribonuclease activity	19	0.0029	7	0.0039	0.128348
	GO:0005099	5	Ras GTPase activator activity	31	0.0048	10	0.0056	0.129848
	GO:0004843	7	ubiquitin-specific protease activity	31	0.0048	10	0.0056	0.129848
	GO:0004693	8	cyclin-dependent protein kinase activity	23	0.0036	8	0.0045	0.130825
	GO:0033558	5	protein deacetylase activity	12	0.0019	5	0.0028	0.133038
	GO:0016799	5	hydrolase activity, hydrolyzing N-glycosyl compounds	12	0.0019	5	0.0028	0.133038
	GO:0019213	4	deacetylase activity	12	0.0019	5	0.0028	0.133038
	GO:0016758	5	transferase activity, transferring hexosyl groups	36	0.0056	11	0.0061	0.133308
	GO:0019783	6	small conjugating protein-specific protease activity	32	0.0049	10	0.0056	0.136655
	GO:0004221	6.8	ubiquitin thiolesterase activity	28	0.0043	9	0.005	0.139678
	GO:0008080	8	N-acetyltransferase activity	28	0.0043	9	0.005	0.139678
	GO:0019212	4.5	phosphatase inhibitor activity	16	0.0025	6	0.0034	0.140906
	GO:0017048	8	Rho GTPase binding	16	0.0025	6	0.0034	0.140906
	GO:0005095	4	GTPase inhibitor activity	9	0.0014	4	0.0022	0.146204
	GO:0005097	6	Rab GTPase activator activity	9	0.0014	4	0.0022	0.146204
	GO:0008757	6	S-adenosylmethionine-dependent methyltransferase activity	31	0.0048	9	0.005	0.154385
	GO:0016790	5	thiolester hydrolase activity	31	0.0048	9	0.005	0.154385
	GO:0016407	7	acetyltransferase activity	32	0.0049	9	0.005	0.155381
	GO:0015077	8	monovalent inorganic cation transmembrane transporter activity	32	0.0049	9	0.005	0.155381
	GO:0003711	3	transcription elongation regulator activity	13	0.002	5	0.0028	0.156429
	GO:0004536	6	deoxyribonuclease activity	17	0.0026	6	0.0034	0.157566
	GO:0015078	9	hydrogen ion transmembrane transporter activity	26	0.004	8	0.0045	0.157888
	GO:0032405	6	MutLalpha complex binding	6	0.0009	3	0.0017	0.160306
	GO:0005123	5	death receptor binding	6	0.0009	3	0.0017	0.160306
	GO:0043022	4	ribosome binding	6	0.0009	3	0.0017	0.160306
	GO:0017069	5	snRNA binding	6	0.0009	3	0.0017	0.160306
	GO:0043560	4	insulin receptor substrate binding	6	0.0009	3	0.0017	0.160306
	GO:0005080	7	protein kinase C binding	6	0.0009	3	0.0017	0.160306
	GO:0042625	7,12,6,8	ATPase activity, coupled to transmembrane movement of ions	27	0.0042	8	0.0045	0.162318
	GO:0008194	5	UDP-glycosyltransferase activity	22	0.0034	7	0.0039	0.164552
	GO:0031405	4.5	lipoic acid binding	3	0.0005	2	0.0011	0.166097
	GO:0004523	9	ribonuclease H activity	3	0.0005	2	0.0011	0.166097
	GO:0004844	7	uracil DNA N-glycosylase activity	3	0.0005	2	0.0011	0.166097
	GO:0035250	7.6	UDP-galactosyltransferase activity	3	0.0005	2	0.0011	0.166097
	GO:0016615	5	malate dehydrogenase activity	3	0.0005	2	0.0011	0.166097
	GO:0001784	6	phosphotyrosine binding	3	0.0005	2	0.0011	0.166097
	GO:0004865	6.7	type 1 serine/threonine specific protein phosphatase inhibitor activity	3	0.0005	2	0.0011	0.166097
	GO:0015198	5	oligopeptide transporter activity	3	0.0005	2	0.0011	0.166097
	GO:0003857	6	3-hydroxyacyl-CoA dehydrogenase activity	3	0.0005	2	0.0011	0.166097
	GO:0042808	7	neuronal Cdc2-like kinase binding	3	0.0005	2	0.0011	0.166097
	GO:0031406	3	carboxylic acid binding	3	0.0005	2	0.0011	0.166097
	GO:0008426	6	protein kinase C inhibitor activity	3	0.0005	2	0.0011	0.166097
	GO:0050220	5	prostaglandin-E synthase activity	3	0.0005	2	0.0011	0.166097
	GO:0008417	6	fucosyltransferase activity	3	0.0005	2	0.0011	0.166097
	GO:0019211	4.5	phosphatase activator activity	3	0.0005	2	0.0011	0.166097
	GO:0030911	5	TPR domain binding	3	0.0005	2	0.0011	0.166097
	GO:0005537	6	mannose binding	3	0.0005	2	0.0011	0.166097
	GO:0051879	5	Hsp90 protein binding	3	0.0005	2	0.0011	0.166097
	GO:0043125	6	ErbB-3 class receptor binding	3	0.0005	2	0.0011	0.166097
	GO:0000700	7	mismatch base pair DNA N-glycosylase activity	3	0.0005	2	0.0011	0.166097
	GO:0003785	6	actin monomer binding	3	0.0005	2	0.0011	0.166097
	GO:0017070	6	U6 snRNA binding	3	0.0005	2	0.0011	0.166097
	GO:0008266	6	poly(U) binding	3	0.0005	2	0.0011	0.166097
	GO:0008605	5	protein kinase CK2 regulator activity	3	0.0005	2	0.0011	0.166097
	GO:0017154	6	semaphorin receptor activity	3	0.0005	2	0.0011	0.166097
	GO:0035259	8	glucocorticoid receptor binding	3	0.0005	2	0.0011	0.166097
	GO:0003704	4	specific RNA polymerase II transcription factor activity	25	0.0039	7	0.0039	0.175595
	GO:0004520	7	endodeoxyribonuclease activity	10	0.0015	4	0.0022	0.176312
	GO:0004708	8	MAP kinase kinase activity	10	0.0015	4	0.0022	0.176312
	GO:0030983	7	mismatched DNA binding	10	0.0015	4	0.0022	0.176312
	GO:0005159	5	insulin-like growth factor receptor binding	10	0.0015	4	0.0022	0.176312
	GO:0004712	7	protein threonine/tyrosine kinase activity	10	0.0015	4	0.0022	0.176312
	GO:0042054	7	histone methyltransferase activity	19	0.0029	6	0.0034	0.180819
	GO:0003823	3	antigen binding	19	0.0029	6	0.0034	0.180819
	GO:0004859	4	phospholipase inhibitor activity	7	0.0011	3	0.0017	0.202976
	GO:0016667	4	oxidoreductase activity, acting on sulfur group of donors	7	0.0011	3	0.0017	0.202976
	GO:0005527	4	macrolide binding	7	0.0011	3	0.0017	0.202976
	GO:0003756	6	protein disulfide isomerase activity	7	0.0011	3	0.0017	0.202976
	GO:0015071	9	protein phosphatase type 2C activity	7	0.0011	3	0.0017	0.202976
	GO:0050750	5	low-density lipoprotein receptor binding	7	0.0011	3	0.0017	0.202976
	GO:0016780	5	phosphotransferase activity, for other substituted phosphate groups	7	0.0011	3	0.0017	0.202976
	GO:0022844	8.9	voltage-gated anion channel activity	7	0.0011	3	0.0017	0.202976
	GO:0015459	4	potassium channel regulator activity	7	0.0011	3	0.0017	0.202976
	GO:0003706	5	ligand-regulated transcription factor activity	7	0.0011	3	0.0017	0.202976
	GO:0030188	2	chaperone regulator activity	7	0.0011	3	0.0017	0.202976
	GO:0005528	5	FK506 binding	7	0.0011	3	0.0017	0.202976
	GO:0016864	5	intramolecular oxidoreductase activity, transposing S-S bonds	7	0.0011	3	0.0017	0.202976
	GO:0016776	5	phosphotransferase activity, phosphate group as acceptor	17	0.0026	5	0.0028	0.206055
	GO:0030693	7	caspase activity	17	0.0026	5	0.0028	0.206055
	GO:0004861	6	cyclin-dependent protein kinase inhibitor activity	8	0.0012	3	0.0017	0.23496
	GO:0030742	4	GTP-dependent protein binding	8	0.0012	3	0.0017	0.23496
	GO:0004869	6	cysteine protease inhibitor activity	8	0.0012	3	0.0017	0.23496
	GO:0016566	4	specific transcriptional repressor activity	8	0.0012	3	0.0017	0.23496
	GO:0004690	8	cyclic nucleotide-dependent protein kinase activity	8	0.0012	3	0.0017	0.23496
	GO:0004904	6.7	interferon receptor activity	4	0.0006	2	0.0011	0.240343
	GO:0050839	4	cell adhesion molecule binding	4	0.0006	2	0.0011	0.240343
	GO:0035251	7.6	UDP-glucosyltransferase activity	4	0.0006	2	0.0011	0.240343
	GO:0004659	5	prenyltransferase activity	4	0.0006	2	0.0011	0.240343
	GO:0017134	5	fibroblast growth factor binding	4	0.0006	2	0.0011	0.240343
	GO:0004718	9.6	Janus kinase activity	4	0.0006	2	0.0011	0.240343
	GO:0016417	7	S-acyltransferase activity	4	0.0006	2	0.0011	0.240343
	GO:0004704	9.6	NF-kappaB-inducing kinase activity	4	0.0006	2	0.0011	0.240343
	GO:0045309	5	protein phosphorylated amino acid binding	4	0.0006	2	0.0011	0.240343
	GO:0046527	6	glucosyltransferase activity	4	0.0006	2	0.0011	0.240343
	GO:0008171	6	O-methyltransferase activity	4	0.0006	2	0.0011	0.240343
	GO:0048029	5	monosaccharide binding	4	0.0006	2	0.0011	0.240343
	GO:0016721	4	oxidoreductase activity, acting on superoxide radicals as acceptor	4	0.0006	2	0.0011	0.240343
	GO:0051010	7	microtubule plus-end binding	4	0.0006	2	0.0011	0.240343
	GO:0005355	9	glucose transmembrane transporter activity	4	0.0006	2	0.0011	0.240343
	GO:0004784	5	superoxide dismutase activity	4	0.0006	2	0.0011	0.240343
	GO:0016668	5	oxidoreductase activity, acting on sulfur group of donors, NAD or NADP as acceptor	4	0.0006	2	0.0011	0.240343
	GO:0030192	3	Hsp70/Hsc70 protein regulator activity	4	0.0006	2	0.0011	0.240343
	GO:0043047	7	single-stranded telomeric DNA binding	4	0.0006	2	0.0011	0.240343
	GO:0042605	4	peptide antigen binding	4	0.0006	2	0.0011	0.240343
	GO:0045296	5	cadherin binding	4	0.0006	2	0.0011	0.240343
	GO:0001671	4	ATPase activator activity	4	0.0006	2	0.0011	0.240343
	GO:0004681	9	casein kinase I activity	4	0.0006	2	0.0011	0.240343
	GO:0008378	6	galactosyltransferase activity	4	0.0006	2	0.0011	0.240343
	GO:0016620	5	oxidoreductase activity, acting on the aldehyde or oxo group of donors, NAD or NADP as acceptor	4	0.0006	2	0.0011	0.240343
	GO:0008440	8	inositol trisphosphate 3-kinase activity	4	0.0006	2	0.0011	0.240343
	GO:0030235	3	nitric-oxide synthase regulator activity	4	0.0006	2	0.0011	0.240343
	GO:0015301	7	anion:anion antiporter activity	4	0.0006	2	0.0011	0.240343
	GO:0015924	7	mannosyl-oligosaccharide mannosidase activity	4	0.0006	2	0.0011	0.240343
	GO:0019961	5	interferon binding	4	0.0006	2	0.0011	0.240343
	GO:0015020	6	glucuronosyltransferase activity	4	0.0006	2	0.0011	0.240343
	GO:0008553	9,14,8,10	hydrogen-exporting ATPase activity, phosphorylative mechanism	4	0.0006	2	0.0011	0.240343
	GO:0042162	6	telomeric DNA binding	9	0.0014	3	0.0017	0.254971
	GO:0050661	5	NADP binding	9	0.0014	3	0.0017	0.254971
	GO:0042826	5	histone deacetylase binding	10	0.0015	3	0.0017	0.263494
	GO:0019209	4	kinase activator activity	10	0.0015	3	0.0017	0.263494
	GO:0016866	4	intramolecular transferase activity	10	0.0015	3	0.0017	0.263494
	GO:0030332	4	cyclin binding	1	0.0002	1	0.0006	0.276678
	GO:0031698	7	beta-2 adrenergic receptor binding	1	0.0002	1	0.0006	0.276678
	GO:0050733	5	RS domain binding	1	0.0002	1	0.0006	0.276678
	GO:0051377	6	mannose-ethanolamine phosphotransferase activity	1	0.0002	1	0.0006	0.276678
	GO:0047429	7	nucleoside-triphosphate diphosphatase activity	1	0.0002	1	0.0006	0.276678
	GO:0045155	5	electron transporter, transferring electrons from CoQH2-cytochrome c reductase complex and cytochrome c oxidase complex activity	1	0.0002	1	0.0006	0.276678
	GO:0004303	7	estradiol 17-beta-dehydrogenase activity	1	0.0002	1	0.0006	0.276678
	GO:0004356	7	glutamate-ammonia ligase activity	1	0.0002	1	0.0006	0.276678
	GO:0032408	6	MutSbeta complex binding	1	0.0002	1	0.0006	0.276678
	GO:0016149	7.6	translation release factor activity, codon specific	1	0.0002	1	0.0006	0.276678
	GO:0004814	7	arginine-tRNA ligase activity	1	0.0002	1	0.0006	0.276678
	GO:0003726	5,7,4	double-stranded RNA adenosine deaminase activity	1	0.0002	1	0.0006	0.276678
	GO:0004379	8	glycylpeptide N-tetradecanoyltransferase activity	1	0.0002	1	0.0006	0.276678
	GO:0003747	6.5	translation release factor activity	1	0.0002	1	0.0006	0.276678
	GO:0008976	6	polyphosphate kinase activity	1	0.0002	1	0.0006	0.276678
	GO:0019144	7	ADP-sugar diphosphatase activity	1	0.0002	1	0.0006	0.276678
	GO:0042975	5	peroxisome proliferator activated receptor binding	1	0.0002	1	0.0006	0.276678
	GO:0051577	7	MyoD binding	1	0.0002	1	0.0006	0.276678
	GO:0004615	6	phosphomannomutase activity	1	0.0002	1	0.0006	0.276678
	GO:0019911	3	structural constituent of myelin sheath	1	0.0002	1	0.0006	0.276678
	GO:0051800	8	phosphatidylinositol-3,4-bisphosphate 3-phosphatase activity	1	0.0002	1	0.0006	0.276678
	GO:0004616	6	phosphogluconate dehydrogenase (decarboxylating) activity	1	0.0002	1	0.0006	0.276678
	GO:0004372	6	glycine hydroxymethyltransferase activity	1	0.0002	1	0.0006	0.276678
	GO:0008423	7	bleomycin hydrolase activity	1	0.0002	1	0.0006	0.276678
	GO:0004088	6	carbamoyl-phosphate synthase (glutamine-hydrolyzing) activity	1	0.0002	1	0.0006	0.276678
	GO:0047015	6	3-hydroxy-2-methylbutyryl-CoA dehydrogenase activity	1	0.0002	1	0.0006	0.276678
	GO:0004186	8.7	carboxypeptidase C activity	1	0.0002	1	0.0006	0.276678
	GO:0016880	5	acid-ammonia (or amide) ligase activity	1	0.0002	1	0.0006	0.276678
	GO:0032406	6	MutLbeta complex binding	1	0.0002	1	0.0006	0.276678
	GO:0051748	6	UDP-sugar pyrophosphorylase activity	1	0.0002	1	0.0006	0.276678
	GO:0004148	5.6	dihydrolipoyl dehydrogenase activity	1	0.0002	1	0.0006	0.276678
	GO:0004020	6	adenylylsulfate kinase activity	1	0.0002	1	0.0006	0.276678
	GO:0004807	6	triose-phosphate isomerase activity	1	0.0002	1	0.0006	0.276678
	GO:0009384	7.6	N-acylmannosamine kinase activity	1	0.0002	1	0.0006	0.276678
	GO:0004311	6	farnesyltranstransferase activity	1	0.0002	1	0.0006	0.276678
	GO:0003913	5	DNA photolyase activity	1	0.0002	1	0.0006	0.276678
	GO:0004572	8	mannosyl-oligosaccharide 1,3-1,6-alpha-mannosidase activity	1	0.0002	1	0.0006	0.276678
	GO:0005519	5	cytoskeletal regulatory protein binding	1	0.0002	1	0.0006	0.276678
	GO:0016815	5	hydrolase activity, acting on carbon-nitrogen (but not peptide) bonds, in nitriles	1	0.0002	1	0.0006	0.276678
	GO:0016980	6	creatinase activity	1	0.0002	1	0.0006	0.276678
	GO:0016854	4	racemase and epimerase activity	1	0.0002	1	0.0006	0.276678
	GO:0051061	7	ADP reductase activity	1	0.0002	1	0.0006	0.276678
	GO:0043024	4	ribosomal small subunit binding	1	0.0002	1	0.0006	0.276678
	GO:0008753	6	NADPH dehydrogenase (quinone) activity	1	0.0002	1	0.0006	0.276678
	GO:0004828	7	serine-tRNA ligase activity	1	0.0002	1	0.0006	0.276678
	GO:0050178	6	phenylpyruvate tautomerase activity	1	0.0002	1	0.0006	0.276678
	GO:0004409	6	homoaconitate hydratase activity	1	0.0002	1	0.0006	0.276678
	GO:0004082	6	bisphosphoglycerate mutase activity	1	0.0002	1	0.0006	0.276678
	GO:0016421	5	CoA carboxylase activity	1	0.0002	1	0.0006	0.276678
	GO:0050327	7	testosterone 17-beta-dehydrogenase activity	1	0.0002	1	0.0006	0.276678
	GO:0004652	6	polynucleotide adenylyltransferase activity	1	0.0002	1	0.0006	0.276678
	GO:0004337	6	geranyltranstransferase activity	1	0.0002	1	0.0006	0.276678
	GO:0004619	6	phosphoglycerate mutase activity	1	0.0002	1	0.0006	0.276678
	GO:0016314	8	phosphatidylinositol-3,4,5-trisphosphate 3-phosphatase activity	1	0.0002	1	0.0006	0.276678
	GO:0004756	6	selenide, water dikinase activity	1	0.0002	1	0.0006	0.276678
	GO:0003983	7	UTP:glucose-1-phosphate uridylyltransferase activity	1	0.0002	1	0.0006	0.276678
	GO:0003951	6	NAD+ kinase activity	1	0.0002	1	0.0006	0.276678
	GO:0017151	5	DEAD/H-box RNA helicase binding	1	0.0002	1	0.0006	0.276678
	GO:0004535	9	poly(A)-specific ribonuclease activity	1	0.0002	1	0.0006	0.276678
	GO:0047017	6	prostaglandin-F synthase activity	1	0.0002	1	0.0006	0.276678
	GO:0008454	7	alpha-1,3-mannosylglycoprotein 4-beta-N-acetylglucosaminyltransferase activity	1	0.0002	1	0.0006	0.276678
	GO:0031531	6.7	thyrotropin-releasing hormone receptor binding	1	0.0002	1	0.0006	0.276678
	GO:0045545	4	syndecan binding	1	0.0002	1	0.0006	0.276678
	GO:0008079	5.4	translation termination factor activity	1	0.0002	1	0.0006	0.276678
	GO:0008709	7	7-alpha-hydroxysteroid dehydrogenase activity	1	0.0002	1	0.0006	0.276678
	GO:0004924	7	oncostatin-M receptor activity	1	0.0002	1	0.0006	0.276678
	GO:0015165	7	pyrimidine nucleotide sugar transmembrane transporter activity	1	0.0002	1	0.0006	0.276678
	GO:0017114	6	wide-spectrum protease inhibitor activity	1	0.0002	1	0.0006	0.276678
	GO:0004883	7	glucocorticoid receptor activity	1	0.0002	1	0.0006	0.276678
	GO:0043425	5	bHLH transcription factor binding	1	0.0002	1	0.0006	0.276678
	GO:0004658	6	propionyl-CoA carboxylase activity	1	0.0002	1	0.0006	0.276678
	GO:0016885	4	ligase activity, forming carbon-carbon bonds	1	0.0002	1	0.0006	0.276678
	GO:0030957	5	Tat protein binding	1	0.0002	1	0.0006	0.276678
	GO:0047026	7	3-alpha-hydroxysteroid dehydrogenase (A-specific) activity	1	0.0002	1	0.0006	0.276678
	GO:0016978	6	lipoate-protein ligase B activity	1	0.0002	1	0.0006	0.276678
	GO:0017033	5	DNA topoisomerase I binding	1	0.0002	1	0.0006	0.276678
	GO:0004151	6	dihydroorotase activity	1	0.0002	1	0.0006	0.276678
	GO:0003969	3	RNA editase activity	1	0.0002	1	0.0006	0.276678
	GO:0004607	8	phosphatidylcholine-sterol O-acyltransferase activity	1	0.0002	1	0.0006	0.276678
	GO:0004098	6	cerebroside-sulfatase activity	1	0.0002	1	0.0006	0.276678
	GO:0004045	6	aminoacyl-tRNA hydrolase activity	1	0.0002	1	0.0006	0.276678
	GO:0004528	7	phosphodiesterase I activity	1	0.0002	1	0.0006	0.276678
	GO:0008262	4	importin-alpha export receptor activity	1	0.0002	1	0.0006	0.276678
	GO:0004638	6	phosphoribosylaminoimidazole carboxylase activity	1	0.0002	1	0.0006	0.276678
	GO:0004149	9	dihydrolipoyllysine-residue succinyltransferase activity	1	0.0002	1	0.0006	0.276678
	GO:0004825	7	methionine-tRNA ligase activity	1	0.0002	1	0.0006	0.276678
	GO:0004132	4.6	dCMP deaminase activity	1	0.0002	1	0.0006	0.276678
	GO:0043843	6	ADP-specific glucokinase activity	1	0.0002	1	0.0006	0.276678
	GO:0004676	8	3-phosphoinositide-dependent protein kinase activity	1	0.0002	1	0.0006	0.276678
	GO:0004998	6	transferrin receptor activity	1	0.0002	1	0.0006	0.276678
	GO:0045127	7	N-acetylglucosamine kinase activity	1	0.0002	1	0.0006	0.276678
	GO:0003959	5	NADPH dehydrogenase activity	1	0.0002	1	0.0006	0.276678
	GO:0004817	7	cysteine-tRNA ligase activity	1	0.0002	1	0.0006	0.276678
	GO:0016748	7	succinyltransferase activity	1	0.0002	1	0.0006	0.276678
	GO:0004108	6	citrate (Si)-synthase activity	1	0.0002	1	0.0006	0.276678
	GO:0005137	7.6	interleukin-5 receptor binding	1	0.0002	1	0.0006	0.276678
	GO:0015578	9	mannose transmembrane transporter activity	1	0.0002	1	0.0006	0.276678
	GO:0016492	6,7,8,10	neurotensin receptor activity, G-protein coupled	1	0.0002	1	0.0006	0.276678
	GO:0016695	4	oxidoreductase activity, acting on hydrogen as donor	1	0.0002	1	0.0006	0.276678
	GO:0004185	7.6	serine carboxypeptidase activity	1	0.0002	1	0.0006	0.276678
	GO:0004611	6	phosphoenolpyruvate carboxykinase activity	1	0.0002	1	0.0006	0.276678
	GO:0004677	8	DNA-dependent protein kinase activity	1	0.0002	1	0.0006	0.276678
	GO:0008198	7	ferrous iron binding	1	0.0002	1	0.0006	0.276678
	GO:0016219	5	GDP-dissociation stimulator activity	1	0.0002	1	0.0006	0.276678
	GO:0004639	6	phosphoribosylaminoimidazolesuccinocarboxamide synthase activity	1	0.0002	1	0.0006	0.276678
	GO:0004156	5	dihydropteroate synthase activity	1	0.0002	1	0.0006	0.276678
	GO:0008531	6	riboflavin kinase activity	1	0.0002	1	0.0006	0.276678
	GO:0016699	5	oxidoreductase activity, acting on hydrogen as donor, iron-sulfur protein as acceptor	1	0.0002	1	0.0006	0.276678
	GO:0005471	8	ATP:ADP antiporter activity	1	0.0002	1	0.0006	0.276678
	GO:0004438	8	phosphatidylinositol-3-phosphatase activity	1	0.0002	1	0.0006	0.276678
	GO:0042084	6	5-methyltetrahydrofolate-dependent methyltransferase activity	1	0.0002	1	0.0006	0.276678
	GO:0000224	6	peptide-N4-(N-acetyl-beta-glucosaminyl)asparagine amidase activity	1	0.0002	1	0.0006	0.276678
	GO:0005459	8	UDP-galactose transmembrane transporter activity	1	0.0002	1	0.0006	0.276678
	GO:0004406	11	H3/H4 histone acetyltransferase activity	1	0.0002	1	0.0006	0.276678
	GO:0008383	6	manganese superoxide dismutase activity	1	0.0002	1	0.0006	0.276678
	GO:0004750	6	ribulose-phosphate 3-epimerase activity	1	0.0002	1	0.0006	0.276678
	GO:0000900	5.4	translation repressor activity, nucleic acid binding	1	0.0002	1	0.0006	0.276678
	GO:0047499	9	calcium-independent phospholipase A2 activity	1	0.0002	1	0.0006	0.276678
	GO:0004781	7	sulfate adenylyltransferase (ATP) activity	1	0.0002	1	0.0006	0.276678
	GO:0030337	7	DNA polymerase processivity factor activity	1	0.0002	1	0.0006	0.276678
	GO:0008429	5	phosphatidylethanolamine binding	1	0.0002	1	0.0006	0.276678
	GO:0004609	6	phosphatidylserine decarboxylase activity	1	0.0002	1	0.0006	0.276678
	GO:0046922	7	peptide-O-fucosyltransferase activity	1	0.0002	1	0.0006	0.276678
	GO:0004105	6	choline-phosphate cytidylyltransferase activity	1	0.0002	1	0.0006	0.276678
	GO:0004327	6	formaldehyde dehydrogenase (glutathione) activity	1	0.0002	1	0.0006	0.276678
	GO:0051428	6	peptide hormone receptor binding	1	0.0002	1	0.0006	0.276678
	GO:0004348	7.6	glucosylceramidase activity	1	0.0002	1	0.0006	0.276678
	GO:0016206	7	catechol O-methyltransferase activity	1	0.0002	1	0.0006	0.276678
	GO:0016751	8	S-succinyltransferase activity	1	0.0002	1	0.0006	0.276678
	GO:0030492	4	hemoglobin binding	1	0.0002	1	0.0006	0.276678
	GO:0004427	7	inorganic diphosphatase activity	1	0.0002	1	0.0006	0.276678
	GO:0004830	7	tryptophan-tRNA ligase activity	1	0.0002	1	0.0006	0.276678
	GO:0004671	7.8	protein-S-isoprenylcysteine O-methyltransferase activity	1	0.0002	1	0.0006	0.276678
	GO:0046977	4	TAP binding	1	0.0002	1	0.0006	0.276678
	GO:0004824	7	lysine-tRNA ligase activity	1	0.0002	1	0.0006	0.276678
	GO:0004596	9	peptide alpha-N-acetyltransferase activity	1	0.0002	1	0.0006	0.276678
	GO:0004827	7	proline-tRNA ligase activity	1	0.0002	1	0.0006	0.276678
	GO:0004613	7	phosphoenolpyruvate carboxykinase (GTP) activity	1	0.0002	1	0.0006	0.276678
	GO:0001716	6	L-amino-acid oxidase activity	1	0.0002	1	0.0006	0.276678
	GO:0004420	6	hydroxymethylglutaryl-CoA reductase (NADPH) activity	1	0.0002	1	0.0006	0.276678
	GO:0046980	4	tapasin binding	1	0.0002	1	0.0006	0.276678
	GO:0008267	4	poly-glutamine tract binding	1	0.0002	1	0.0006	0.276678
	GO:0008995	7	ribonuclease E activity	1	0.0002	1	0.0006	0.276678
	GO:0015266	5.6	protein channel activity	1	0.0002	1	0.0006	0.276678
	GO:0004170	8	dUTP diphosphatase activity	1	0.0002	1	0.0006	0.276678
	GO:0004819	7	glutamine-tRNA ligase activity	1	0.0002	1	0.0006	0.276678
	GO:0008705	7	methionine synthase activity	1	0.0002	1	0.0006	0.276678
	GO:0003938	6	IMP dehydrogenase activity	1	0.0002	1	0.0006	0.276678
	GO:0019781	4	NEDD8 activating enzyme activity	1	0.0002	1	0.0006	0.276678
	GO:0031997	5	N-terminal myristoylation domain binding	1	0.0002	1	0.0006	0.276678
	GO:0008943	6	glyceraldehyde-3-phosphate dehydrogenase activity	1	0.0002	1	0.0006	0.276678
	GO:0047115	6	trans-1,2-dihydrobenzene-1,2-diol dehydrogenase activity	1	0.0002	1	0.0006	0.276678
	GO:0008898	7	homocysteine S-methyltransferase activity	1	0.0002	1	0.0006	0.276678
	GO:0000739	7	DNA strand annealing activity	1	0.0002	1	0.0006	0.276678
	GO:0005337	6	nucleoside transmembrane transporter activity	1	0.0002	1	0.0006	0.276678
	GO:0047238	7	glucuronosyl-N-acetylgalactosaminyl-proteoglycan 4-beta-N-acetylgalactosaminyltransferase activity	1	0.0002	1	0.0006	0.276678
	GO:0008475	6	procollagen-lysine 5-dioxygenase activity	1	0.0002	1	0.0006	0.276678
	GO:0030275	5	LRR domain binding	1	0.0002	1	0.0006	0.276678
	GO:0000257	6	nitrilase activity	1	0.0002	1	0.0006	0.276678
	GO:0046979	5	TAP2 binding	1	0.0002	1	0.0006	0.276678
	GO:0046978	5	TAP1 binding	1	0.0002	1	0.0006	0.276678
	GO:0043008	4	ATP-dependent protein binding	1	0.0002	1	0.0006	0.276678
	GO:0047045	7	testosterone 17-beta-dehydrogenase (NADP+) activity	1	0.0002	1	0.0006	0.276678
	GO:0004779	6	sulfate adenylyltransferase activity	1	0.0002	1	0.0006	0.276678
	GO:0004597	6	peptide-aspartate beta-dioxygenase activity	1	0.0002	1	0.0006	0.276678
	GO:0008901	6	ferredoxin hydrogenase activity	1	0.0002	1	0.0006	0.276678
	GO:0016857	5	racemase and epimerase activity, acting on carbohydrates and derivatives	1	0.0002	1	0.0006	0.276678
	GO:0016979	5	lipoate-protein ligase activity	1	0.0002	1	0.0006	0.276678
	GO:0050510	7	N-acetylgalactosaminyl-proteoglycan 3-beta-glucuronosyltransferase activity	1	0.0002	1	0.0006	0.276678
	GO:0017130	6	poly(rC) binding	1	0.0002	1	0.0006	0.276678
	GO:0005338	6	nucleotide-sugar transmembrane transporter activity	1	0.0002	1	0.0006	0.276678
	GO:0004310	7	farnesyl-diphosphate farnesyltransferase activity	1	0.0002	1	0.0006	0.276678
	GO:0042134	6	rRNA primary transcript binding	1	0.0002	1	0.0006	0.276678
	GO:0008263	8	pyrimidine-specific mismatch base pair DNA N-glycosylase activity	1	0.0002	1	0.0006	0.276678
	GO:0003958	5.6	NADPH-hemoprotein reductase activity	1	0.0002	1	0.0006	0.276678
	GO:0015367	8	oxoglutarate:malate antiporter activity	1	0.0002	1	0.0006	0.276678
	GO:0043495	4	protein anchor	1	0.0002	1	0.0006	0.276678
	GO:0004161	5	dimethylallyltranstransferase activity	1	0.0002	1	0.0006	0.276678
	GO:0004083	7	bisphosphoglycerate phosphatase activity	1	0.0002	1	0.0006	0.276678
	GO:0043426	6	MRF binding	1	0.0002	1	0.0006	0.276678
	GO:0032810	6	sterol response element binding	1	0.0002	1	0.0006	0.276678
	GO:0042835	5	BRE binding	1	0.0002	1	0.0006	0.276678
	GO:0016656	6	monodehydroascorbate reductase (NADH) activity	1	0.0002	1	0.0006	0.276678
	GO:0016211	6	ammonia ligase activity	1	0.0002	1	0.0006	0.276678
	GO:0051903	6	S-(hydroxymethyl)glutathione dehydrogenase activity	1	0.0002	1	0.0006	0.276678
	GO:0019107	7	myristoyltransferase activity	1	0.0002	1	0.0006	0.276678
	GO:0004461	8.7	lactose synthase activity	1	0.0002	1	0.0006	0.276678
	GO:0016671	5	oxidoreductase activity, acting on sulfur group of donors, disulfide as acceptor	1	0.0002	1	0.0006	0.276678
	GO:0004557	7	alpha-galactosidase activity	1	0.0002	1	0.0006	0.276678
	GO:0019826	4	oxygen sensor activity	1	0.0002	1	0.0006	0.276678
	GO:0004254	7	acylaminoacyl-peptidase activity	1	0.0002	1	0.0006	0.276678
	GO:0047395	7	glycerophosphoinositol glycerophosphodiesterase activity	1	0.0002	1	0.0006	0.276678
	GO:0008539	4	proteasome inhibitor activity	1	0.0002	1	0.0006	0.276678
	GO:0030161	7	calpain inhibitor activity	1	0.0002	1	0.0006	0.276678
	GO:0004213	7	cathepsin B activity	1	0.0002	1	0.0006	0.276678
	GO:0005049	6	nuclear export signal receptor activity	1	0.0002	1	0.0006	0.276678
	GO:0016619	7.6	malate dehydrogenase (oxaloacetate-decarboxylating) activity	1	0.0002	1	0.0006	0.276678
	GO:0043874	7	acireductone synthase activity	1	0.0002	1	0.0006	0.276678
	GO:0004591	6	oxoglutarate dehydrogenase (succinyl-transferring) activity	1	0.0002	1	0.0006	0.276678
	GO:0004471	7.6	malate dehydrogenase (decarboxylating) activity	1	0.0002	1	0.0006	0.276678
	GO:0004618	6	phosphoglycerate kinase activity	1	0.0002	1	0.0006	0.276678
	GO:0004070	6	aspartate carbamoyltransferase activity	1	0.0002	1	0.0006	0.276678
	GO:0004373	8.7	glycogen (starch) synthase activity	1	0.0002	1	0.0006	0.276678
	GO:0008187	5	poly-pyrimidine tract binding	1	0.0002	1	0.0006	0.276678
	GO:0001512	4	dihydronicotinamide riboside quinone reductase activity	1	0.0002	1	0.0006	0.276678
	GO:0008320	4.5	protein carrier activity	1	0.0002	1	0.0006	0.276678
	GO:0004822	7	isoleucine-tRNA ligase activity	1	0.0002	1	0.0006	0.276678
	GO:0004347	6	glucose-6-phosphate isomerase activity	1	0.0002	1	0.0006	0.276678
	GO:0016781	5	phosphotransferase activity, paired acceptors	1	0.0002	1	0.0006	0.276678
	GO:0015320	9	phosphate carrier activity	1	0.0002	1	0.0006	0.276678
	GO:0004365	7	glyceraldehyde-3-phosphate dehydrogenase (phosphorylating) activity	1	0.0002	1	0.0006	0.276678
	GO:0004336	7.6	galactosylceramidase activity	1	0.0002	1	0.0006	0.276678
	GO:0004818	7	glutamate-tRNA ligase activity	1	0.0002	1	0.0006	0.276678
	GO:0008097	5	5S rRNA binding	1	0.0002	1	0.0006	0.276678
	GO:0051267	7	CP2 mannose-ethanolamine phosphotransferase activity	1	0.0002	1	0.0006	0.276678
	GO:0003835	6	beta-galactoside alpha-2,6-sialyltransferase activity	1	0.0002	1	0.0006	0.276678
	GO:0019870	6.5	potassium channel inhibitor activity	1	0.0002	1	0.0006	0.276678
	GO:0015460	3	transport accessory protein activity	1	0.0002	1	0.0006	0.276678
	GO:0051717	8	inositol-1,3,4,5-tetrakisphosphate 3-phosphatase activity	1	0.0002	1	0.0006	0.276678
	GO:0046912	5	transferase activity, transferring acyl groups, acyl groups converted into alkyl on transfer	1	0.0002	1	0.0006	0.276678
	GO:0004806	7	triacylglycerol lipase activity	5	0.0008	2	0.0011	0.289797
	GO:0016812	5	hydrolase activity, acting on carbon-nitrogen (but not peptide) bonds, in cyclic amides	5	0.0008	2	0.0011	0.289797
	GO:0016018	4	cyclosporin A binding	5	0.0008	2	0.0011	0.289797
	GO:0008199	7	ferric iron binding	5	0.0008	2	0.0011	0.289797
	GO:0015035	5	protein disulfide oxidoreductase activity	5	0.0008	2	0.0011	0.289797
	GO:0008301	5	DNA bending activity	5	0.0008	2	0.0011	0.289797
	GO:0016861	5	intramolecular oxidoreductase activity, interconverting aldoses and ketoses	5	0.0008	2	0.0011	0.289797
	GO:0005072	6	transforming growth factor beta receptor, cytoplasmic mediator activity	5	0.0008	2	0.0011	0.289797
	GO:0008353	8	RNA polymerase subunit kinase activity	5	0.0008	2	0.0011	0.289797
	GO:0003708	6	retinoic acid receptor activity	5	0.0008	2	0.0011	0.289797
	GO:0008494	5.4	translation activator activity	5	0.0008	2	0.0011	0.289797
	GO:0051766	7	inositol trisphosphate kinase activity	5	0.0008	2	0.0011	0.289797
	GO:0032407	6	MutSalpha complex binding	5	0.0008	2	0.0011	0.289797
	GO:0050897	6	cobalt ion binding	5	0.0008	2	0.0011	0.289797
	GO:0030276	4	clathrin binding	5	0.0008	2	0.0011	0.289797
	GO:0010181	5.4	FMN binding	5	0.0008	2	0.0011	0.289797
	GO:0015932	5	nucleobase, nucleoside, nucleotide and nucleic acid transmembrane transporter activity	5	0.0008	2	0.0011	0.289797
	GO:0008484	5	sulfuric ester hydrolase activity	5	0.0008	2	0.0011	0.289797
	GO:0004180	6	carboxypeptidase activity	6	0.0009	2	0.0011	0.314467
	GO:0017017	9	MAP kinase tyrosine/serine/threonine phosphatase activity	6	0.0009	2	0.0011	0.314467
	GO:0004143	6	diacylglycerol kinase activity	6	0.0009	2	0.0011	0.314467
	GO:0008159	4	positive transcription elongation factor activity	6	0.0009	2	0.0011	0.314467
	GO:0030274	5	LIM domain binding	6	0.0009	2	0.0011	0.314467
	GO:0043621	4	protein self-association	6	0.0009	2	0.0011	0.314467
	GO:0003709	3	RNA polymerase III transcription factor activity	6	0.0009	2	0.0011	0.314467
	GO:0015103	7	inorganic anion transmembrane transporter activity	6	0.0009	2	0.0011	0.314467
	GO:0008093	4.5	cytoskeletal adaptor activity	6	0.0009	2	0.0011	0.314467
	GO:0005071	5	transmembrane receptor protein serine/threonine kinase signaling protein activity	6	0.0009	2	0.0011	0.314467
	GO:0033549	8	MAP kinase phosphatase activity	6	0.0009	2	0.0011	0.314467
	GO:0005112	5	Notch binding	7	0.0011	2	0.0011	0.318468
	GO:0019239	3	deaminase activity	7	0.0011	2	0.0011	0.318468
	GO:0030295	5	protein kinase activator activity	7	0.0011	2	0.0011	0.318468
	GO:0004526	9.8	ribonuclease P activity	7	0.0011	2	0.0011	0.318468
	GO:0016814	5	hydrolase activity, acting on carbon-nitrogen (but not peptide) bonds, in cyclic amidines	7	0.0011	2	0.0011	0.318468
	GO:0005055	6	laminin receptor activity	2	0.0003	1	0.0006	0.400316
	GO:0004634	6	phosphopyruvate hydratase activity	2	0.0003	1	0.0006	0.400316
	GO:0019981	6.5	interleukin-6 binding	2	0.0003	1	0.0006	0.400316
	GO:0030976	5.4	thiamin pyrophosphate binding	2	0.0003	1	0.0006	0.400316
	GO:0008428	4	ribonuclease inhibitor activity	2	0.0003	1	0.0006	0.400316
	GO:0019706	8.9	protein-cysteine S-palmitoleyltransferase activity	2	0.0003	1	0.0006	0.400316
	GO:0019707	8	protein-cysteine S-acyltransferase activity	2	0.0003	1	0.0006	0.400316
	GO:0016724	5	oxidoreductase activity, oxidizing metal ions, oxygen as acceptor	2	0.0003	1	0.0006	0.400316
	GO:0008020	6.8	G-protein coupled photoreceptor activity	2	0.0003	1	0.0006	0.400316
	GO:0047631	7	ADP-ribose diphosphatase activity	2	0.0003	1	0.0006	0.400316
	GO:0017112	6	Rab guanyl-nucleotide exchange factor activity	2	0.0003	1	0.0006	0.400316
	GO:0031127	7	alpha(1,2)-fucosyltransferase activity	2	0.0003	1	0.0006	0.400316
	GO:0000150	3	recombinase activity	2	0.0003	1	0.0006	0.400316
	GO:0004913	7,6,8	interleukin-4 receptor activity	2	0.0003	1	0.0006	0.400316
	GO:0008889	7	glycerophosphodiester phosphodiesterase activity	2	0.0003	1	0.0006	0.400316
	GO:0050508	7	glucuronosyl-N-acetylglucosaminyl-proteoglycan 4-alpha-N-acetylglucosaminyltransferase activity	2	0.0003	1	0.0006	0.400316
	GO:0005498	5	sterol carrier activity	2	0.0003	1	0.0006	0.400316
	GO:0043559	5	insulin binding	2	0.0003	1	0.0006	0.400316
	GO:0004815	7	aspartate-tRNA ligase activity	2	0.0003	1	0.0006	0.400316
	GO:0003883	5	CTP synthase activity	2	0.0003	1	0.0006	0.400316
	GO:0000217	6	DNA secondary structure binding	2	0.0003	1	0.0006	0.400316
	GO:0003680	6	AT DNA binding	2	0.0003	1	0.0006	0.400316
	GO:0000268	5	peroxisome targeting sequence binding	2	0.0003	1	0.0006	0.400316
	GO:0004470	6	malic enzyme activity	2	0.0003	1	0.0006	0.400316
	GO:0004820	7	glycine-tRNA ligase activity	2	0.0003	1	0.0006	0.400316
	GO:0004086	5	carbamoyl-phosphate synthase activity	2	0.0003	1	0.0006	0.400316
	GO:0051537	5	2 iron, 2 sulfur cluster binding	2	0.0003	1	0.0006	0.400316
	GO:0000163	9	protein phosphatase type 1 activity	2	0.0003	1	0.0006	0.400316
	GO:0015207	8	adenine transmembrane transporter activity	2	0.0003	1	0.0006	0.400316
	GO:0016722	4	oxidoreductase activity, oxidizing metal ions	2	0.0003	1	0.0006	0.400316
	GO:0004000	4.6	adenosine deaminase activity	2	0.0003	1	0.0006	0.400316
	GO:0017160	8	Ral GTPase binding	2	0.0003	1	0.0006	0.400316
	GO:0042903	6	tubulin deacetylase activity	2	0.0003	1	0.0006	0.400316
	GO:0004459	6	L-lactate dehydrogenase activity	2	0.0003	1	0.0006	0.400316
	GO:0042030	4	ATPase inhibitor activity	2	0.0003	1	0.0006	0.400316
	GO:0016743	5	carboxyl- or carbamoyltransferase activity	2	0.0003	1	0.0006	0.400316
	GO:0004835	6	tubulin-tyrosine ligase activity	2	0.0003	1	0.0006	0.400316
	GO:0004743	6	pyruvate kinase activity	2	0.0003	1	0.0006	0.400316
	GO:0008451	7	X-Pro aminopeptidase activity	2	0.0003	1	0.0006	0.400316
	GO:0017136	7	NAD-dependent histone deacetylase activity	2	0.0003	1	0.0006	0.400316
	GO:0004630	8.7	phospholipase D activity	2	0.0003	1	0.0006	0.400316
	GO:0003847	6	1-alkyl-2-acetylglycerophosphocholine esterase activity	2	0.0003	1	0.0006	0.400316
	GO:0004906	7.8	interferon-gamma receptor activity	2	0.0003	1	0.0006	0.400316
	GO:0005061	5	aryl hydrocarbon receptor nuclear translocator activity	2	0.0003	1	0.0006	0.400316
	GO:0016922	5	ligand-dependent nuclear receptor binding	2	0.0003	1	0.0006	0.400316
	GO:0004537	7	caspase-activated deoxyribonuclease activity	2	0.0003	1	0.0006	0.400316
	GO:0005047	4	signal recognition particle binding	2	0.0003	1	0.0006	0.400316
	GO:0030060	6	L-malate dehydrogenase activity	2	0.0003	1	0.0006	0.400316
	GO:0030675	7	Rac GTPase activator activity	2	0.0003	1	0.0006	0.400316
	GO:0005010	9.8	insulin-like growth factor receptor activity	2	0.0003	1	0.0006	0.400316
	GO:0004353	6	glutamate dehydrogenase [NAD(P)+] activity	2	0.0003	1	0.0006	0.400316
	GO:0042609	5	CD4 receptor binding	2	0.0003	1	0.0006	0.400316
	GO:0004563	7	beta-N-acetylhexosaminidase activity	2	0.0003	1	0.0006	0.400316
	GO:0000014	8	single-stranded DNA specific endodeoxyribonuclease activity	2	0.0003	1	0.0006	0.400316
	GO:0003816	7	complement component C1s activity	2	0.0003	1	0.0006	0.400316
	GO:0003716	4	RNA polymerase I transcription termination factor activity	2	0.0003	1	0.0006	0.400316
	GO:0019979	6.5	interleukin-4 binding	2	0.0003	1	0.0006	0.400316
	GO:0008568	10	microtubule-severing ATPase activity	2	0.0003	1	0.0006	0.400316
	GO:0000701	8	purine-specific mismatch base pair DNA N-glycosylase activity	2	0.0003	1	0.0006	0.400316
	GO:0015929	6	hexosaminidase activity	2	0.0003	1	0.0006	0.400316
	GO:0004656	8	procollagen-proline 4-dioxygenase activity	2	0.0003	1	0.0006	0.400316
	GO:0008107	8	galactoside 2-alpha-L-fucosyltransferase activity	2	0.0003	1	0.0006	0.400316
	GO:0008466	8.7	glycogenin glucosyltransferase activity	2	0.0003	1	0.0006	0.400316
	GO:0032143	10	single thymine insertion binding	2	0.0003	1	0.0006	0.400316
	GO:0003890	7	beta DNA polymerase activity	2	0.0003	1	0.0006	0.400316
	GO:0001729	7	ceramide kinase activity	2	0.0003	1	0.0006	0.400316
	GO:0004069	6	aspartate transaminase activity	2	0.0003	1	0.0006	0.400316
	GO:0004915	7,6,8	interleukin-6 receptor activity	2	0.0003	1	0.0006	0.400316
	GO:0016813	5	hydrolase activity, acting on carbon-nitrogen (but not peptide) bonds, in linear amidines	2	0.0003	1	0.0006	0.400316
	GO:0004579	7	dolichyl-diphosphooligosaccharide-protein glycotransferase activity	2	0.0003	1	0.0006	0.400316
	GO:0004332	6	fructose-bisphosphate aldolase activity	2	0.0003	1	0.0006	0.400316
	GO:0016312	8	inositol bisphosphate phosphatase activity	2	0.0003	1	0.0006	0.400316
	GO:0004145	9	diamine N-acetyltransferase activity	2	0.0003	1	0.0006	0.400316
	GO:0030190	3.4	chaperone inhibitor activity	2	0.0003	1	0.0006	0.400316
	GO:0045294	4	alpha-catenin binding	2	0.0003	1	0.0006	0.400316
	GO:0004022	6	alcohol dehydrogenase activity	2	0.0003	1	0.0006	0.400316
	GO:0004308	7	exo-alpha-sialidase activity	2	0.0003	1	0.0006	0.400316
	GO:0004905	7.8	interferon-alpha/beta receptor activity	2	0.0003	1	0.0006	0.400316
	GO:0016639	5	oxidoreductase activity, acting on the CH-NH2 group of donors, NAD or NADP as acceptor	2	0.0003	1	0.0006	0.400316
	GO:0046974	10.9	histone lysine N-methyltransferase activity (H3-K9 specific)	2	0.0003	1	0.0006	0.400316
	GO:0032452	4	histone demethylase activity	2	0.0003	1	0.0006	0.400316
	GO:0008967	7	phosphoglycolate phosphatase activity	2	0.0003	1	0.0006	0.400316
	GO:0004457	5	lactate dehydrogenase activity	2	0.0003	1	0.0006	0.400316
	GO:0005345	7	purine transmembrane transporter activity	2	0.0003	1	0.0006	0.400316
	GO:0008179	5	adenylate cyclase binding	2	0.0003	1	0.0006	0.400316
	GO:0004322	6	ferroxidase activity	2	0.0003	1	0.0006	0.400316
	GO:0004576	6	oligosaccharyl transferase activity	2	0.0003	1	0.0006	0.400316
	GO:0016832	5	aldehyde-lyase activity	2	0.0003	1	0.0006	0.400316
	GO:0016774	5	phosphotransferase activity, carboxyl group as acceptor	2	0.0003	1	0.0006	0.400316
	GO:0008327	6.4	methyl-CpG binding	2	0.0003	1	0.0006	0.400316
	GO:0008309	9	double-stranded DNA specific exodeoxyribonuclease activity	2	0.0003	1	0.0006	0.400316
	GO:0004791	3,5,6	thioredoxin-disulfide reductase activity	2	0.0003	1	0.0006	0.400316
	GO:0051864	5.6	histone demethylase activity (H3-K36 specific)	2	0.0003	1	0.0006	0.400316
	GO:0031690	6	adrenergic receptor binding	2	0.0003	1	0.0006	0.400316
	GO:0019964	6	interferon-gamma binding	2	0.0003	1	0.0006	0.400316
	GO:0048256	8	flap endonuclease activity	2	0.0003	1	0.0006	0.400316
	GO:0031545	7	peptidyl-proline 4-dioxygenase activity	2	0.0003	1	0.0006	0.400316
	GO:0005026	11,10,9,8	transforming growth factor beta receptor activity, type II	2	0.0003	1	0.0006	0.400316
	GO:0008148	4	negative transcription elongation factor activity	2	0.0003	1	0.0006	0.400316
	GO:0004300	6	enoyl-CoA hydratase activity	2	0.0003	1	0.0006	0.400316
	GO:0031419	4	cobalamin binding	2	0.0003	1	0.0006	0.400316
	GO:0008172	6	S-methyltransferase activity	2	0.0003	1	0.0006	0.400316
	GO:0050509	7	N-acetylglucosaminyl-proteoglycan 4-beta-glucuronosyltransferase activity	2	0.0003	1	0.0006	0.400316
	GO:0004046	6	aminoacylase activity	2	0.0003	1	0.0006	0.400316
	GO:0004352	6	glutamate dehydrogenase activity	2	0.0003	1	0.0006	0.400316
	GO:0004558	7	alpha-glucosidase activity	2	0.0003	1	0.0006	0.400316
	GO:0043532	4	angiostatin binding	2	0.0003	1	0.0006	0.400316
	GO:0019962	6	interferon-alpha/beta binding	2	0.0003	1	0.0006	0.400316
	GO:0032451	3	demethylase activity	2	0.0003	1	0.0006	0.400316
	GO:0004723	9	calcium-dependent protein serine/threonine phosphatase activity	2	0.0003	1	0.0006	0.400316
	GO:0030191	4.5	Hsp70/Hsc70 protein inhibitor activity	2	0.0003	1	0.0006	0.400316
	GO:0016997	6	alpha-sialidase activity	2	0.0003	1	0.0006	0.400316
	GO:0000400	7	four-way junction DNA binding	2	0.0003	1	0.0006	0.400316
	GO:0004287	7	prolyl oligopeptidase activity	2	0.0003	1	0.0006	0.400316
	GO:0043014	6	alpha-tubulin binding	2	0.0003	1	0.0006	0.400316
	GO:0016273	7	arginine N-methyltransferase activity	3	0.0005	1	0.0006	0.434378
	GO:0019798	7	procollagen-proline dioxygenase activity	3	0.0005	1	0.0006	0.434378
	GO:0008190	5	eukaryotic initiation factor 4E binding	3	0.0005	1	0.0006	0.434378
	GO:0032356	6	oxidized DNA binding	3	0.0005	1	0.0006	0.434378
	GO:0008060	5	ARF GTPase activator activity	3	0.0005	1	0.0006	0.434378
	GO:0005006	9.8	epidermal growth factor receptor activity	3	0.0005	1	0.0006	0.434378
	GO:0019959	7.6	interleukin-8 binding	3	0.0005	1	0.0006	0.434378
	GO:0004582	7	dolichyl-phosphate beta-D-mannosyltransferase activity	3	0.0005	1	0.0006	0.434378
	GO:0003701	3	RNA polymerase I transcription factor activity	3	0.0005	1	0.0006	0.434378
	GO:0004239	7	methionyl aminopeptidase activity	3	0.0005	1	0.0006	0.434378
	GO:0042296	4	ISG15 conjugating enzyme activity	3	0.0005	1	0.0006	0.434378
	GO:0015380	8.9	anion exchanger activity	3	0.0005	1	0.0006	0.434378
	GO:0015205	6	nucleobase transmembrane transporter activity	3	0.0005	1	0.0006	0.434378
	GO:0031369	4	translation initiation factor binding	3	0.0005	1	0.0006	0.434378
	GO:0032137	9	guanine/thymine mispair binding	3	0.0005	1	0.0006	0.434378
	GO:0003917	6.5	DNA topoisomerase type I activity	3	0.0005	1	0.0006	0.434378
	GO:0030898	10	actin-dependent ATPase activity	3	0.0005	1	0.0006	0.434378
	GO:0032142	10	single guanine insertion binding	3	0.0005	1	0.0006	0.434378
	GO:0016409	7	palmitoyltransferase activity	3	0.0005	1	0.0006	0.434378
	GO:0017046	4	peptide hormone binding	3	0.0005	1	0.0006	0.434378
	GO:0016628	5	oxidoreductase activity, acting on the CH-CH group of donors, NAD or NADP as acceptor	3	0.0005	1	0.0006	0.434378
	GO:0016886	4	ligase activity, forming phosphoric ester bonds	3	0.0005	1	0.0006	0.434378
	GO:0003715	3	transcription termination factor activity	3	0.0005	1	0.0006	0.434378
	GO:0032139	9	dinucleotide insertion or deletion binding	3	0.0005	1	0.0006	0.434378
	GO:0004016	4.5	adenylate cyclase activity	3	0.0005	1	0.0006	0.434378
	GO:0004886	7	retinoid-X receptor activity	3	0.0005	1	0.0006	0.434378
	GO:0031625	5	ubiquitin protein ligase binding	3	0.0005	1	0.0006	0.434378
	GO:0004785	6	copper, zinc superoxide dismutase activity	3	0.0005	1	0.0006	0.434378
	GO:0019834	5	phospholipase A2 inhibitor activity	3	0.0005	1	0.0006	0.434378
	GO:0015108	8	chloride transmembrane transporter activity	3	0.0005	1	0.0006	0.434378
	GO:0017128	6	phospholipid scramblase activity	3	0.0005	1	0.0006	0.434378
	GO:0003910	6	DNA ligase (ATP) activity	3	0.0005	1	0.0006	0.434378
	GO:0003909	5	DNA ligase activity	3	0.0005	1	0.0006	0.434378
	GO:0032357	7	oxidized purine DNA binding	3	0.0005	1	0.0006	0.434378
	GO:0016274	8	protein-arginine N-methyltransferase activity	3	0.0005	1	0.0006	0.434378
	GO:0005176	6	ErbB-2 class receptor binding	3	0.0005	1	0.0006	0.434378
	GO:0008147	3	structural constituent of bone	3	0.0005	1	0.0006	0.434378
	GO:0008469	9.8	histone-arginine N-methyltransferase activity	3	0.0005	1	0.0006	0.434378
	GO:0032134	8	mispaired DNA binding	3	0.0005	1	0.0006	0.434378
	GO:0005087	6	Ran guanyl-nucleotide exchange factor activity	3	0.0005	1	0.0006	0.434378
	GO:0005547	6	phosphatidylinositol-3,4,5-triphosphate binding	3	0.0005	1	0.0006	0.434378
	GO:0042289	6	MHC class II protein binding	3	0.0005	1	0.0006	0.434378
	GO:0030371	3	translation repressor activity	3	0.0005	1	0.0006	0.434378
	GO:0051117	5	ATPase binding	3	0.0005	1	0.0006	0.434378
	GO:0050431	5	transforming growth factor beta binding	3	0.0005	1	0.0006	0.434378
	GO:0015248	5	sterol transporter activity	3	0.0005	1	0.0006	0.434378
	GO:0004571	8	mannosyl-oligosaccharide 1,2-alpha-mannosidase activity	3	0.0005	1	0.0006	0.434378
	GO:0031543	6	peptidyl-proline dioxygenase activity	3	0.0005	1	0.0006	0.434378
	GO:0003886	7	DNA (cytosine-5-)-methyltransferase activity	3	0.0005	1	0.0006	0.434378
	GO:0005484	4	SNAP receptor activity	3	0.0005	1	0.0006	0.434378
	GO:0019003	6	GDP binding	3	0.0005	1	0.0006	0.434378
	GO:0004873	6	asialoglycoprotein receptor activity	3	0.0005	1	0.0006	0.434378
	GO:0015106	8	bicarbonate transmembrane transporter activity	3	0.0005	1	0.0006	0.434378
	GO:0004622	8	lysophospholipase activity	3	0.0005	1	0.0006	0.434378
	GO:0008384	8	IkappaB kinase activity	3	0.0005	1	0.0006	0.434378
	GO:0030346	7	protein phosphatase 2B binding	3	0.0005	1	0.0006	0.434378
	GO:0016944	4	RNA polymerase II transcription elongation factor activity	3	0.0005	1	0.0006	0.434378
	GO:0005452	9.1	inorganic anion exchanger activity	3	0.0005	1	0.0006	0.434378
	GO:0017040	6	ceramidase activity	3	0.0005	1	0.0006	0.434378
	GO:0016654	5	oxidoreductase activity, acting on NADH or NADPH, disulfide as acceptor	3	0.0005	1	0.0006	0.434378
	GO:0032395	6	MHC class II receptor activity	3	0.0005	1	0.0006	0.434378
	GO:0030971	5	receptor tyrosine kinase binding	3	0.0005	1	0.0006	0.434378
	GO:0015114	8	phosphate transmembrane transporter activity	3	0.0005	1	0.0006	0.434378
	GO:0008339	11.8	MP kinase activity	3	0.0005	1	0.0006	0.434378

## Sheet: depleted MF annotations
	Depleted Molecular Function (MF) annotations in the LCIN
				Annotated proteins in the LPIN		Annotated proteins in the LCIN
	GO id	depth in GO	GO description	number	percentage	number	percentage	p-value
	GO:0004872	4	receptor activity	621	0.096	62	0.0347	7.56578e-30
	GO:0004888	5	transmembrane receptor activity	401	0.062	29	0.0162	2.51612e-26
	GO:0004871	3	signal transducer activity	950	0.1469	147	0.0822	5.58335e-22
	GO:0060089	2	molecular transducer activity	950	0.1469	147	0.0822	5.58335e-22
	GO:0004930	6	G-protein coupled receptor activity	138	0.0213	2	0.0011	3.21415e-17
	GO:0022838	6	substrate specific channel activity	162	0.0251	6	0.0034	6.47173e-16
	GO:0005216	6.7	ion channel activity	158	0.0244	6	0.0034	2.09936e-15
	GO:0015267	5	channel activity	163	0.0252	7	0.0039	4.26231e-15
	GO:0022803	4	passive transmembrane transporter activity	163	0.0252	7	0.0039	4.26231e-15
	GO:0022836	6	gated channel activity	139	0.0215	6	0.0034	5.22998e-13
	GO:0046873	6	metal ion transmembrane transporter activity	131	0.0203	5	0.0028	6.23437e-13
	GO:0005261	7.8	cation channel activity	113	0.0175	3	0.0017	1.22344e-12
	GO:0015075	5	ion transmembrane transporter activity	237	0.0367	23	0.0129	3.02571e-12
	GO:0001584	7	rhodopsin-like receptor activity	98	0.0152	2	0.0011	8.93365e-12
	GO:0008324	6	cation transmembrane transporter activity	180	0.0278	15	0.0084	4.64286e-11
	GO:0005509	5	calcium ion binding	415	0.0642	62	0.0347	9.91137e-11
	GO:0022891	4	substrate-specific transmembrane transporter activity	262	0.0405	35	0.0196	7.80619e-09
	GO:0031420	5	alkali metal ion binding	85	0.0131	4	0.0022	4.13923e-08
	GO:0043169	4	cation binding	1512	0.2338	342	0.1912	6.5966e-08
	GO:0008083	5	growth factor activity	89	0.0138	5	0.0028	8.8719e-08
	GO:0043167	3	ion binding	1691	0.2615	391	0.2186	1.4452e-07
	GO:0022857	3	transmembrane transporter activity	281	0.0435	43	0.024	2.30827e-07
	GO:0005102	4	receptor binding	416	0.0643	74	0.0414	3.96669e-07
	GO:0022843	8.9	voltage-gated cation channel activity	68	0.0105	3	0.0017	6.93796e-07
	GO:0005125	5	cytokine activity	122	0.0189	12	0.0067	7.3319e-07
	GO:0046872	4	metal ion binding	1659	0.2566	388	0.2169	7.6195e-07
	GO:0022832	7	voltage-gated channel activity	82	0.0127	6	0.0034	2.88138e-06
	GO:0005244	7.8	voltage-gated ion channel activity	82	0.0127	6	0.0034	2.88138e-06
	GO:0001653	4.5	peptide receptor activity	46	0.0071	1	0.0006	5.65088e-06
	GO:0008528	5,6,8	peptide receptor activity, G-protein coupled	46	0.0071	1	0.0006	5.65088e-06
	GO:0005179	5	hormone activity	45	0.007	1	0.0006	7.66145e-06
	GO:0030955	6	potassium ion binding	55	0.0085	3	0.0017	2.54544e-05
	GO:0042165	3	neurotransmitter binding	41	0.0063	1	0.0006	2.57385e-05
	GO:0005267	8.9	potassium channel activity	52	0.008	3	0.0017	5.70898e-05
	GO:0030594	4.5	neurotransmitter receptor activity	38	0.0059	1	0.0006	6.34358e-05
	GO:0019199	7.6	transmembrane receptor protein kinase activity	67	0.0104	6	0.0034	0.0001109
	GO:0004714	8.7	transmembrane receptor protein tyrosine kinase activity	55	0.0085	4	0.0022	0.0001278
	GO:0031402	6	sodium ion binding	39	0.006	2	0.0011	0.0003441
	GO:0005249	9.1	voltage-gated potassium channel activity	45	0.007	3	0.0017	0.0003594
	GO:0004713	7	protein-tyrosine kinase activity	128	0.0198	20	0.0112	0.0004873
	GO:0001664	5	G-protein-coupled receptor binding	36	0.0056	2	0.0011	0.0007771
	GO:0030246	3	carbohydrate binding	106	0.0164	16	0.0089	0.0008923
	GO:0017171	4	serine hydrolase activity	57	0.0088	6	0.0034	0.0010533
	GO:0043565	5	sequence-specific DNA binding	258	0.0399	52	0.0291	0.0011142
	GO:0004252	6	serine-type endopeptidase activity	51	0.0079	5	0.0028	0.0012504
	GO:0008236	5	serine-type peptidase activity	56	0.0087	6	0.0034	0.0013056
	GO:0005529	4	sugar binding	48	0.0074	5	0.0028	0.0024218
	GO:0008237	5	metallopeptidase activity	67	0.0104	9	0.005	0.00273
	GO:0004222	6	metalloendopeptidase activity	42	0.0065	4	0.0022	0.0029006
	GO:0048503	6	GPI anchor binding	47	0.0073	5	0.0028	0.0030045
	GO:0005201	3	extracellular matrix structural constituent	41	0.0063	4	0.0022	0.003634
	GO:0022892	3	substrate-specific transporter activity	385	0.0595	88	0.0492	0.0042648
	GO:0001871	3	pattern binding	62	0.0096	9	0.005	0.0066036
	GO:0019955	4	cytokine binding	62	0.0096	9	0.005	0.0066036
	GO:0008270	6	zinc ion binding	918	0.142	232	0.1297	0.0068545
	GO:0008289	3	lipid binding	214	0.0331	46	0.0257	0.0073382
	GO:0005215	2	transporter activity	457	0.0707	110	0.0615	0.0088109
	GO:0035091	5	phosphoinositide binding	82	0.0127	14	0.0078	0.0089879
	GO:0046914	5	transition metal ion binding	1072	0.1658	276	0.1543	0.0091513
	GO:0005516	4	calmodulin binding	94	0.0145	17	0.0095	0.0098672
	GO:0004896	6	hematopoietin/interferon-class (D200-domain) cytokine receptor activity	41	0.0063	5	0.0028	0.0103428
	GO:0032403	4	protein complex binding	72	0.0111	12	0.0067	0.0109971
	GO:0005126	6	hematopoietin/interferon-class (D200-domain) cytokine receptor binding	20	0.0031	1	0.0006	0.011673
	GO:0004672	6	protein kinase activity	425	0.0657	104	0.0581	0.0141277
	GO:0016772	4	transferase activity, transferring phosphorus-containing groups	576	0.0891	145	0.0811	0.0147102
	GO:0016301	5	kinase activity	506	0.0783	127	0.071	0.0168926
	GO:0016773	5	phosphotransferase activity, alcohol group as acceptor	478	0.0739	120	0.0671	0.018393
	GO:0016740	3	transferase activity	776	0.12	202	0.1129	0.0190999
	GO:0030247	4	polysaccharide binding	55	0.0085	9	0.005	0.0201941
	GO:0004907	6.7	interleukin receptor activity	23	0.0036	2	0.0011	0.0213932
	GO:0005539	5	glycosaminoglycan binding	54	0.0084	9	0.005	0.0233801
	GO:0008509	6	anion transmembrane transporter activity	41	0.0063	6	0.0034	0.0238495
	GO:0008233	4	peptidase activity	227	0.0351	54	0.0302	0.0253647
	GO:0019965	5	interleukin binding	27	0.0042	3	0.0017	0.0258951
	GO:0005001	9.7	transmembrane receptor protein tyrosine phosphatase activity	17	0.0026	1	0.0006	0.0262856
	GO:0019198	8.6	transmembrane receptor protein phosphatase activity	17	0.0026	1	0.0006	0.0262856
	GO:0043176	3	amine binding	17	0.0026	1	0.0006	0.0262856
	GO:0005543	4	phospholipid binding	113	0.0175	24	0.0134	0.026322
	GO:0003707	6	steroid hormone receptor activity	36	0.0056	5	0.0028	0.0264348
	GO:0019901	6	protein kinase binding	57	0.0088	10	0.0056	0.0275107
	GO:0008201	6	heparin binding	48	0.0074	8	0.0045	0.030361
	GO:0003700	5.3	transcription factor activity	489	0.0756	128	0.0715	0.0316426
	GO:0005253	7.8	anion channel activity	26	0.004	3	0.0017	0.0318511
	GO:0005496	3	steroid binding	26	0.004	3	0.0017	0.0318511
	GO:0005178	5	integrin binding	34	0.0053	5	0.0028	0.0373659
	GO:0003774	2	motor activity	78	0.0121	16	0.0089	0.0382453
	GO:0004879	5	ligand-dependent nuclear receptor activity	38	0.0059	6	0.0034	0.0388133
	GO:0019842	3	vitamin binding	38	0.0059	6	0.0034	0.0388133
	GO:0004175	5	endopeptidase activity	166	0.0257	40	0.0224	0.0418358
	GO:0005057	4	receptor signaling protein activity	122	0.0189	28	0.0157	0.0421237
	GO:0019956	5	chemokine binding	20	0.0031	2	0.0011	0.0425578
	GO:0017137	8	Rab GTPase binding	15	0.0023	1	0.0006	0.0443924
	GO:0016684	4	oxidoreductase activity, acting on peroxide as acceptor	15	0.0023	1	0.0006	0.0443924
	GO:0004601	3.5	peroxidase activity	15	0.0023	1	0.0006	0.0443924
	GO:0004702	8.5	receptor signaling protein serine/threonine kinase activity	45	0.007	8	0.0045	0.0459684
	GO:0042578	5	phosphoric ester hydrolase activity	160	0.0247	39	0.0218	0.0470001
	GO:0020037	4	heme binding	24	0.0037	3	0.0017	0.0474682
	GO:0046906	3	tetrapyrrole binding	24	0.0037	3	0.0017	0.0474682
	GO:0016829	3	lyase activity	60	0.0093	12	0.0067	0.0496179
	GO:0005096	4	GTPase activator activity	101	0.0156	23	0.0129	0.0501169
	GO:0004867	6	serine-type endopeptidase inhibitor activity	28	0.0043	4	0.0022	0.050278
	GO:0019838	4	growth factor binding	52	0.008	10	0.0056	0.0511743
	GO:0003779	5	actin binding	189	0.0292	48	0.0268	0.0522846
	GO:0015082	8	di-, tri-valent inorganic cation transmembrane transporter activity	19	0.0029	2	0.0011	0.05299
	GO:0030695	3	GTPase regulator activity	193	0.0298	50	0.0279	0.0567851
	GO:0060090	3	molecular adaptor activity	51	0.0079	10	0.0056	0.0571941
	GO:0008307	3	structural constituent of muscle	23	0.0036	3	0.0017	0.0574636
	GO:0016209	2	antioxidant activity	23	0.0036	3	0.0017	0.0574636
	GO:0000287	5	magnesium ion binding	205	0.0317	54	0.0302	0.0583908
	GO:0005089	6	Rho guanyl-nucleotide exchange factor activity	35	0.0054	6	0.0034	0.0604561
	GO:0004866	5	endopeptidase inhibitor activity	46	0.0071	9	0.005	0.0651682
	GO:0030414	4	protease inhibitor activity	46	0.0071	9	0.005	0.0651682
	GO:0043028	3	caspase regulator activity	18	0.0028	2	0.0011	0.0655896
	GO:0032813	6	tumor necrosis factor receptor superfamily binding	18	0.0028	2	0.0011	0.0655896
	GO:0005070	4.5	SH3/SH2 adaptor activity	42	0.0065	8	0.0045	0.0666801
	GO:0019992	4	diacylglycerol binding	42	0.0065	8	0.0045	0.0666801
	GO:0008047	3	enzyme activator activity	163	0.0252	45	0.0252	0.0706378
	GO:0042277	3	peptide binding	74	0.0114	17	0.0095	0.0718457
	GO:0016504	4	protease activator activity	13	0.002	1	0.0006	0.0736218
	GO:0030551	4	cyclic nucleotide binding	13	0.002	1	0.0006	0.0736218
	GO:0004725	8	protein tyrosine phosphatase activity	63	0.0097	14	0.0078	0.0737044
	GO:0016791	6	phosphoric monoester hydrolase activity	130	0.0201	34	0.019	0.0742561
	GO:0005164	7	tumor necrosis factor receptor binding	17	0.0026	2	0.0011	0.0806497
	GO:0005319	4	lipid transporter activity	29	0.0045	5	0.0028	0.0808525
	GO:0022890	7	inorganic cation transmembrane transporter activity	51	0.0079	11	0.0061	0.0817864
	GO:0019900	5	kinase binding	65	0.0101	15	0.0084	0.0819253
	GO:0008238	5	exopeptidase activity	25	0.0039	4	0.0022	0.0822514
	GO:0005083	4	small GTPase regulator activity	105	0.0162	28	0.0157	0.0861079
	GO:0042803	5	protein homodimerization activity	106	0.0164	29	0.0162	0.0871334
	GO:0005088	5	Ras guanyl-nucleotide exchange factor activity	43	0.0067	9	0.005	0.0883244
	GO:0005507	6	copper ion binding	32	0.0049	6	0.0034	0.0893678
	GO:0008081	6	phosphoric diester hydrolase activity	32	0.0049	6	0.0034	0.0893678
	GO:0016757	4	transferase activity, transferring glycosyl groups	66	0.0102	16	0.0089	0.0936586
	GO:0004434	7	inositol or phosphatidylinositol phosphodiesterase activity	12	0.0019	1	0.0006	0.0940002
	GO:0016505	5	apoptotic protease activator activity	12	0.0019	1	0.0006	0.0940002
	GO:0004435	9.8	phosphoinositide phospholipase C activity	12	0.0019	1	0.0006	0.0940002
	GO:0008656	4.6	caspase activator activity	12	0.0019	1	0.0006	0.0940002
	GO:0005085	4	guanyl-nucleotide exchange factor activity	78	0.0121	20	0.0112	0.0953971
	GO:0004428	6	inositol or phosphatidylinositol kinase activity	24	0.0037	4	0.0022	0.0955734
	GO:0016763	5	transferase activity, transferring pentosyl groups	20	0.0031	3	0.0017	0.0979195
	GO:0019205	6	nucleobase, nucleoside, nucleotide kinase activity	20	0.0031	3	0.0017	0.0979195
	GO:0008235	6	metalloexopeptidase activity	16	0.0025	2	0.0011	0.0984327
	GO:0016779	5	nucleotidyltransferase activity	64	0.0099	16	0.0089	0.102315
	GO:0030674	4	protein binding, bridging	67	0.0104	18	0.0101	0.10876
	GO:0016835	4	carbon-oxygen lyase activity	23	0.0036	4	0.0022	0.110165
	GO:0015291	5	secondary active transmembrane transporter activity	43	0.0067	10	0.0056	0.115103
	GO:0001727	6	lipid kinase activity	19	0.0029	3	0.0017	0.115124
	GO:0003705	6.4	RNA polymerase II transcription factor activity, enhancer binding	19	0.0029	3	0.0017	0.115124
	GO:0005158	5	insulin receptor binding	15	0.0023	2	0.0011	0.119128
	GO:0000146	3	microfilament motor activity	11	0.0017	1	0.0006	0.119179
	GO:0003777	3	microtubule motor activity	39	0.006	9	0.005	0.121485
	GO:0004620	7	phospholipase activity	22	0.0034	4	0.0022	0.125873
	GO:0004715	8	non-membrane spanning protein tyrosine kinase activity	32	0.0049	7	0.0039	0.127224
	GO:0016247	3	channel regulator activity	18	0.0028	3	0.0017	0.134087
	GO:0004437	7	inositol or phosphatidylinositol phosphatase activity	18	0.0028	3	0.0017	0.134087
	GO:0015293	6	symporter activity	28	0.0043	6	0.0034	0.135983
	GO:0008034	4	lipoprotein binding	14	0.0022	2	0.0011	0.142794
	GO:0004683	8	calmodulin-dependent protein kinase activity	14	0.0022	2	0.0011	0.142794
	GO:0004709	9.6	MAP kinase kinase kinase activity	14	0.0022	2	0.0011	0.142794
	GO:0016298	6	lipase activity	27	0.0042	6	0.0034	0.147759
	GO:0015298	7.8	solute:cation antiporter activity	10	0.0015	1	0.0006	0.149844
	GO:0019865	5	immunoglobulin binding	10	0.0015	1	0.0006	0.149844
	GO:0004091	5	carboxylesterase activity	32	0.0049	8	0.0045	0.152262
	GO:0016836	5	hydro-lyase activity	17	0.0026	3	0.0017	0.154537
	GO:0004177	6	aminopeptidase activity	17	0.0026	3	0.0017	0.154537
	GO:0003899	6	DNA-directed RNA polymerase activity	26	0.004	6	0.0034	0.158923
	GO:0050660	5.6	FAD binding	23	0.0036	5	0.0028	0.160389
	GO:0016701	4	oxidoreductase activity, acting on single donors with incorporation of molecular oxygen	23	0.0036	5	0.0028	0.160389
	GO:0016702	5	oxidoreductase activity, acting on single donors with incorporation of molecular oxygen, incorporation of two atoms of oxygen	23	0.0036	5	0.0028	0.160389
	GO:0051213	4	dioxygenase activity	23	0.0036	5	0.0028	0.160389
	GO:0016705	4	oxidoreductase activity, acting on paired donors, with incorporation or reduction of molecular oxygen	28	0.0043	7	0.0039	0.163661
	GO:0004629	8.7	phospholipase C activity	13	0.002	2	0.0011	0.16927
	GO:0030170	4	pyridoxal phosphate binding	13	0.002	2	0.0011	0.16927
	GO:0004707	9.6	MAP kinase activity	13	0.002	2	0.0011	0.16927
	GO:0019210	4	kinase inhibitor activity	27	0.0042	7	0.0039	0.169715
	GO:0004860	5	protein kinase inhibitor activity	26	0.004	7	0.0039	0.173809
	GO:0008138	8	protein tyrosine/serine/threonine phosphatase activity	23	0.0036	6	0.0034	0.184206
	GO:0008170	6	N-methyltransferase activity	21	0.0032	5	0.0028	0.185463
	GO:0003887	6	DNA-directed DNA polymerase activity	21	0.0032	5	0.0028	0.185463
	GO:0005035	6	death receptor activity	9	0.0014	1	0.0006	0.186504
	GO:0016849	4	phosphorus-oxygen lyase activity	9	0.0014	1	0.0006	0.186504
	GO:0008603	5	cAMP-dependent protein kinase regulator activity	9	0.0014	1	0.0006	0.186504
	GO:0016208	6	AMP binding	9	0.0014	1	0.0006	0.186504
	GO:0004190	6	aspartic-type endopeptidase activity	9	0.0014	1	0.0006	0.186504
	GO:0016303	8	1-phosphatidylinositol-3-kinase activity	9	0.0014	1	0.0006	0.186504
	GO:0005066	5	transmembrane receptor protein tyrosine kinase signaling protein activity	9	0.0014	1	0.0006	0.186504
	GO:0015491	8.9	cation:cation antiporter activity	9	0.0014	1	0.0006	0.186504
	GO:0008188	5,6,7,9	neuropeptide receptor activity	9	0.0014	1	0.0006	0.186504
	GO:0042923	4	neuropeptide binding	9	0.0014	1	0.0006	0.186504
	GO:0035004	7	phosphoinositide 3-kinase activity	9	0.0014	1	0.0006	0.186504
	GO:0015457	2	auxiliary transport protein activity	20	0.0031	5	0.0028	0.195378
	GO:0001565	5	phorbol ester receptor activity	15	0.0023	3	0.0017	0.197747
	GO:0030159	5	receptor signaling complex scaffold activity	15	0.0023	3	0.0017	0.197747
	GO:0042169	5	SH2 domain binding	15	0.0023	3	0.0017	0.197747
	GO:0004697	8.6	protein kinase C activity	15	0.0023	3	0.0017	0.197747
	GO:0004675	9,8,7,6	transmembrane receptor protein serine/threonine kinase activity	12	0.0019	2	0.0011	0.198071
	GO:0005024	10,9,8,7	transforming growth factor beta receptor activity	12	0.0019	2	0.0011	0.198071
	GO:0004468	9	lysine N-acetyltransferase activity	19	0.0029	5	0.0028	0.202596
	GO:0016830	4	carbon-carbon lyase activity	19	0.0029	5	0.0028	0.202596
	GO:0004402	10	histone acetyltransferase activity	19	0.0029	5	0.0028	0.202596
	GO:0015662	8,13,7,9	ATPase activity, coupled to transmembrane movement of ions, phosphorylative mechanism	17	0.0026	4	0.0022	0.20712
	GO:0018024	9.8	histone-lysine N-methyltransferase activity	14	0.0022	3	0.0017	0.218751
	GO:0030165	5	PDZ domain binding	14	0.0022	3	0.0017	0.218751
	GO:0016279	8.7	protein-lysine N-methyltransferase activity	14	0.0022	3	0.0017	0.218751
	GO:0016278	7	lysine N-methyltransferase activity	14	0.0022	3	0.0017	0.218751
	GO:0016831	5	carboxy-lyase activity	14	0.0022	3	0.0017	0.218751
	GO:0015297	6	antiporter activity	16	0.0025	4	0.0022	0.21899
	GO:0032947	4	protein complex scaffold	16	0.0025	4	0.0022	0.21899
	GO:0017124	5	SH3 domain binding	15	0.0023	4	0.0022	0.227075
	GO:0016765	4	transferase activity, transferring alkyl or aryl (other than methyl) groups	15	0.0023	4	0.0022	0.227075
	GO:0019201	7	nucleotide kinase activity	11	0.0017	2	0.0011	0.228247
	GO:0000149	4	SNARE binding	11	0.0017	2	0.0011	0.228247
	GO:0042562	3	hormone binding	11	0.0017	2	0.0011	0.228247
	GO:0030552	5.7	cAMP binding	8	0.0012	1	0.0006	0.229254
	GO:0016439	6	tRNA-pseudouridine synthase activity	8	0.0012	1	0.0006	0.229254
	GO:0016307	7	phosphatidylinositol phosphate kinase activity	8	0.0012	1	0.0006	0.229254
	GO:0005504	4	fatty acid binding	8	0.0012	1	0.0006	0.229254
	GO:0015085	9.7	calcium ion transmembrane transporter activity	8	0.0012	1	0.0006	0.229254
	GO:0019958	6	C-X-C chemokine binding	8	0.0012	1	0.0006	0.229254
	GO:0004364	5	glutathione transferase activity	8	0.0012	1	0.0006	0.229254
	GO:0009975	3	cyclase activity	8	0.0012	1	0.0006	0.229254
	GO:0009982	5	pseudouridine synthase activity	8	0.0012	1	0.0006	0.229254
	GO:0005548	5	phospholipid transporter activity	8	0.0012	1	0.0006	0.229254
	GO:0005100	6	Rho GTPase activator activity	13	0.002	3	0.0017	0.237651
	GO:0005520	5	insulin-like growth factor binding	13	0.002	3	0.0017	0.237651
	GO:0015300	7	solute:solute antiporter activity	12	0.0019	3	0.0017	0.252751
	GO:0046332	4	SMAD binding	12	0.0019	3	0.0017	0.252751
	GO:0005518	4	collagen binding	12	0.0019	3	0.0017	0.252751
	GO:0004716	8.5	receptor signaling protein tyrosine kinase activity	12	0.0019	3	0.0017	0.252751
	GO:0008375	6	acetylglucosaminyltransferase activity	10	0.0015	2	0.0011	0.258223
	GO:0019825	3	oxygen binding	10	0.0015	2	0.0011	0.258223
	GO:0005545	6	phosphatidylinositol binding	11	0.0017	3	0.0017	0.262076
	GO:0003950	6	NAD+ ADP-ribosyltransferase activity	11	0.0017	3	0.0017	0.262076
	GO:0005031	6.7	tumor necrosis factor receptor activity	7	0.0011	1	0.0006	0.277383
	GO:0019894	5	kinesin binding	7	0.0011	1	0.0006	0.277383
	GO:0032934	4	sterol binding	7	0.0011	1	0.0006	0.277383
	GO:0030331	8	estrogen receptor binding	7	0.0011	1	0.0006	0.277383
	GO:0016627	4	oxidoreductase activity, acting on the CH-CH group of donors	7	0.0011	1	0.0006	0.277383
	GO:0043015	6	gamma-tubulin binding	7	0.0011	1	0.0006	0.277383
	GO:0008483	5	transaminase activity	7	0.0011	1	0.0006	0.277383
	GO:0016769	4	transferase activity, transferring nitrogenous groups	7	0.0011	1	0.0006	0.277383
	GO:0030169	5	low-density lipoprotein binding	7	0.0011	1	0.0006	0.277383
	GO:0032393	6	MHC class I receptor activity	9	0.0014	2	0.0011	0.285627
	GO:0019905	5	syntaxin binding	9	0.0014	2	0.0011	0.285627
	GO:0004385	8.6	guanylate kinase activity	9	0.0014	2	0.0011	0.285627
	GO:0015036	4	disulfide oxidoreductase activity	8	0.0012	2	0.0011	0.307144
	GO:0042577	7	lipid phosphatase activity	8	0.0012	2	0.0011	0.307144
	GO:0016638	4	oxidoreductase activity, acting on the CH-NH2 group of donors	8	0.0012	2	0.0011	0.307144
	GO:0004549	7	tRNA-specific ribonuclease activity	8	0.0012	2	0.0011	0.307144
	GO:0043120	5	tumor necrosis factor binding	8	0.0012	2	0.0011	0.307144
	GO:0031418	4	L-ascorbic acid binding	8	0.0012	2	0.0011	0.307144
	GO:0005041	6.7	low-density lipoprotein receptor activity	6	0.0009	1	0.0006	0.328748
	GO:0043531	6	ADP binding	6	0.0009	1	0.0006	0.328748
	GO:0016597	4	amino acid binding	6	0.0009	1	0.0006	0.328748
	GO:0016909	10.7	SAP kinase activity	6	0.0009	1	0.0006	0.328748
	GO:0004529	7	exodeoxyribonuclease activity	6	0.0009	1	0.0006	0.328748
	GO:0005391	9,14,8,10	sodium:potassium-exchanging ATPase activity	6	0.0009	1	0.0006	0.328748
	GO:0030228	6	lipoprotein receptor activity	6	0.0009	1	0.0006	0.328748
	GO:0004289	7	subtilase activity	6	0.0009	1	0.0006	0.328748
	GO:0005149	6	interleukin-1 receptor binding	6	0.0009	1	0.0006	0.328748
	GO:0016308	8	1-phosphatidylinositol-4-phosphate 5-kinase activity	6	0.0009	1	0.0006	0.328748
	GO:0005154	5	epidermal growth factor receptor binding	6	0.0009	1	0.0006	0.328748
	GO:0051920	4.6	peroxiredoxin activity	6	0.0009	1	0.0006	0.328748
	GO:0005025	11,10,9,8	transforming growth factor beta receptor activity, type I	6	0.0009	1	0.0006	0.328748
	GO:0019966	6.5	interleukin-1 binding	6	0.0009	1	0.0006	0.328748
	GO:0016641	5	oxidoreductase activity, acting on the CH-NH2 group of donors, oxygen as acceptor	6	0.0009	1	0.0006	0.328748
	GO:0030515	5	snoRNA binding	5	0.0008	1	0.0006	0.378779
	GO:0015926	6	glucosidase activity	5	0.0008	1	0.0006	0.378779
	GO:0004445	9	inositol-polyphosphate 5-phosphatase activity	5	0.0008	1	0.0006	0.378779
	GO:0019864	6	IgG binding	5	0.0008	1	0.0006	0.378779
	GO:0008191	6	metalloendopeptidase inhibitor activity	5	0.0008	1	0.0006	0.378779
	GO:0008374	7	O-acyltransferase activity	5	0.0008	1	0.0006	0.378779
	GO:0016538	5	cyclin-dependent protein kinase regulator activity	5	0.0008	1	0.0006	0.378779
	GO:0004550	7.6	nucleoside diphosphate kinase activity	5	0.0008	1	0.0006	0.378779
	GO:0016248	4	channel inhibitor activity	5	0.0008	1	0.0006	0.378779
	GO:0004767	7	sphingomyelin phosphodiesterase activity	5	0.0008	1	0.0006	0.378779
	GO:0004623	8	phospholipase A2 activity	5	0.0008	1	0.0006	0.378779
	GO:0043027	4	caspase inhibitor activity	5	0.0008	1	0.0006	0.378779
	GO:0008200	5	ion channel inhibitor activity	5	0.0008	1	0.0006	0.378779
	GO:0003993	7	acid phosphatase activity	5	0.0008	1	0.0006	0.378779
	GO:0000030	6	mannosyltransferase activity	5	0.0008	1	0.0006	0.378779
	GO:0003906	5	DNA-(apurinic or apyrimidinic site) lyase activity	5	0.0008	1	0.0006	0.378779
	GO:0003923	4	GPI-anchor transamidase activity	5	0.0008	1	0.0006	0.378779
	GO:0009008	6	DNA-methyltransferase activity	5	0.0008	1	0.0006	0.378779
	GO:0046030	8	inositol trisphosphate phosphatase activity	5	0.0008	1	0.0006	0.378779
	GO:0008243	7	plasminogen activator activity	5	0.0008	1	0.0006	0.378779
	GO:0005344	4	oxygen transporter activity	5	0.0008	1	0.0006	0.378779
	GO:0004033	6	aldo-keto reductase activity	5	0.0008	1	0.0006	0.378779
	GO:0005540	6	hyaluronic acid binding	5	0.0008	1	0.0006	0.378779
	GO:0005522	4	profilin binding	5	0.0008	1	0.0006	0.378779
	GO:0035014	4	phosphoinositide 3-kinase regulator activity	5	0.0008	1	0.0006	0.378779
	GO:0003964	6	RNA-directed DNA polymerase activity	4	0.0006	1	0.0006	0.418942
	GO:0003891	7	delta DNA polymerase activity	4	0.0006	1	0.0006	0.418942
	GO:0004689	9	phosphorylase kinase activity	4	0.0006	1	0.0006	0.418942
	GO:0004396	7.6	hexokinase activity	4	0.0006	1	0.0006	0.418942
	GO:0032135	8	DNA insertion or deletion binding	4	0.0006	1	0.0006	0.418942
	GO:0005388	9,14,8,10	calcium-transporting ATPase activity	4	0.0006	1	0.0006	0.418942
	GO:0032138	9	single base insertion or deletion binding	4	0.0006	1	0.0006	0.418942
	GO:0016653	5	oxidoreductase activity, acting on NADH or NADPH, heme protein as acceptor	4	0.0006	1	0.0006	0.418942
	GO:0003720	7	telomerase activity	4	0.0006	1	0.0006	0.418942
	GO:0005007	9.8	fibroblast growth factor receptor activity	4	0.0006	1	0.0006	0.418942
	GO:0005432	10.11	calcium:sodium antiporter activity	4	0.0006	1	0.0006	0.418942
	GO:0016884	5	carbon-nitrogen ligase activity, with glutamine as amido-N-donor	4	0.0006	1	0.0006	0.418942
	GO:0001786	5	phosphatidylserine binding	4	0.0006	1	0.0006	0.418942
	GO:0042974	7.5	retinoic acid receptor binding	4	0.0006	1	0.0006	0.418942
	GO:0016755	5	transferase activity, transferring amino-acyl groups	4	0.0006	1	0.0006	0.418942
	GO:0046965	8.6	retinoid X receptor binding	4	0.0006	1	0.0006	0.418942
	GO:0008373	5	sialyltransferase activity	4	0.0006	1	0.0006	0.418942
	GO:0004157	6	dihydropyrimidinase activity	4	0.0006	1	0.0006	0.418942
	GO:0050321	7	tau-protein kinase activity	4	0.0006	1	0.0006	0.418942
	GO:0004887	6	thyroid hormone receptor activity	4	0.0006	1	0.0006	0.418942
	GO:0015368	9.1	calcium:cation antiporter activity	4	0.0006	1	0.0006	0.418942
	GO:0008013	4	beta-catenin binding	4	0.0006	1	0.0006	0.418942
	GO:0004694	8	eukaryotic translation initiation factor 2alpha kinase activity	4	0.0006	1	0.0006	0.418942
	GO:0008376	6	acetylgalactosaminyltransferase activity	4	0.0006	1	0.0006	0.418942
	GO:0046934	8	phosphatidylinositol-4,5-bisphosphate 3-kinase activity	4	0.0006	1	0.0006	0.418942
	GO:0005068	4.6	transmembrane receptor protein tyrosine kinase adaptor protein activity	4	0.0006	1	0.0006	0.418942
	GO:0009881	5	photoreceptor activity	4	0.0006	1	0.0006	0.418942
	GO:0003810	6	protein-glutamine gamma-glutamyltransferase activity	4	0.0006	1	0.0006	0.418942

## Sheet: enriched CC annotations
	Enriched Cellular Compnent (CC) annotations in the LCIN,
				Annotated proteins in the LPIN		Annotated proteins in the LCIN
	GO id	depth in GO	GO description	number	percentage	number	percentage	p-value
	GO:0005622	4.3	intracellular	4845	0.7658	1637	0.9202	2.17044e-85
	GO:0044424	5,4,3	intracellular part	4696	0.7422	1602	0.9005	2.20543e-82
	GO:0043229	6,5,4,3	intracellular organelle	3868	0.6113	1345	0.756	9.56659e-52
	GO:0043226	2	organelle	3872	0.612	1345	0.756	2.42591e-51
	GO:0043231	7,6,5,4	intracellular membrane-bound organelle	3383	0.5347	1195	0.6717	1.18217e-43
	GO:0043227	3	membrane-bound organelle	3386	0.5352	1195	0.6717	2.2482e-43
	GO:0044446	7,6,5,4,3	intracellular organelle part	1421	0.2246	607	0.3412	4.7845e-42
	GO:0044422	3.2	organelle part	1424	0.2251	607	0.3412	1.11851e-41
	GO:0032991	2	macromolecular complex	1327	0.2097	574	0.3227	2.68241e-41
	GO:0005737	6,5,4	cytoplasm	3052	0.4824	1079	0.6065	1.11428e-35
	GO:0030529	6,5,4,3	ribonucleoprotein complex	256	0.0405	158	0.0888	1.86788e-30
	GO:0005634	8,7,6,5	nucleus	2454	0.3879	881	0.4952	4.23539e-28
	GO:0044444	7,6,5,4	cytoplasmic part	1548	0.2447	602	0.3384	7.61715e-27
	GO:0044428	9,8,7,6,5,4	nuclear part	668	0.1056	305	0.1714	5.80356e-25
	GO:0005829	8,7,6,5	cytosol	313	0.0495	168	0.0944	1.02756e-22
	GO:0043234	3	protein complex	1112	0.1758	448	0.2518	1.28913e-22
	GO:0033279	8,9,7,6,5,4	ribosomal subunit	62	0.0098	54	0.0304	2.52064e-22
	GO:0005830	10,9,8,7,6,5	cytosolic ribosome (sensu Eukaryota)	54	0.0085	47	0.0264	1.50252e-19
	GO:0005840	8,7,6,5,4	ribosome	84	0.0133	63	0.0354	3.36747e-19
	GO:0044464	3.2	cell part	5958	0.9417	1742	0.9792	1.78592e-18
	GO:0005623	2	cell	5959	0.9418	1742	0.9792	2.27062e-18
	GO:0015934	9,10,8,7,6,5	large ribosomal subunit	33	0.0052	31	0.0174	1.88903e-15
	GO:0044445	9,8,7,6,5	cytosolic part	93	0.0147	62	0.0349	6.69593e-15
	GO:0005842	10,11,9,8,7,6	cytosolic large ribosomal subunit (sensu Eukaryota)	28	0.0044	27	0.0152	2.32305e-14
	GO:0000502	6,5,4	proteasome complex (sensu Eukaryota)	44	0.007	35	0.0197	1.5484e-12
	GO:0043232	7,6,5,4	intracellular non-membrane-bound organelle	959	0.1516	358	0.2012	4.19085e-12
	GO:0043228	3	non-membrane-bound organelle	959	0.1516	358	0.2012	4.19085e-12
	GO:0005681	10,9,8,7,6,5,4	spliceosome	104	0.0164	62	0.0349	1.00499e-11
	GO:0031974	2	membrane-enclosed lumen	462	0.073	194	0.1091	1.01319e-11
	GO:0043233	3.4	organelle lumen	462	0.073	194	0.1091	1.01319e-11
	GO:0031981	10,9,8,7,6,4,5	nuclear lumen	414	0.0654	171	0.0961	7.97682e-10
	GO:0012505	5.4	endomembrane system	231	0.0365	107	0.0601	8.84973e-10
	GO:0031090	5,4,3	organelle membrane	310	0.049	134	0.0753	1.94615e-09
	GO:0005654	11,10,9,8,7,6,5	nucleoplasm	316	0.0499	135	0.0759	4.12485e-09
	GO:0005694	8,7,6,5	chromosome	217	0.0343	100	0.0562	4.29902e-09
	GO:0015935	9,10,8,7,6,4,5	small ribosomal subunit	30	0.0047	24	0.0135	4.46302e-09
	GO:0030530	10,9,8,7,6,5,4	heterogeneous nuclear ribonucleoprotein complex	15	0.0024	15	0.0084	5.20214e-09
	GO:0031975	2	envelope	191	0.0302	90	0.0506	6.68979e-09
	GO:0031967	8,7,6,5,3,4	organelle envelope	191	0.0302	90	0.0506	6.68979e-09
	GO:0044453	12,11,10,9,8,7,6,5,4	nuclear membrane part	62	0.0098	39	0.0219	8.16759e-09
	GO:0005843	11,10,9,8,7,6,5	cytosolic small ribosomal subunit (sensu Eukaryota)	25	0.004	21	0.0118	8.42759e-09
	GO:0005635	10,9,8,7,6,5,4	nuclear envelope	96	0.0152	52	0.0292	3.98539e-08
	GO:0005643	13,12,11,10,9,8,7,6,5,4	nuclear pore	54	0.0085	34	0.0191	7.03479e-08
	GO:0031965	11,10,9,8,7,6,5,4	nuclear membrane	68	0.0107	40	0.0225	7.4498e-08
	GO:0044427	9,8,7,6,5,4	chromosomal part	179	0.0283	82	0.0461	1.34554e-07
	GO:0005794	8,7,6,5	Golgi apparatus	309	0.0488	127	0.0714	1.56889e-07
	GO:0046930	8,7,6	pore complex	60	0.0095	36	0.0202	1.65858e-07
	GO:0044451	12,11,10,9,8,7,6,5	nucleoplasm part	257	0.0406	106	0.0596	1.25674e-06
	GO:0005839	7,6,5,4	proteasome core complex (sensu Eukaryota)	18	0.0028	15	0.0084	1.58764e-06
	GO:0005739	8,7,6,5	mitochondrion	302	0.0477	119	0.0669	4.07975e-06
	GO:0000228	10,9,8,7,6,5	nuclear chromosome	62	0.0098	34	0.0191	5.63008e-06
	GO:0008180	10,9,8,7,6,4,5	signalosome	8	0.0013	8	0.0045	3.8628e-05
	GO:0044429	8,9,7,6,5,4	mitochondrial part	125	0.0198	55	0.0309	4.86954e-05
	GO:0000785	10,9,8,7,6,5	chromatin	93	0.0147	43	0.0242	7.79261e-05
	GO:0044431	9,8,7,6,5,4	Golgi apparatus part	94	0.0149	43	0.0242	0.0001036
	GO:0015630	9,8,7,6	microtubule cytoskeleton	215	0.034	83	0.0467	0.0001909
	GO:0048475	5.4	coated membrane	50	0.0079	26	0.0146	0.0001974
	GO:0030117	8,7,6,5,4	membrane coat	50	0.0079	26	0.0146	0.0001974
	GO:0005684	11,10,9,8,7,6,5	U2-dependent spliceosome	9	0.0014	8	0.0045	0.0002502
	GO:0005667	13,12,11,10,9,8,7,4,6	transcription factor complex	135	0.0213	55	0.0309	0.0004472
	GO:0005838	7,6,5,4	proteasome regulatory particle (sensu Eukaryota)	8	0.0013	7	0.0039	0.0007931
	GO:0000776	11,10,8,9,7,6,4,5	kinetochore	26	0.0041	15	0.0084	0.0010886
	GO:0005783	8,7,6,5	endoplasmic reticulum	308	0.0487	108	0.0607	0.0012027
	GO:0019866	9,8,7,6,5,4	organelle inner membrane	75	0.0119	33	0.0185	0.0012071
	GO:0005813	9,8,10,11,7,6,5	centrosome	50	0.0079	24	0.0135	0.001312
	GO:0030118	9,8,7,6,5	clathrin coat	29	0.0046	16	0.009	0.0013882
	GO:0030662	11,10,9,8,7,6	coated vesicle membrane	29	0.0046	16	0.009	0.0013882
	GO:0030120	12,10,11,9,8,7,6,5	vesicle coat	29	0.0046	16	0.009	0.0013882
	GO:0000793	9,8,7,6	condensed chromosome	37	0.0058	19	0.0107	0.0015359
	GO:0031966	10,9,11,8,7,6,5,4	mitochondrial membrane	85	0.0134	36	0.0202	0.0016274
	GO:0005740	9,10,8,7,6,4,5	mitochondrial envelope	97	0.0153	40	0.0225	0.0016855
	GO:0030119	8,9,7,6,5,4	AP-type membrane coat adaptor complex	22	0.0035	13	0.0073	0.0017234
	GO:0042612	8,7,6,5	MHC class I protein complex	22	0.0035	13	0.0073	0.0017234
	GO:0005753	12,11,10,13,9,7,8,6,5	mitochondrial proton-transporting ATP synthase complex	5	0.0008	5	0.0028	0.0017504
	GO:0042611	7,6,5,4	MHC protein complex	30	0.0047	16	0.009	0.002142
	GO:0005819	10,8,9,7,6,5	spindle	49	0.0077	23	0.0129	0.0022516
	GO:0005768	8,7,6,5	endosome	120	0.019	47	0.0264	0.0023579
	GO:0005885	10,9,8,7,6,4,5	Arp2/3 protein complex	7	0.0011	6	0.0034	0.0024738
	GO:0016281	8,7,6,5,4	eukaryotic translation initiation factor 4F complex	9	0.0014	7	0.0039	0.0025683
	GO:0031980	9,10,8,7,6,4,5	mitochondrial lumen	31	0.0049	16	0.009	0.0031875
	GO:0005759	10,9,11,8,7,6,5	mitochondrial matrix	31	0.0049	16	0.009	0.0031875
	GO:0000775	10,9,8,7,6,5	chromosome, pericentric region	45	0.0071	21	0.0118	0.0035851
	GO:0030131	9,10,8,7,6,5	clathrin adaptor complex	21	0.0033	12	0.0067	0.0036344
	GO:0044430	9,8,7,6,5,4	cytoskeletal part	327	0.0517	110	0.0618	0.0038921
	GO:0048471	8,7,6,5	perinuclear region of cytoplasm	51	0.0081	23	0.0129	0.00394
	GO:0030659	10,9,8,7,6,5	cytoplasmic vesicle membrane	38	0.006	18	0.0101	0.0054053
	GO:0044455	11,10,9,12,8,7,6,5,4	mitochondrial membrane part	38	0.006	18	0.0101	0.0054053
	GO:0044454	11,10,9,8,7,6,5	nuclear chromosome part	38	0.006	18	0.0101	0.0054053
	GO:0000792	11,10,9,8,7,6	heterochromatin	17	0.0027	10	0.0056	0.0059067
	GO:0030132	10,9,8,7,6,5	clathrin coat of coated pit	10	0.0016	7	0.0039	0.0061598
	GO:0000444	13,12,10,11,9,8,6,4,7	MIS12/MIND type complex	4	0.0006	4	0.0022	0.0062353
	GO:0005853	8,7,6,5,4	eukaryotic translation elongation factor 1 complex	4	0.0006	4	0.0022	0.0062353
	GO:0033178	7,6,5,4	proton-transporting two-sector ATPase complex, catalytic domain	4	0.0006	4	0.0022	0.0062353
	GO:0005743	11,10,12,9,8,7,6,5	mitochondrial inner membrane	68	0.0107	28	0.0157	0.0066747
	GO:0016604	13,12,11,10,9,8,7,6	nuclear body	36	0.0057	17	0.0096	0.0068628
	GO:0005657	10,9,8,7,6,5	replication fork	28	0.0044	14	0.0079	0.0075292
	GO:0005637	12,13,11,10,9,8,7,6,5	nuclear inner membrane	6	0.0009	5	0.0028	0.0075553
	GO:0016591	13,12,11,10,9,8,7,4,6	DNA-directed RNA polymerase II, holoenzyme	69	0.0109	28	0.0157	0.0080905
	GO:0005815	8,7,10,6,9,5	microtubule organizing center	61	0.0096	25	0.0141	0.0099842
	GO:0005730	11,10,8,9,7,6,5	nucleolus	109	0.0172	40	0.0225	0.0117494
	GO:0044432	9,8,7,6,5,4	endoplasmic reticulum part	65	0.0103	26	0.0146	0.0118965
	GO:0044433	9,8,7,6,5,4	cytoplasmic vesicle part	41	0.0065	18	0.0101	0.012141
	GO:0030137	11,10,9,8,7,6	COPI-coated vesicle	11	0.0017	7	0.0039	0.0121877
	GO:0005793	8,7,6,5	ER-Golgi intermediate compartment	16	0.0025	9	0.0051	0.0123886
	GO:0031252	4.3	leading edge	57	0.009	23	0.0129	0.0148218
	GO:0000139	10,9,8,7,6,5,4	Golgi membrane	48	0.0076	20	0.0112	0.0152594
	GO:0030126	13,11,12,10,9,8,7,6,5	COPI vesicle coat	9	0.0014	6	0.0034	0.0153651
	GO:0030663	12,11,10,9,8,7,6,5	COPI coated vesicle membrane	9	0.0014	6	0.0034	0.0153651
	GO:0016585	13,12,11,10,9,8,7,4,6	chromatin remodeling complex	25	0.004	12	0.0067	0.0172535
	GO:0000151	6,5,4	ubiquitin ligase complex	43	0.0068	18	0.0101	0.0189357
	GO:0045259	6,5,7,4	proton-transporting ATP synthase complex	7	0.0011	5	0.0028	0.0190221
	GO:0005675	14,13,12,11,10,9,8,5,7	holo TFIIH complex	7	0.0011	5	0.0028	0.0190221
	GO:0005856	8,7,6,5	cytoskeleton	588	0.0929	177	0.0995	0.0202166
	GO:0005874	10,9,8,7,6,5	microtubule	137	0.0217	47	0.0264	0.0202489
	GO:0000794	11,10,9,8,7,6	condensed nuclear chromosome	20	0.0032	10	0.0056	0.0209101
	GO:0005945	10,9,8,7,6,4	6-phosphofructokinase complex	3	0.0005	3	0.0017	0.0222028
	GO:0005849	13,12,11,10,9,8,7,4,6	mRNA cleavage factor complex	3	0.0005	3	0.0017	0.0222028
	GO:0005832	10,9,8,7,6,4	chaperonin-containing T-complex	3	0.0005	3	0.0017	0.0222028
	GO:0045261	7,6,5,8,4	proton-transporting ATP synthase complex, catalytic core F(1)	3	0.0005	3	0.0017	0.0222028
	GO:0008537	10,9,8,7,6,4	proteasome activator complex	3	0.0005	3	0.0017	0.0222028
	GO:0005850	8,7,6,5,4	eukaryotic translation initiation factor 2 complex	3	0.0005	3	0.0017	0.0222028
	GO:0000307	6,5,4	cyclin-dependent protein kinase holoenzyme complex	3	0.0005	3	0.0017	0.0222028
	GO:0005652	11,10,9,8,7,6,5	nuclear lamina	3	0.0005	3	0.0017	0.0222028
	GO:0005682	11,12,10,9,8,7,6,5	snRNP U5	3	0.0005	3	0.0017	0.0222028
	GO:0030532	10,9,8,7,6,5,4	small nuclear ribonucleoprotein complex	23	0.0036	11	0.0062	0.0222258
	GO:0017119	10,9,8,7,6,4,5	Golgi transport complex	5	0.0008	4	0.0022	0.0224247
	GO:0005869	10,11,9,8,7,5,6	dynactin complex	5	0.0008	4	0.0022	0.0224247
	GO:0030122	10,15,14,13,9,12,11,8,7,6,5	AP-2 adaptor complex	5	0.0008	4	0.0022	0.0224247
	GO:0030128	14,13,12,11,10,9,8,7	clathrin coat of endocytic vesicle	5	0.0008	4	0.0022	0.0224247
	GO:0030669	13,12,11,10,9,8,7	clathrin-coated endocytic vesicle membrane	5	0.0008	4	0.0022	0.0224247
	GO:0030666	11,10,9,8,7,6	endocytic vesicle membrane	5	0.0008	4	0.0022	0.0224247
	GO:0005789	10,9,8,7,6,5,4	endoplasmic reticulum membrane	57	0.009	22	0.0124	0.0250237
	GO:0005773	8,7,6,5	vacuole	90	0.0142	32	0.018	0.0267853
	GO:0005795	10,9,8,7,6,5	Golgi stack	10	0.0016	6	0.0034	0.0276331
	GO:0005938	8,7,6,5	cell cortex	45	0.0071	18	0.0101	0.0276671
	GO:0012506	6,5,4	vesicle membrane	45	0.0071	18	0.0101	0.0276671
	GO:0042175	6,5,4	nuclear envelope-endoplasmic reticulum network	61	0.0096	23	0.0129	0.0281398
	GO:0005798	10,9,8,7,6,5	Golgi-associated vesicle	39	0.0062	16	0.009	0.0288289
	GO:0000790	12,11,10,9,8,7,6	nuclear chromatin	13	0.0021	7	0.0039	0.0328013
	GO:0005764	10,9,8,7	lysosome	79	0.0125	28	0.0157	0.0341503
	GO:0000323	9,8,7,6	lytic vacuole	79	0.0125	28	0.0157	0.0341503
	GO:0000777	12,11,9,10,8,7,5,6	condensed chromosome kinetochore	8	0.0013	5	0.0028	0.0364871
	GO:0005844	7,6,5,4	polysome	8	0.0013	5	0.0028	0.0364871
	GO:0000779	11,10,9,8,7,6	condensed chromosome, pericentric region	8	0.0013	5	0.0028	0.0364871
	GO:0005876	11,9,10,8,7,6	spindle microtubule	19	0.003	9	0.0051	0.0372601
	GO:0005905	7,6,5	coated pit	35	0.0055	14	0.0079	0.0435322
	GO:0000178	6,5,4	exosome (RNase complex)	11	0.0017	6	0.0034	0.0437301
	GO:0001726	5.4	ruffle	32	0.0051	13	0.0073	0.0448753
	GO:0030027	5.4	lamellipodium	32	0.0051	13	0.0073	0.0448753
	GO:0016605	14,13,12,11,10,9,8,7	PML body	14	0.0022	7	0.0039	0.0471915
	GO:0005663	10,11,9,8,7,6,4,5	DNA replication factor C complex	6	0.0009	4	0.0022	0.0483858
	GO:0005786	9,8,7,6,5	signal recognition particle, endoplasmic reticulum targeting	6	0.0009	4	0.0022	0.0483858
	GO:0030496	4.3	midbody	6	0.0009	4	0.0022	0.0483858
	GO:0048500	8,7,6,5,4	signal recognition particle	6	0.0009	4	0.0022	0.0483858
	GO:0035267	16,15,14,13,12,11,10,7,9	NuA4 histone acetyltransferase complex	6	0.0009	4	0.0022	0.0483858
	GO:0016599	8,7,6,5	caveolar membrane	6	0.0009	4	0.0022	0.0483858
	GO:0035097	13,12,11,10,9,8,7,4,6	histone methyltransferase complex	6	0.0009	4	0.0022	0.0483858
	GO:0043189	15,14,13,12,11,10,9,6,8	H4/H2A histone acetyltransferase complex	6	0.0009	4	0.0022	0.0483858
	GO:0005875	10,9,8,7,6,4,5	microtubule associated complex	69	0.0109	24	0.0135	0.0484592
	GO:0005792	7.6	microsome	39	0.0062	15	0.0084	0.0493012
	GO:0042598	6.5	vesicular fraction	39	0.0062	15	0.0084	0.0493012
	GO:0015629	9,8,7,6	actin cytoskeleton	154	0.0243	47	0.0264	0.0565491
	GO:0000123	14,13,12,11,10,9,8,5,7	histone acetyltransferase complex	9	0.0014	5	0.0028	0.0590483
	GO:0000922	11,10,9,8,7,6,5	spindle pole	21	0.0033	9	0.0051	0.0613534
	GO:0016469	6,5,4	proton-transporting two-sector ATPase complex	15	0.0024	7	0.0039	0.0636475
	GO:0030125	13,11,12,10,9,8,7,6	clathrin vesicle coat	15	0.0024	7	0.0039	0.0636475
	GO:0030665	12,11,10,9,8,7	clathrin coated vesicle membrane	15	0.0024	7	0.0039	0.0636475
	GO:0000808	10,9,8,7,6,4,5	origin recognition complex	4	0.0006	3	0.0017	0.0638699
	GO:0016602	14,13,12,11,10,9,8,5,7	CCAAT-binding factor complex	4	0.0006	3	0.0017	0.0638699
	GO:0005664	12,11,10,9,8,7,5,6	nuclear origin of replication recognition complex	4	0.0006	3	0.0017	0.0638699
	GO:0008287	4.3	protein serine/threonine phosphatase complex	25	0.004	10	0.0056	0.0712985
	GO:0030133	10,9,8,7,6	transport vesicle	32	0.0051	12	0.0067	0.074763
	GO:0005625	5.4	soluble fraction	134	0.0212	38	0.0214	0.0769481
	GO:0044450	9,8,7,11,6,10,5	microtubule organizing center part	19	0.003	8	0.0045	0.078116
	GO:0044448	9,8,7,6,5	cell cortex part	29	0.0046	11	0.0062	0.0788564
	GO:0035098	14,13,12,11,10,9,8,7,5,6	ESC/E(Z) complex	2	0.0003	2	0.0011	0.0790279
	GO:0005674	14,13,12,11,10,9,8,5,7	transcription factor TFIIF complex	2	0.0003	2	0.0011	0.0790279
	GO:0008043	6,5,4	ferritin complex	2	0.0003	2	0.0011	0.0790279
	GO:0042824	10,9,8,7,6,4,5	MHC class I peptide loading complex	2	0.0003	2	0.0011	0.0790279
	GO:0042382	14,13,12,11,10,9,8,7	paraspeckles	2	0.0003	2	0.0011	0.0790279
	GO:0016600	9,8,7,6,5,4	flotillin complex	2	0.0003	2	0.0011	0.0790279
	GO:0045252	6,5,4	oxoglutarate dehydrogenase complex	2	0.0003	2	0.0011	0.0790279
	GO:0031372	7,6,5	UBC13-MMS2 complex	2	0.0003	2	0.0011	0.0790279
	GO:0005685	11,12,10,9,8,7,6,5	snRNP U1	2	0.0003	2	0.0011	0.0790279
	GO:0030904	6,5,4	retromer complex	2	0.0003	2	0.0011	0.0790279
	GO:0005638	12,13,14,11,10,9,8,7,6,5	lamin filament	2	0.0003	2	0.0011	0.0790279
	GO:0031213	14,13,12,11,10,9,8,5,7	RSF complex	2	0.0003	2	0.0011	0.0790279
	GO:0016514	14,13,12,11,10,9,8,5,7	SWI/SNF complex	7	0.0011	4	0.0022	0.0811966
	GO:0005689	11,10,9,8,7,6,5	U12-dependent spliceosome	7	0.0011	4	0.0022	0.0811966
	GO:0005801	10,9,8,7,6,5	cis-Golgi network	7	0.0011	4	0.0022	0.0811966
	GO:0005901	7,6,5	caveola	7	0.0011	4	0.0022	0.0811966
	GO:0005881	11,10,9,8,7,6	cytoplasmic microtubule	7	0.0011	4	0.0022	0.0811966
	GO:0045334	12,11,10,9,8,7	clathrin-coated endocytic vesicle	7	0.0011	4	0.0022	0.0811966
	GO:0030658	11,10,9,8,7,6	transport vesicle membrane	16	0.0025	7	0.0039	0.0813856
	GO:0019867	6,5,4	outer membrane	26	0.0041	10	0.0056	0.0833376
	GO:0005769	9,8,7,6	early endosome	17	0.0027	7	0.0039	0.0995081
	GO:0030660	11,10,9,8,7,6,5	Golgi-associated vesicle membrane	17	0.0027	7	0.0039	0.0995081
	GO:0030135	10,9,8,7,6	coated vesicle	73	0.0115	21	0.0118	0.102508
	GO:0005665	13,14,12,11,10,9,8,7,5,6	DNA-directed RNA polymerase II, core complex	14	0.0022	6	0.0034	0.105758
	GO:0005770	9,8,7,6	late endosome	14	0.0022	6	0.0034	0.105758
	GO:0043596	12,11,10,9,8,7,6	nuclear replication fork	14	0.0022	6	0.0034	0.105758
	GO:0000159	6,5,4	protein phosphatase type 2A complex	14	0.0022	6	0.0034	0.105758
	GO:0005802	10,9,8,7,6,5	trans-Golgi network	14	0.0022	6	0.0034	0.105758
	GO:0030864	11,10,9,8,7,6,5	cortical actin cytoskeleton	14	0.0022	6	0.0034	0.105758
	GO:0005746	12,11,10,13,9,8,7,6,5	mitochondrial respiratory chain	21	0.0033	8	0.0045	0.108791
	GO:0016323	7,6,5	basolateral plasma membrane	40	0.0063	13	0.0073	0.111402
	GO:0000313	9,8,7,6,5	organellar ribosome	11	0.0017	5	0.0028	0.111987
	GO:0005761	11,10,9,12,8,7,6,5	mitochondrial ribosome	11	0.0017	5	0.0028	0.111987
	GO:0005851	8,7,6,5,4	eukaryotic translation initiation factor 2B complex	5	0.0008	3	0.0017	0.114825
	GO:0012507	12,11,10,9,8,7,6	ER to Golgi transport vesicle membrane	5	0.0008	3	0.0017	0.114825
	GO:0030134	11,10,9,8,7,6	ER to Golgi transport vesicle	5	0.0008	3	0.0017	0.114825
	GO:0005662	12,14,13,11,10,9,8,7,4,6	DNA replication factor A complex	5	0.0008	3	0.0017	0.114825
	GO:0005776	9,8,7,6	autophagic vacuole	5	0.0008	3	0.0017	0.114825
	GO:0030127	13,11,12,10,9,8,7,6,5	COPII vesicle coat	5	0.0008	3	0.0017	0.114825
	GO:0005678	14,13,12,11,10,9,8,5,7	chromatin assembly complex	5	0.0008	3	0.0017	0.114825
	GO:0005788	10,9,8,7,6,4,5	endoplasmic reticulum lumen	8	0.0013	4	0.0022	0.116784
	GO:0008091	12,10,11,9,8,7,6,5	spectrin	8	0.0013	4	0.0022	0.116784
	GO:0030964	6,5,4	NADH dehydrogenase complex (quinone)	18	0.0028	7	0.0039	0.117104
	GO:0045271	6,5,7,4	respiratory chain complex I	18	0.0028	7	0.0039	0.117104
	GO:0000119	14,13,12,11,10,9,8,7,5,4,6	mediator complex	18	0.0028	7	0.0039	0.117104
	GO:0005747	13,12,11,10,14,9,7,8,6,5	mitochondrial respiratory chain complex I	18	0.0028	7	0.0039	0.117104
	GO:0005912	8,7,6	adherens junction	33	0.0052	11	0.0062	0.118026
	GO:0031301	9,8,7,6,5	integral to organelle membrane	49	0.0077	14	0.0079	0.1255
	GO:0005741	11,10,12,9,8,7,6,5	mitochondrial outer membrane	15	0.0024	6	0.0034	0.12676
	GO:0030880	6,5,4	RNA polymerase complex	19	0.003	7	0.0039	0.133338
	GO:0005925	10,9,8	focal adhesion	19	0.003	7	0.0039	0.133338
	GO:0000118	14,13,12,11,10,9,8,5,7	histone deacetylase complex	23	0.0036	8	0.0045	0.135564
	GO:0030055	8,7,6	cell-matrix junction	23	0.0036	8	0.0045	0.135564
	GO:0030863	10,9,8,7,6	cortical cytoskeleton	23	0.0036	8	0.0045	0.135564
	GO:0030894	11,10,9,8,7,6,4,5	replisome	12	0.0019	5	0.0028	0.138057
	GO:0032432	10,9,8,7,6,5	actin filament bundle	12	0.0019	5	0.0028	0.138057
	GO:0001725	11,10,9,8,7,6	stress fiber	12	0.0019	5	0.0028	0.138057
	GO:0043601	13,12,11,10,9,8,7,5,6	nuclear replisome	12	0.0019	5	0.0028	0.138057
	GO:0005720	13,12,11,10,9,8,7	nuclear heterochromatin	9	0.0014	4	0.0022	0.151164
	GO:0005924	9,8,7	cell-substrate adherens junction	21	0.0033	7	0.0039	0.159099
	GO:0000781	10,9,8,7,6,5	chromosome, telomeric region	21	0.0033	7	0.0039	0.159099
	GO:0005941	4	unlocalized protein complex	13	0.0021	5	0.0028	0.16132
	GO:0030286	11,10,9,8,7,5,6	dynein complex	13	0.0021	5	0.0028	0.16132
	GO:0030140	12,11,10,9,8,7,6	trans-Golgi network transport vesicle	17	0.0027	6	0.0034	0.162076
	GO:0031984	8,7,6,5,4	organelle subcompartment	6	0.0009	3	0.0017	0.165136
	GO:0005814	10,9,8,11,12,7,6,5	centriole	6	0.0009	3	0.0017	0.165136
	GO:0016581	15,14,13,12,11,10,9,6,8	NuRD complex	6	0.0009	3	0.0017	0.165136
	GO:0031985	11,10,9,8,7,6,5	Golgi cisterna	6	0.0009	3	0.0017	0.165136
	GO:0031519	10,9,8,7,6,4,5	PcG protein complex	6	0.0009	3	0.0017	0.165136
	GO:0045323	9,7,8,6,5	interleukin-1 receptor complex	3	0.0005	2	0.0011	0.170476
	GO:0032153	4.3	cell division site	3	0.0005	2	0.0011	0.170476
	GO:0031229	13,14,12,11,9,10,8,7,6,5	intrinsic to nuclear inner membrane	3	0.0005	2	0.0011	0.170476
	GO:0005686	11,12,10,9,8,7,6,5	snRNP U2	3	0.0005	2	0.0011	0.170476
	GO:0008278	10,9,8,7,6,4,5	cohesin complex	3	0.0005	2	0.0011	0.170476
	GO:0031371	6,5,4	ubiquitin conjugating enzyme complex	3	0.0005	2	0.0011	0.170476
	GO:0000314	10,11,9,8,7,5,6	organellar small ribosomal subunit	3	0.0005	2	0.0011	0.170476
	GO:0005762	9,12,11,10,13,8,7,6,5	mitochondrial large ribosomal subunit	3	0.0005	2	0.0011	0.170476
	GO:0000153	8,7,6,5	cytoplasmic ubiquitin ligase complex	3	0.0005	2	0.0011	0.170476
	GO:0032154	6,5,4	cleavage furrow	3	0.0005	2	0.0011	0.170476
	GO:0001739	14,13,10,12,11,9,8,7	sex chromatin	3	0.0005	2	0.0011	0.170476
	GO:0000315	10,11,9,8,7,6	organellar large ribosomal subunit	3	0.0005	2	0.0011	0.170476
	GO:0005763	12,11,10,9,13,8,7,6,5	mitochondrial small ribosomal subunit	3	0.0005	2	0.0011	0.170476
	GO:0005721	12,11,10,9,8,7,6	centric heterochromatin	3	0.0005	2	0.0011	0.170476
	GO:0000803	9,8,7,6	sex chromosome	3	0.0005	2	0.0011	0.170476
	GO:0042788	9,8,7,6,5	polysomal ribosome	3	0.0005	2	0.0011	0.170476
	GO:0032155	5,4,3	cell division site part	3	0.0005	2	0.0011	0.170476
	GO:0000145	10,9,8,7,6,4	exocyst	3	0.0005	2	0.0011	0.170476
	GO:0005639	14,15,13,12,10,11,9,8,7,6	integral to nuclear inner membrane	3	0.0005	2	0.0011	0.170476
	GO:0005672	14,13,12,11,10,9,8,5,7	transcription factor TFIIA complex	3	0.0005	2	0.0011	0.170476
	GO:0055029	8,7,6	nuclear DNA-directed RNA polymerase complex	18	0.0028	6	0.0034	0.174804
	GO:0031968	9,8,7,6,5,4	organelle outer membrane	18	0.0028	6	0.0034	0.174804
	GO:0000428	7,6,5	DNA-directed RNA polymerase complex	18	0.0028	6	0.0034	0.174804
	GO:0030139	10,9,8,7,6	endocytic vesicle	14	0.0022	5	0.0028	0.180437
	GO:0005884	10,9,8,7,6,5	actin filament	20	0.0032	6	0.0034	0.188652
	GO:0031228	11,10,9,8,7,6,5	intrinsic to Golgi membrane	11	0.0017	4	0.0022	0.204687
	GO:0012510	13,12,11,10,9,8,7,6	trans-Golgi network transport vesicle membrane	11	0.0017	4	0.0022	0.204687
	GO:0030173	12,11,10,9,8,7,6	integral to Golgi membrane	11	0.0017	4	0.0022	0.204687
	GO:0030130	14,13,12,11,10,9,8,7,6,5	clathrin coat of trans-Golgi network vesicle	11	0.0017	4	0.0022	0.204687
	GO:0005744	12,11,10,13,9,8,7,6,5,4	mitochondrial inner membrane presequence translocase complex	7	0.0011	3	0.0017	0.207792
	GO:0005791	9,8,7,6	rough endoplasmic reticulum	7	0.0011	3	0.0017	0.207792
	GO:0005871	11,10,9,8,7,5,6	kinesin complex	14	0.0022	4	0.0022	0.230705
	GO:0000930	10,9,8,12,7,11,6,4	gamma-tubulin complex	8	0.0013	3	0.0017	0.23904
	GO:0042613	8,7,6,5	MHC class II protein complex	8	0.0013	3	0.0017	0.23904
	GO:0045263	7,6,5,8,4	proton-transporting ATP synthase complex, coupling factor F(o)	4	0.0006	2	0.0011	0.245146
	GO:0033177	7,6,5,4	proton-transporting two-sector ATPase complex, proton-transporting domain	4	0.0006	2	0.0011	0.245146
	GO:0005862	10,12,11,9,8,7,6,5	muscle thin filament tropomyosin	4	0.0006	2	0.0011	0.245146
	GO:0032039	14,13,12,11,10,9,8,7,5,4,6	integrator complex	4	0.0006	2	0.0011	0.245146
	GO:0043190	6,5,4	ATP-binding cassette (ABC) transporter complex	4	0.0006	2	0.0011	0.245146
	GO:0042589	12,11,10,9,8,7	zymogen granule membrane	4	0.0006	2	0.0011	0.245146
	GO:0000138	12,11,10,9,8,7,6	Golgi trans cisterna	4	0.0006	2	0.0011	0.245146
	GO:0005955	6,5,4	calcineurin complex	4	0.0006	2	0.0011	0.245146
	GO:0031253	6,5,7,4	cell projection membrane	4	0.0006	2	0.0011	0.245146
	GO:0005902	5.4	microvillus	9	0.0014	3	0.0017	0.257784
	GO:0005732	13,11,12,10,9,7,8,6,5,4	small nucleolar ribonucleoprotein complex	9	0.0014	3	0.0017	0.257784
	GO:0030175	5.4	filopodium	9	0.0014	3	0.0017	0.257784
	GO:0005913	9,8,7	cell-cell adherens junction	9	0.0014	3	0.0017	0.257784
	GO:0031970	9,8,7,6,5,4	organelle envelope lumen	9	0.0014	3	0.0017	0.257784
	GO:0016607	14,13,12,11,10,9,8,7	nuclear speck	10	0.0016	3	0.0017	0.264743
	GO:0005971	8,7,6,5,4	ribonucleoside-diphosphate reductase complex	1	0.0002	1	0.0006	0.281176
	GO:0009330	5	DNA topoisomerase complex (ATP-hydrolyzing)	1	0.0002	1	0.0006	0.281176
	GO:0000441	4	SSL2-core TFIIH complex	1	0.0002	1	0.0006	0.281176
	GO:0031264	7,6,5,4	death-inducing signaling complex	1	0.0002	1	0.0006	0.281176
	GO:0043626	6,5,4	PCNA complex	1	0.0002	1	0.0006	0.281176
	GO:0005700	9,8,7,6	polytene chromosome	1	0.0002	1	0.0006	0.281176
	GO:0032839	7,6,9,8,5	dendrite cytoplasm	1	0.0002	1	0.0006	0.281176
	GO:0001891	7,6,5	phagocytic cup	1	0.0002	1	0.0006	0.281176
	GO:0005895	9,7,8,6,5	interleukin-5 receptor complex	1	0.0002	1	0.0006	0.281176
	GO:0009320	5	phosphoribosylaminoimidazole carboxylase complex	1	0.0002	1	0.0006	0.281176
	GO:0016939	12,11,10,9,8,6,7	kinesin II complex	1	0.0002	1	0.0006	0.281176
	GO:0000300	6.5	peripheral to membrane of membrane fraction	1	0.0002	1	0.0006	0.281176
	GO:0005854	8,7,6,5,4	nascent polypeptide-associated complex	1	0.0002	1	0.0006	0.281176
	GO:0035030	11,10,9,8,7,5	phosphoinositide 3-kinase complex, class IA	1	0.0002	1	0.0006	0.281176
	GO:0019008	5	molybdopterin synthase complex	1	0.0002	1	0.0006	0.281176
	GO:0005956	6,5,4	protein kinase CK2 complex	1	0.0002	1	0.0006	0.281176
	GO:0005847	14,13,12,11,10,9,8,5,7	mRNA cleavage and polyadenylation specificity factor complex	1	0.0002	1	0.0006	0.281176
	GO:0001740	15,14,11,13,12,10,9,8	Barr body	1	0.0002	1	0.0006	0.281176
	GO:0000799	12,11,10,9,8,7,5,6	nuclear condensin complex	1	0.0002	1	0.0006	0.281176
	GO:0042597	4.3	periplasmic space	1	0.0002	1	0.0006	0.281176
	GO:0008280	11,10,9,8,7,6,5,4	cohesin core heterodimer	1	0.0002	1	0.0006	0.281176
	GO:0045267	8,7,6,5,9,4	proton-transporting ATP synthase, catalytic core	1	0.0002	1	0.0006	0.281176
	GO:0005688	11,12,10,9,8,7,6,5	snRNP U6	1	0.0002	1	0.0006	0.281176
	GO:0030014	14,13,12,11,10,9,8,5,7	CCR4-NOT complex	1	0.0002	1	0.0006	0.281176
	GO:0000275	13,12,11,10,14,9,8,7,6,5	mitochondrial proton-transporting ATP synthase complex, catalytic core F(1)	1	0.0002	1	0.0006	0.281176
	GO:0005818	8,10,11,9,7,6,5	aster	1	0.0002	1	0.0006	0.281176
	GO:0005701	11,10,9,8,7,6	polytene chromosome chromocenter	1	0.0002	1	0.0006	0.281176
	GO:0031021	9,8,11,7,10,6	interphase microtubule organizing center	1	0.0002	1	0.0006	0.281176
	GO:0019035	10,9,8,7,6,4,5	viral integration complex	1	0.0002	1	0.0006	0.281176
	GO:0030112	5.4	glycocalyx	1	0.0002	1	0.0006	0.281176
	GO:0005787	11,10,9,8,7,6,5,4	signal peptidase complex	1	0.0002	1	0.0006	0.281176
	GO:0000439	4.5	core TFIIH complex	1	0.0002	1	0.0006	0.281176
	GO:0000221	11,10,12,9,8,7,6	vacuolar proton-transporting V-type ATPase, V1 domain	1	0.0002	1	0.0006	0.281176
	GO:0005754	14,13,12,11,10,15,9,8,7,6,5	mitochondrial proton-transporting ATP synthase, catalytic core	1	0.0002	1	0.0006	0.281176
	GO:0009341	5	beta-galactosidase complex	1	0.0002	1	0.0006	0.281176
	GO:0005958	5	DNA-dependent protein kinase complex	1	0.0002	1	0.0006	0.281176
	GO:0030874	13,12,11,10,9,8,7,6	nucleolar chromatin	1	0.0002	1	0.0006	0.281176
	GO:0031528	7,6,8,5	microvillus membrane	1	0.0002	1	0.0006	0.281176
	GO:0032838	6,5,8,7,4	cell projection cytoplasm	1	0.0002	1	0.0006	0.281176
	GO:0031074	6,5,4	nucleocytoplasmic shuttling complex	1	0.0002	1	0.0006	0.281176
	GO:0005731	14,13,12,11,10,9,8,4,7	nucleolus organizer region	1	0.0002	1	0.0006	0.281176
	GO:0043204	5,4,3	perikaryon	1	0.0002	1	0.0006	0.281176
	GO:0010369	10,9,8,7,6,5	chromocenter	1	0.0002	1	0.0006	0.281176
	GO:0005852	8,7,6,5,4	eukaryotic translation initiation factor 3 complex	1	0.0002	1	0.0006	0.281176
	GO:0017177	10,9,8,7,6,4,5	alpha-glucosidase II complex	1	0.0002	1	0.0006	0.281176
	GO:0042555	12,13,11,10,9,8,7,4,6	MCM complex	1	0.0002	1	0.0006	0.281176
	GO:0033180	8,7,6,5	proton-transporting V-type ATPase, V1 domain	1	0.0002	1	0.0006	0.281176
	GO:0008352	10,9,8,11,12,7,6,5	katanin complex	1	0.0002	1	0.0006	0.281176
	GO:0005826	6,5,10,9,8,7,4	contractile ring	1	0.0002	1	0.0006	0.281176
	GO:0042825	11,10,9,8,7,6,5,4	TAP complex	1	0.0002	1	0.0006	0.281176
	GO:0031265	8,7,6,5	CD95 death-inducing signaling complex	1	0.0002	1	0.0006	0.281176
	GO:0000235	9,11,12,10,8,7,6	astral microtubule	1	0.0002	1	0.0006	0.281176
	GO:0009353	11,10,9,12,8,7,6,5	mitochondrial oxoglutarate dehydrogenase complex	1	0.0002	1	0.0006	0.281176
	GO:0000805	10,9,8,7	X chromosome	1	0.0002	1	0.0006	0.281176
	GO:0000242	10,9,8,11,12,7,6,5	pericentriolar material	5	0.0008	2	0.0011	0.293751
	GO:0030677	7,6,5,4	ribonuclease P complex	5	0.0008	2	0.0011	0.293751
	GO:0010008	9,10,8,7,6,5,4	endosome membrane	5	0.0008	2	0.0011	0.293751
	GO:0044440	8,9,7,6,5,4	endosomal part	5	0.0008	2	0.0011	0.293751
	GO:0005658	12,14,13,11,10,9,8,7,4,6	alpha DNA polymerase:primase complex	5	0.0008	2	0.0011	0.293751
	GO:0030867	11,10,9,8,7,6,5	rough endoplasmic reticulum membrane	5	0.0008	2	0.0011	0.293751
	GO:0042588	11,10,9,8,7	zymogen granule	5	0.0008	2	0.0011	0.293751
	GO:0042719	11,10,9,12,8,7,6,4,5	mitochondrial intermembrane space protein transporter complex	5	0.0008	2	0.0011	0.293751
	GO:0009925	5,7,8,6,4	basal plasma membrane	6	0.0009	2	0.0011	0.316775
	GO:0016272	10,9,8,7,6,4	prefoldin complex	6	0.0009	2	0.0011	0.316775
	GO:0031594	3	neuromuscular junction	6	0.0009	2	0.0011	0.316775
	GO:0030667	11,10,9,8,7,6	secretory granule membrane	6	0.0009	2	0.0011	0.316775
	GO:0000299	6.5	integral to membrane of membrane fraction	6	0.0009	2	0.0011	0.316775
	GO:0045178	4.3	basal part of cell	6	0.0009	2	0.0011	0.316775
	GO:0005758	10,9,11,8,7,6,5	mitochondrial intermembrane space	7	0.0011	2	0.0011	0.318809
	GO:0051233	11,10,9,8,7,6,5	spindle midzone	2	0.0003	1	0.0006	0.404296
	GO:0008290	10,9,8,7,6,4,5	F-actin capping protein complex	2	0.0003	1	0.0006	0.404296
	GO:0042587	8,7,6,5	glycogen granule	2	0.0003	1	0.0006	0.404296
	GO:0008250	11,10,9,8,7,6,5,4	oligosaccharyl transferase complex	2	0.0003	1	0.0006	0.404296
	GO:0030981	11,10,9,8,7	cortical microtubule cytoskeleton	2	0.0003	1	0.0006	0.404296
	GO:0030312	4.3	external encapsulating structure	2	0.0003	1	0.0006	0.404296
	GO:0030056	6,8,9,7,5	hemidesmosome	2	0.0003	1	0.0006	0.404296
	GO:0005784	12,10,11,9,8,7,6,5,4	translocon complex	2	0.0003	1	0.0006	0.404296
	GO:0042405	7,10,9,8,6,5	nuclear inclusion body	2	0.0003	1	0.0006	0.404296
	GO:0032311	4.3	angiogenin-PRI complex	2	0.0003	1	0.0006	0.404296
	GO:0005916	10,9,8	fascia adherens	2	0.0003	1	0.0006	0.404296
	GO:0031526	6,7,8,5	brush border membrane	2	0.0003	1	0.0006	0.404296
	GO:0031616	10,9,11,12,8,7,6	spindle pole centrosome	2	0.0003	1	0.0006	0.404296
	GO:0030870	10,9,8,7,6,4,5	Mre11 complex	2	0.0003	1	0.0006	0.404296
	GO:0030891	9,8,7,6	VCB complex	2	0.0003	1	0.0006	0.404296
	GO:0032301	11,10,9,8,7,5,6	MutSalpha complex	2	0.0003	1	0.0006	0.404296
	GO:0005827	12,11,10,9,8,7,6	polar microtubule	2	0.0003	1	0.0006	0.404296
	GO:0005742	12,11,10,13,9,8,7,6,5,4	mitochondrial outer membrane translocase complex	2	0.0003	1	0.0006	0.404296
	GO:0000506	10,9,8,7,6,4,5	glycosylphosphatidylinositol-N-acetylglucosaminyltransferase (GPI-GnT) complex	2	0.0003	1	0.0006	0.404296
	GO:0042827	11,10,9,8,7	platelet dense granule	2	0.0003	1	0.0006	0.404296
	GO:0005641	11,10,9,8,7,6,5	nuclear envelope lumen	2	0.0003	1	0.0006	0.404296
	GO:0045298	11,10,9,8,7,6,4,5	tubulin complex	2	0.0003	1	0.0006	0.404296
	GO:0005771	10,9,8,7	multivesicular body	2	0.0003	1	0.0006	0.404296
	GO:0031306	12,11,10,13,9,8,7,6,5	intrinsic to mitochondrial outer membrane	2	0.0003	1	0.0006	0.404296
	GO:0001940	10,9,8,7	male pronucleus	2	0.0003	1	0.0006	0.404296
	GO:0000015	10,9,8,7,6,4	phosphopyruvate hydratase complex	2	0.0003	1	0.0006	0.404296
	GO:0000172	7,6,5,4	ribonuclease MRP complex	2	0.0003	1	0.0006	0.404296
	GO:0031307	13,12,11,14,10,9,8,7,6	integral to mitochondrial outer membrane	2	0.0003	1	0.0006	0.404296
	GO:0016471	10,9,11,8,7,6,5	vacuolar proton-transporting V-type ATPase complex	3	0.0005	1	0.0006	0.435968
	GO:0001931	5.4	uropod	3	0.0005	1	0.0006	0.435968
	GO:0000127	14,13,12,11,10,9,8,5,7	transcription factor TFIIIC complex	3	0.0005	1	0.0006	0.435968
	GO:0000176	7,10,9,8,6,5	nuclear exosome (RNase complex)	3	0.0005	1	0.0006	0.435968
	GO:0032300	10,9,8,7,6,4,5	mismatch repair complex	3	0.0005	1	0.0006	0.435968
	GO:0031254	4.3	trailing edge	3	0.0005	1	0.0006	0.435968
	GO:0005811	8,7,6,5	lipid particle	3	0.0005	1	0.0006	0.435968
	GO:0000796	10,9,8,7,6,4,5	condensin complex	3	0.0005	1	0.0006	0.435968
	GO:0001939	10,9,8,7	female pronucleus	3	0.0005	1	0.0006	0.435968
	GO:0005584	6,5,7	collagen type I	3	0.0005	1	0.0006	0.435968
	GO:0031501	6,5,4	mannosyltransferase complex	3	0.0005	1	0.0006	0.435968
	GO:0032421	8,7,6,5	stereocilium bundle	3	0.0005	1	0.0006	0.435968
	GO:0005816	9,8,12,11,10,7,6,5	spindle pole body	3	0.0005	1	0.0006	0.435968
	GO:0032420	6,9,8,5,7	stereocilium	3	0.0005	1	0.0006	0.435968
	GO:0000940	13,12,10,11,9,8,7,6,4,5	outer kinetochore of condensed chromosome	3	0.0005	1	0.0006	0.435968
	GO:0005785	12,10,11,9,8,7,6,5,4	signal recognition particle receptor complex	3	0.0005	1	0.0006	0.435968
	GO:0033176	7,6,5	proton-transporting V-type ATPase complex	3	0.0005	1	0.0006	0.435968

## Sheet: depleted CC annotations
	Depleted Cellular Component (CC) annotations in the LCIN
				Annotated proteins in the LPIN		Annotated proteins in the LCIN
	GO id	depth in GO	GO description	number	percentage	number	percentage	p-value
	GO:0005576	2	extracellular region	500	0.079	33	0.0185	2.63211e-36
	GO:0044459	6,5,4	plasma membrane part	982	0.1552	134	0.0753	1.34539e-31
	GO:0031226	7,6,5	intrinsic to plasma membrane	625	0.0988	63	0.0354	6.28006e-31
	GO:0005886	5.4	plasma membrane	1177	0.186	180	0.1012	2.55345e-30
	GO:0005887	8,7,6	integral to plasma membrane	619	0.0978	63	0.0354	2.83255e-30
	GO:0044421	3.2	extracellular region part	358	0.0566	24	0.0135	1.00954e-25
	GO:0031224	6,5,4	intrinsic to membrane	1455	0.23	260	0.1461	4.94729e-25
	GO:0016021	7,6,5	integral to membrane	1446	0.2285	259	0.1456	1.16544e-24
	GO:0044425	5,4,3	membrane part	1815	0.2869	361	0.2029	1.2033e-21
	GO:0005615	4.3	extracellular space	238	0.0376	13	0.0073	1.06573e-19
	GO:0016020	4.3	membrane	2416	0.3819	539	0.303	8.38097e-17
	GO:0045202	2	synapse	153	0.0242	11	0.0062	4.73118e-11
	GO:0044456	3.2	synapse part	86	0.0136	2	0.0011	2.15766e-10
	GO:0045211	5,4,3	postsynaptic membrane	77	0.0122	2	0.0011	3.51476e-09
	GO:0005578	3.4	proteinaceous extracellular matrix	146	0.0231	13	0.0073	5.46418e-09
	GO:0030054	7,6,5	cell junction	259	0.0409	35	0.0197	5.72488e-09
	GO:0031012	2	extracellular matrix	149	0.0235	14	0.0079	1.01979e-08
	GO:0044420	3.2	extracellular matrix part	64	0.0101	5	0.0028	4.36666e-05
	GO:0005604	4,3,5	basement membrane	48	0.0076	3	0.0017	0.0001303
	GO:0009986	4.3	cell surface	82	0.013	11	0.0062	0.0007623
	GO:0008021	12,11,10,9,8	synaptic vesicle	29	0.0046	1	0.0006	0.0007737
	GO:0009897	5,7,6,4	external side of plasma membrane	35	0.0055	2	0.0011	0.0008534
	GO:0008076	9,7,8,6,5,4	voltage-gated potassium channel complex	39	0.0062	3	0.0017	0.0013682
	GO:0005911	8,7,6	intercellular junction	87	0.0138	14	0.0079	0.0034327
	GO:0016327	7,6,5	apicolateral plasma membrane	54	0.0085	7	0.0039	0.0043865
	GO:0043296	8,9,7,6	apical junction complex	53	0.0084	7	0.0039	0.0053206
	GO:0005923	9,10,8,7	tight junction	43	0.0068	5	0.0028	0.0059205
	GO:0043235	4	receptor complex	58	0.0092	9	0.0051	0.0108374
	GO:0016459	10,9,8,7,6,4,5	myosin complex	33	0.0052	4	0.0022	0.0176154
	GO:0005624	5.4	membrane fraction	302	0.0477	75	0.0422	0.0228304
	GO:0000267	4.3	cell fraction	428	0.0676	110	0.0618	0.0232163
	GO:0031982	3	vesicle	199	0.0315	47	0.0264	0.0232435
	GO:0042995	4.3	cell projection	184	0.0291	43	0.0242	0.0234839
	GO:0043005	5.4	neuron projection	53	0.0084	9	0.0051	0.0236692
	GO:0019897	7,6,5	extrinsic to plasma membrane	31	0.0049	4	0.0022	0.0262707
	GO:0045121	7,6,5	lipid raft	26	0.0041	3	0.0017	0.0289491
	GO:0031410	8,7,6,5,4	cytoplasmic vesicle	194	0.0307	47	0.0264	0.0312804
	GO:0031988	4	membrane-bound vesicle	134	0.0212	31	0.0174	0.0343222
	GO:0045111	9,8,7,6	intermediate filament cytoskeleton	42	0.0066	7	0.0039	0.0357099
	GO:0005882	10,9,8,7,6,5	intermediate filament	42	0.0066	7	0.0039	0.0357099
	GO:0030136	11,10,9,8,7	clathrin-coated vesicle	57	0.009	11	0.0062	0.0404277
	GO:0030427	4.3	site of polarized growth	15	0.0024	1	0.0006	0.0413334
	GO:0044449	9,8,7,6,5	contractile fiber part	41	0.0065	7	0.0039	0.0414401
	GO:0016023	9,8,7,6,5	cytoplasmic membrane-bound vesicle	131	0.0207	31	0.0174	0.041853
	GO:0019898	6,5,4	extrinsic to membrane	52	0.0082	10	0.0056	0.0462307
	GO:0043292	8,7,6,5	contractile fiber	44	0.007	8	0.0045	0.0475013
	GO:0005581	4,3,5	collagen	19	0.003	2	0.0011	0.0492084
	GO:0005929	5,8,7,4,6	cilium	19	0.003	2	0.0011	0.0492084
	GO:0044463	5,4,3	cell projection part	23	0.0036	3	0.0017	0.0532219
	GO:0005834	8,7,6,4	heterotrimeric G-protein complex	23	0.0036	3	0.0017	0.0532219
	GO:0030426	5.4	growth cone	14	0.0022	1	0.0006	0.0537027
	GO:0030016	9,8,7,6	myofibril	39	0.0062	7	0.0039	0.0549685
	GO:0030424	6.5	axon	26	0.0041	4	0.0022	0.0653177
	GO:0030017	10,9,8,7,6	sarcomere	33	0.0052	6	0.0034	0.0734694
	GO:0030141	10,9,8,7,6	secretory granule	21	0.0033	3	0.0017	0.0774572
	GO:0042579	8,7,6,5	microbody	43	0.0068	9	0.0051	0.0825674
	GO:0005777	9,8,7,6	peroxisome	43	0.0068	9	0.0051	0.0825674
	GO:0045177	4.3	apical part of cell	28	0.0044	5	0.0028	0.0868996
	GO:0031300	8,7,6,5,4	intrinsic to organelle membrane	50	0.0079	14	0.0079	0.125302
	GO:0000152	10,9,8,7,6,5	nuclear ubiquitin ligase complex	14	0.0022	2	0.0011	0.136826
	GO:0005626	5.4	insoluble fraction	14	0.0022	2	0.0011	0.136826
	GO:0005903	5.4	brush border	10	0.0016	1	0.0006	0.143957
	GO:0031231	11,12,10,9,8,7,6,5	intrinsic to peroxisomal membrane	10	0.0016	1	0.0006	0.143957
	GO:0005859	10,9,8,12,11,7,6	muscle myosin complex	10	0.0016	1	0.0006	0.143957
	GO:0016460	11,10,9,8,7,5,6	myosin II complex	10	0.0016	1	0.0006	0.143957
	GO:0005680	11,10,9,8,7,6	anaphase-promoting complex	10	0.0016	1	0.0006	0.143957
	GO:0005779	12,13,11,10,9,8,7,6	integral to peroxisomal membrane	10	0.0016	1	0.0006	0.143957
	GO:0005669	14,13,12,11,10,9,8,5,7	transcription factor TFIID complex	17	0.0027	3	0.0017	0.148618
	GO:0016324	5,7,6,4	apical plasma membrane	17	0.0027	3	0.0017	0.148618
	GO:0008305	9,7,8,6,5	integrin complex	23	0.0036	5	0.0028	0.155376
	GO:0019717	6.5	synaptosome	31	0.0049	8	0.0045	0.155624
	GO:0044452	12,10,11,9,8,7,6,5	nucleolar part	22	0.0035	5	0.0028	0.169208
	GO:0001533	9,8,7,6	cornified envelope	9	0.0014	1	0.0006	0.180301
	GO:0000786	11,10,9,8,7,6,4,5	nucleosome	21	0.0033	5	0.0028	0.181933
	GO:0030425	6.5	dendrite	21	0.0033	5	0.0028	0.181933
	GO:0031227	11,10,9,8,7,6,5	intrinsic to endoplasmic reticulum membrane	23	0.0036	6	0.0034	0.182501
	GO:0030176	12,11,10,9,8,7,6	integral to endoplasmic reticulum membrane	23	0.0036	6	0.0034	0.182501
	GO:0044438	9,8,7,6,5,4	microbody part	18	0.0028	4	0.0022	0.188234
	GO:0044439	10,9,8,7,6,5	peroxisomal part	18	0.0028	4	0.0022	0.188234
	GO:0005778	10,11,9,8,7,6,5	peroxisomal membrane	18	0.0028	4	0.0022	0.188234
	GO:0031903	9,8,7,6,5,4	microbody membrane	18	0.0028	4	0.0022	0.188234
	GO:0005942	10,9,8,7,6,4	phosphoinositide 3-kinase complex	12	0.0019	2	0.0011	0.192183
	GO:0043025	4.3	cell soma	20	0.0032	5	0.0028	0.192863
	GO:0005952	6,5,4	cAMP-dependent protein kinase complex	11	0.0017	2	0.0011	0.222852
	GO:0048770	10,9,8,7,6	pigment granule	8	0.0013	1	0.0006	0.223019
	GO:0042470	11,10,9,8,7	melanosome	8	0.0013	1	0.0006	0.223019
	GO:0016363	11,10,9,8,7,6,5	nuclear matrix	15	0.0024	4	0.0022	0.226144
	GO:0030018	11,10,9,8,7,6	Z disc	13	0.0021	3	0.0017	0.234343
	GO:0005865	11,10,9,8,7,6,5	striated muscle thin filament	10	0.0016	2	0.0011	0.2537
	GO:0042383	6.5	sarcolemma	10	0.0016	2	0.0011	0.2537
	GO:0017053	13,12,11,10,9,8,7,4,6	transcriptional repressor complex	11	0.0017	3	0.0017	0.261679
	GO:0031941	11,10,9,8,7,6,4,5	filamentous actin	7	0.0011	1	0.0006	0.271532
	GO:0008023	13,12,11,10,9,8,7,4,6	transcription elongation factor complex	7	0.0011	1	0.0006	0.271532
	GO:0044437	8,9,7,6,5,4	vacuolar part	9	0.0014	2	0.0011	0.282383
	GO:0005774	9,10,8,7,6,5,4	vacuolar membrane	9	0.0014	2	0.0011	0.282383
	GO:0030057	9,10,8,7	desmosome	8	0.0013	2	0.0011	0.305559
	GO:0005583	5,4,6	fibrillar collagen	8	0.0013	2	0.0011	0.305559
	GO:0005765	10,11,9,8,7,6,5	lysosomal membrane	6	0.0009	1	0.0006	0.32383
	GO:0016328	7,6,5	lateral plasma membrane	6	0.0009	1	0.0006	0.32383
	GO:0005890	9,7,8,6,5,4	sodium:potassium-exchanging ATPase complex	6	0.0009	1	0.0006	0.32383
	GO:0015030	14,13,12,11,10,9,8,7	Cajal body	5	0.0008	1	0.0006	0.37545
	GO:0005833	10,9,8,7,6,4	hemoglobin complex	5	0.0008	1	0.0006	0.37545
	GO:0016461	11,10,9,8,7,5,6	unconventional myosin complex	5	0.0008	1	0.0006	0.37545
	GO:0042765	13,10,12,9,11,8,7,6,5,4	GPI-anchor transamidase complex	5	0.0008	1	0.0006	0.37545
	GO:0005677	14,13,12,11,10,9,8,5,7	chromatin silencing complex	5	0.0008	1	0.0006	0.37545
	GO:0005697	10,9,8,7,6,5,4	telomerase holoenzyme complex	5	0.0008	1	0.0006	0.37545
	GO:0031143	5.4	pseudopodium	4	0.0006	1	0.0006	0.41786
	GO:0045120	9,8,7,6	pronucleus	4	0.0006	1	0.0006	0.41786
	GO:0005868	12,11,10,9,8,6,7	cytoplasmic dynein complex	4	0.0006	1	0.0006	0.41786
	GO:0030121	10,15,14,13,9,12,11,8,7,6,5	AP-1 adaptor complex	4	0.0006	1	0.0006	0.41786
	GO:0030681	8,7,6,5	multimeric ribonuclease P complex	4	0.0006	1	0.0006	0.41786
	GO:0008274	12,11,10,14,9,13,8,7,6	gamma-tubulin ring complex	4	0.0006	1	0.0006	0.41786
	GO:0016234	6,5,4	inclusion body	4	0.0006	1	0.0006	0.41786
	GO:0030877	8,7,6,5,4	beta-catenin destruction complex	4	0.0006	1	0.0006	0.41786
	GO:0000931	11,10,9,13,8,12,7,6,5	gamma-tubulin large complex	4	0.0006	1	0.0006	0.41786
	GO:0005790	9,8,7,6	smooth endoplasmic reticulum	4	0.0006	1	0.0006	0.41786
	GO:0005828	12,10,11,9,8,7	kinetochore microtubule	4	0.0006	1	0.0006	0.41786
	GO:0005655	13,11,12,10,9,8,7,6	nucleolar ribonuclease P complex	4	0.0006	1	0.0006	0.41786
	GO:0000795	12,11,10,9,8,7,6	synaptonemal complex	4	0.0006	1	0.0006	0.41786
