# Supplementary material for: Functional Integrative Levels in the Human Interactome Recapitulate Organ Organization
Source: PLoS One. 2011 Jul 20;6(7):e22051. doi: 10.1371/journal.pone.0022051 (PMC3140469; doi:10.1371/journal.pone.0022051)
Supplement: Table S5 — List of the experimental techniques and their PSI-MI considered as identifying binary interactions. (XLS) [file pone.0022051.s011.xls]

## Sheet: Feuille1
PSI-MI ID	PSI-MI name
12	bioluminescence resonance energy transfer
18	two hybrid
30	cross-linking study
31	protein cross-linking with a bifunctional reagent
47	far western blotting
49	filter binding
53	fluorescence polarization spectroscopy
54	fluorescence-activated cell sorting
55	fluorescent resonance energy transfer
66	lambda phage display
71	molecular sieving
77	nuclear magnetic resonance
81	peptide array
84	phage display
89	protein array
108	t7 phage display
111	dihydrofolate reductase reconstruction
112	ubiquitin reconstruction
114	x-ray crystallography
231	mammalian protein protein interaction trap
369	lex-a dimerization assay
370	tox-r dimerization assay
397	two hybrid array
398	two hybrid pooling approach
405	competition binding
406	deacetylase assay
412	electrophoretic mobility supershift assay
423	in-gel kinase assay
424	protein kinase assay
440	saturation binding
