# Supplementary material for: Functional Integrative Levels in the Human Interactome Recapitulate Organ Organization
Source: PLoS One. 2011 Jul 20;6(7):e22051. doi: 10.1371/journal.pone.0022051 (PMC3140469; doi:10.1371/journal.pone.0022051)
Supplement: Table S6 — Matrix. Matrix representing the enrichment or the depletion of 1073 Biological Process (BP) annotations in different interaction usage bins, using the LPIN as the reference dataset. For each annotation, the column NB indicates the abundance of its instances in the reference dataset. Enrichment is represented by positive values: the greater the more enriched. Depletion is represented by negative values: the lower the more depleted. An help sheet is provided. (XLS) [file pone.0022051.s012.xls]

## Sheet: HeatMap Matrix
	GO BP annotation	NB*	Interaction Usage 1, 2, 3	Interaction Usage 4, 5, 6	Interaction Usage 7, 8, 9	Interaction Usage 10, 11, 12	Interaction Usage 13, 14, 15	Interaction Usage 16, 17, 18	Interaction Usage 19, 20, 21	Interaction Usage 22 (LCIN)
	GO:0016358 dendrite development	13	0.6872	1.2189	1.2431	1.0536	0.8611	0.8313	1.5738	-0.6284
	GO:0051656 establishment of organelle localization	20	-0.9366	-0.6656	1.0324	0.8763	0.905	1.2069	1.2335	1.0351
	GO:0051651 maintenance of cellular localization	16	0.8305	-0.6049	-0.6046	0.8425	-0.707	0.7087	0.7942	0.8402
	GO:0051650 establishment of vesicle localization	11	-0.5123	-0.5258	0.683	0.6214	0.5833	0.7538	0.6655	0.6914
	GO:0033238 regulation of amine metabolic process	31	2.343	3.2085	2.2839	3.1692	2.3949	2.8823	1.1064	-1.2441
	GO:0030855 epithelial cell differentiation	14	1.3578	2.8245	0.8067	3.1948	1.4753	0.9956	-0.8533	0.7466
	GO:0007088 regulation of mitosis	48	-1.005	-0.9425	0.975	2.2598	0.9513	2.6748	6.4347	-0.8932
	GO:0006284 base-excision repair	21	-0.7095	-0.8679	-1.215	-0.6838	1.0711	0.9038	2.1985	1.5531
	GO:0006281 DNA repair	179	-1.4829	-4.1808	-2.0669	-1.4799	2.304	5.8402	11.0432	3.0756
	GO:0015849 organic acid transport	14	-0.5412	-0.5841	-0.5778	-0.9035	-0.6323	-1.1592	-1.1231	-0.6663
	GO:0045859 regulation of protein kinase activity	154	1.1247	1.9127	3.3167	2.1826	5.0887	9.9625	2.2901	-1.146
	GO:0031109 microtubule polymerization or depolymerization	15	0.8797	0.6028	0.7624	0.8987	-0.8497	-0.6697	1.1224	0.9019
	GO:0006289 nucleotide-excision repair	23	-0.7806	-0.6775	-1.3571	-0.7272	0.797	0.824	3.2301	1.3265
	GO:0042089 cytokine biosynthetic process	51	1.5449	2.1821	1.9281	3.0587	1.6168	1.324	-2.5405	-2.0901
	GO:0006576 biogenic amine metabolic process	24	-1.1617	1.3547	-1.0022	-0.9206	-0.7812	-0.9421	-1.2387	-1.3494
	GO:0006376 mRNA splice site selection	13	-0.5916	-0.7119	-0.6979	-0.6052	-0.7168	0.6732	1.5738	3.5075
	GO:0051789 response to protein stimulus	36	0.8433	-0.8744	0.8568	-1.0416	0.8437	1.2225	1.6463	3.0088
	GO:0046651 lymphocyte proliferation	40	1.9241	2.9164	1.4966	1.6784	3.1883	1.1495	-1.1273	-1.9438
	GO:0050789 regulation of biological process	2489	3.2737	2.5657	9.6802	9.0316	12.5004	16.6492	7.9998	1.8084
	GO:0030072 peptide hormone secretion	10	1.3141	0.7204	1.1236	0.653	0.802	-0.7351	-0.8705	-0.8368
	GO:0042552 myelination	11	0.5322	-0.5258	-0.525	0.6214	-0.6067	0.6171	0.8438	1.3672
	GO:0006112 energy reserve metabolic process	27	-0.6803	0.7735	-0.7391	0.7397	-0.7846	-0.7943	-0.8165	0.8723
	GO:0006118 electron transport	89	-1.9608	-1.0902	-1.4834	-1.1322	-1.337	-2.8523	-2.2434	-1.3031
	GO:0006119 oxidative phosphorylation	32	-1.1728	-1.1366	-1.1072	-1.0804	-1.154	-0.9291	1.0324	1.1346
	GO:0007626 locomotory behavior	107	6.9023	4.9622	2.0266	1.3091	1.0547	-1.9519	-8.2264	-5.3431
	GO:0006629 lipid metabolic process	247	-1.279	-1.2059	-1.1791	1.8738	-1.3072	-1.562	1.3196	-1.6993
	GO:0009260 ribonucleotide biosynthetic process	31	0.9663	-1.0868	0.748	-1.3229	-1.3765	-1.0156	1.1064	1.7461
	GO:0009266 response to temperature stimulus	18	0.7563	1.5395	-0.7145	-0.6741	0.6915	-0.9264	-0.7503	0.9368
	GO:0050658 RNA transport	64	-3.7905	-3.1832	-2.5431	-1.0644	-1.7398	-0.9871	4.2042	7.0092
	GO:0050657 nucleic acid transport	64	-3.7905	-3.1832	-2.5431	-1.0644	-1.7398	-0.9871	4.2042	7.0092
	GO:0048812 neurite morphogenesis	84	1.0737	3.4588	2.8987	1.4825	2.8818	2.0036	-3.2846	-4.6632
	GO:0006752 group transfer coenzyme metabolic process	24	-0.8188	-1.0267	-0.6853	-0.9206	-1.6101	-1.9203	1.2116	1.2347
	GO:0006753 nucleoside phosphate metabolic process	17	-0.5944	-0.9652	0.7018	-0.791	-0.9994	-1.1152	0.8812	1.3226
	GO:0006754 ATP biosynthetic process	17	-0.5944	-0.9652	0.7018	-0.791	-0.9994	-1.1152	0.8812	1.3226
	GO:0051129 negative regulation of cell organization and biogenesis	27	1.4579	0.9225	1.1785	0.7397	-0.8956	-0.7943	0.9429	1.537
	GO:0051128 regulation of cellular component organization and biogenesis	57	0.9686	0.8748	1.5611	0.9083	1.1373	1.2998	2.0936	2.1103
	GO:0031497 chromatin assembly	40	2.3131	-1.5785	-2.6623	-1.5317	-1.6898	-0.9358	-0.9335	1.7368
	GO:0045076 regulation of interleukin-2 biosynthetic process	12	-0.5505	2.5919	0.9318	1.158	0.691	-0.6232	-0.8576	-1.0432
	GO:0008284 positive regulation of cell proliferation	164	1.532	1.8932	4.3416	3.1009	5.3141	1.2001	-1.8565	-3.4618
	GO:0008283 cell proliferation	488	2.6508	3.4295	5.3991	2.5319	5.9943	3.3924	1.5793	-2.6191
	GO:0051017 actin filament bundle formation	16	-0.7294	0.7187	-0.6388	0.6673	0.9137	1.4037	0.9815	1.0964
	GO:0051016 barbed-end actin filament capping	13	1.0091	1.2189	1.7545	0.5958	0.6621	0.6732	-0.6663	0.796
	GO:0006974 response to DNA damage stimulus	216	-1.6923	-3.957	-1.5345	-1.1945	2.3607	7.5672	9.4329	3.934
	GO:0001654 eye development	34	1.6576	1.9112	0.898	1.0617	-0.8204	1.0116	-1.6002	-1.4589
	GO:0001655 urogenital system development	27	-0.6803	1.8256	1.4906	3.9834	1.1467	-1.4302	-3.5993	-1.6185
	GO:0007409 axonogenesis	81	1.0209	3.3759	2.5052	1.4345	2.3207	1.8352	-3.5479	-4.9242
	GO:0001657 ureteric bud development	18	-0.6192	1.1468	0.8714	3.5334	1.347	-1.2186	-2.3249	-1.2042
	GO:0018108 peptidyl-tyrosine phosphorylation	34	2.0404	5.0828	2.3737	4.2982	2.3765	3.1791	1.4066	-0.9907
	GO:0022404 molting cycle process	11	1.7678	0.9993	1.5075	0.8758	2.1009	2.0516	-0.6336	-0.582
	GO:0022405 hair cycle process	11	1.7678	0.9993	1.5075	0.8758	2.1009	2.0516	-0.6336	-0.582
	GO:0045449 regulation of transcription	1198	1.8855	-1.5018	1.8947	3.7878	4.1051	8.6873	5.8633	3.0283
	GO:0022403 cell cycle phase	230	-1.7028	-1.3829	-1.1641	1.4723	1.2721	4.3498	7.675	1.9936
	GO:0045445 myoblast differentiation	24	0.7879	1.3547	2.7688	1.136	2.1605	1.3366	-1.5354	-0.8459
	GO:0045444 fat cell differentiation	13	0.6872	1.2189	1.7545	0.5958	1.6458	0.8313	-0.6663	-0.6284
	GO:0043632 modification-dependent macromolecule catabolic process	97	-1.6864	-1.0087	0.998	-1.684	-1.3382	-1.9369	6.5773	8.8037
	GO:0051301 cell division	163	-3.0083	-1.3161	-1.093	-1.2013	-1.1519	5.1349	4.4945	2.1712
	GO:0050931 pigment cell differentiation	10	0.5436	1.1035	1.6806	-0.5238	0.5908	1.7241	-0.8705	-0.5935
	GO:0019216 regulation of lipid metabolic process	20	1.2452	1.3369	1.0324	1.9084	1.1488	0.7345	0.99	-0.8083
	GO:0019219 regulation of nucleobase, nucleoside, nucleotide and nucleic acid metabolic process	1244	1.8124	-1.5627	1.8153	3.5275	4.1506	9.5377	7.2996	3.5093
	GO:0019748 secondary metabolic process	17	0.7897	-0.6868	-0.6107	-0.6465	-1.4497	-1.1152	-0.9503	0.7937
	GO:0040011 locomotion	48	0.8888	1.2789	1.8375	1.6552	2.4761	1.5347	1.2109	-1.1341
	GO:0051272 positive regulation of cell motility	14	-0.5412	0.7939	0.8067	1.8466	1.4753	0.9956	1.3146	-0.6663
	GO:0051271 negative regulation of cell motility	15	0.6372	0.6028	1.9976	0.6856	0.9872	1.188	0.8681	0.713
	GO:0051270 regulation of cell motility	47	0.9032	1.1272	1.6151	1.7251	2.596	1.6193	1.2851	-1.0926
	GO:0040014 regulation of body size	18	1.4137	6.9569	0.6831	0.9829	1.347	0.9016	-0.7503	0.9368
	GO:0040017 positive regulation of locomotion	14	-0.5412	0.7939	0.8067	1.8466	1.4753	0.9956	1.3146	-0.6663
	GO:0001837 epithelial to mesenchymal transition	12	-0.5505	0.9154	0.6485	0.6031	1.8512	1.7563	0.6498	-0.7125
	GO:0032989 cellular structure morphogenesis	277	-1.2021	2.2157	3.6128	2.5228	2.0742	2.8715	2.5666	-1.34
	GO:0032623 interleukin-2 production	14	-0.6354	2.8245	0.8067	1.3482	0.7999	0.7704	-0.8533	-1.262
	GO:0007160 cell-matrix adhesion	59	0.8684	4.1578	1.1066	1.2909	3.3139	1.5105	1.8321	0.9451
	GO:0007163 establishment and/or maintenance of cell polarity	22	-1.0473	0.7374	1.2056	2.0925	0.7288	0.7663	0.9961	1.1345
	GO:0007165 signal transduction	1839	16.4985	20.6798	22.6959	25.5278	17.1729	9.8364	-2.7174	-13.0819
	GO:0007166 cell surface receptor linked signal transduction	754	16.631	25.8978	19.4859	13.8534	6.552	3.3039	-8.7929	-10.7524
	GO:0007167 enzyme linked receptor protein signaling pathway	215	1.8251	9.4389	14.9701	7.5425	14.205	7.3795	1.2577	-2.798
	GO:0007169 transmembrane receptor protein tyrosine kinase signaling pathway	153	1.3922	4.9993	9.3205	3.838	8.138	5.4982	1.2493	-2.3611
	GO:0002455 humoral immune response mediated by circulating immunoglobulin	16	0.8305	0.7187	-0.6388	0.8425	-0.9227	-1.017	-1.4351	-1.024
	GO:0007369 gastrulation	28	1.0858	2.1394	1.1227	1.7659	4.0646	3.0844	-0.8309	-0.7916
	GO:0045664 regulation of neuron differentiation	18	0.611	-0.6261	0.8714	1.3049	0.8099	0.7568	-0.7503	0.76
	GO:0001906 cell killing	11	-0.5123	-0.5996	0.683	-0.5434	0.5833	0.7538	-0.6336	-0.582
	GO:0006575 amino acid derivative metabolic process	27	-1.3389	1.151	-0.883	-0.8574	-0.7846	-1.1474	-0.9405	-0.9957
	GO:0016567 protein ubiquitination	51	-0.8175	-1.0235	1.6426	0.9798	2.1562	0.9811	2.4795	3.1558
	GO:0016569 covalent chromatin modification	35	1.5869	-0.7728	1.0343	1.2217	0.8542	2.1491	2.9786	1.3727
	GO:0006298 mismatch repair	17	0.6143	-0.6868	0.7018	-0.791	-0.7536	0.7885	0.7521	0.6841
	GO:0030282 bone mineralization	13	1.0091	1.7208	0.8625	0.7532	1.1908	-0.6458	-1.3504	-0.7827
	GO:0007588 excretion	30	1.2636	1.5497	1.5909	0.8742	-1.3053	-1.3931	-2.0541	-3.2205
	GO:0042094 interleukin-2 biosynthetic process	14	-0.6354	2.8245	0.8067	1.3482	0.7999	0.7704	-0.8533	-1.262
	GO:0042098 T cell proliferation	31	1.523	2.6888	0.8304	0.9994	2.3949	1.1858	-1.08	-2.0043
	GO:0007188 G-protein signaling, coupled to cAMP nucleotide second messenger	49	3.6243	3.1516	0.9549	-1.1822	-1.3917	-1.85	-4.9868	-1.9332
	GO:0007189 G-protein signaling, adenylate cyclase activating pathway	21	3.2476	1.2528	0.7668	-1.0299	-1.3352	-1.1827	-3.7433	-1.103
	GO:0006364 rRNA processing	36	-1.3736	-1.7798	-1.7335	-1.0416	0.9244	1.2225	4.2942	1.301
	GO:0006367 transcription initiation from RNA polymerase II promoter	31	-0.8572	0.8197	-0.848	0.773	0.9484	1.1858	1.8733	1.7461
	GO:0006366 transcription from RNA polymerase II promoter	475	1.9887	1.7844	1.5636	2.4251	3.524	4.21	8.1515	3.3914
	GO:0007186 G-protein coupled receptor protein signaling pathway	271	19.8361	11.0966	3.6821	1.2722	-3.7959	-3.2865	-18.4558	-13.6451
	GO:0007187 G-protein signaling, coupled to cyclic nucleotide second messenger	63	5.9883	3.6627	0.9359	-1.0394	-1.9631	-2.82	-6.5916	-3.1325
	GO:0050793 regulation of developmental process	156	1.4511	2.1873	2.2991	2.2745	2.6165	1.7427	-1.4789	-1.358
	GO:0050792 regulation of viral life cycle	11	1.1935	0.6743	1.0176	1.2856	0.7364	0.6171	-0.7481	-0.582
	GO:0050790 regulation of catalytic activity	280	2.0482	1.5863	3.4769	1.6229	3.6119	8.8769	1.8717	1.5067
	GO:0050794 regulation of cellular process	2296	2.8232	1.6607	9.9339	7.843	11.7406	18.7399	11.8406	2.5077
	GO:0016064 immunoglobulin mediated immune response	36	2.7286	-0.786	0.7809	1.4075	-0.8211	-0.8924	-1.1411	-0.9358
	GO:0046660 female sex differentiation	22	0.8443	1.1785	1.2056	2.6121	1.2685	-0.8334	-0.8683	-0.7684
	GO:0046661 male sex differentiation	19	1.7765	1.432	0.8291	-0.659	0.9614	-0.8112	-1.518	-0.6954
	GO:0015985 energy coupled proton transport, down electrochemical gradient	14	-0.5412	-0.7721	0.6107	-0.645	-1.1407	-0.8391	0.981	0.9814
	GO:0015986 ATP synthesis coupled proton transport	14	-0.5412	-0.7721	0.6107	-0.645	-1.1407	-0.8391	0.981	0.9814
	GO:0015980 energy derivation by oxidation of organic compounds	42	0.8671	-0.9103	-1.0476	-0.8498	-0.9313	-1.0043	-0.9405	1.3356
	GO:0046394 carboxylic acid biosynthetic process	26	-0.674	0.9607	0.8007	-0.8202	0.8392	0.8405	1.2055	-0.7615
	GO:0006633 fatty acid biosynthetic process	25	-0.6707	1.0048	0.8242	-0.7859	0.7661	0.8692	1.3356	0.7552
	GO:0006631 fatty acid metabolic process	60	-0.8536	0.9559	0.9032	0.9332	-1.0384	-1.2868	1.0045	-1.0622
	GO:0009250 glucan biosynthetic process	11	0.7746	-0.5996	-0.525	0.8758	-0.8523	0.6171	-0.7481	-0.582
	GO:0009892 negative regulation of metabolic process	298	1.4248	1.4065	1.929	1.704	2.3301	5.5129	4.1685	2.5632
	GO:0009259 ribonucleotide metabolic process	33	1.1153	-1.1878	-0.7516	-1.4528	-1.5249	-0.9733	0.975	2.2115
	GO:0009057 macromolecule catabolic process	217	-1.1261	-1.1656	-1.554	-3.9115	-1.5769	-2.339	8.4851	11.1842
	GO:0008037 cell recognition	16	0.6228	0.7187	-0.6046	0.6673	0.7226	0.7087	-1.0858	-1.4898
	GO:0048608 reproductive structure development	38	1.1442	1.5851	1.9675	1.5409	1.5951	-1.2603	-1.799	-0.8996
	GO:0048609 reproductive process in a multicellular organism	35	1.0374	1.8206	1.0343	1.7866	0.8542	-1.2713	-1.7225	-1.2448
	GO:0000302 response to reactive oxygen species	12	-0.5505	0.6416	0.9318	-0.571	-0.9455	-0.9336	0.7488	-0.5997
	GO:0048730 epidermis morphogenesis	18	1.9005	-1.0329	0.6831	0.7631	0.8099	-0.7081	-2.3249	-0.7224
	GO:0048731 system development	967	4.7548	14.2571	14.7594	12.141	10.8974	2.5573	-13.8235	-17.1231
	GO:0048732 gland development	28	1.3873	1.7256	0.9058	1.4229	-0.9412	-0.8082	-1.4403	-0.8791
	GO:0009719 response to endogenous stimulus	242	-1.6748	-3.9259	-1.4196	-1.2318	2.1682	6.9859	9.0868	3.4395
	GO:0048736 appendage development	28	3.2843	2.1394	1.4123	1.1452	1.9963	-0.8082	-2.1456	-0.7916
	GO:0006968 cellular defense response	43	4.4531	1.8383	1.588	1.2429	-1.5689	-1.3848	-3.3226	-2.6927
	GO:0010001 glial cell differentiation	18	1.0291	0.6775	0.6831	0.655	-0.8054	-0.9264	-0.7503	-0.7224
	GO:0009108 coenzyme biosynthetic process	32	-0.8905	-1.1366	-0.7668	-0.8863	-1.4497	-1.9473	0.9208	0.9665
	GO:0009100 glycoprotein metabolic process	48	-1.005	-1.328	-1.0666	0.8728	0.895	-1.1398	-1.2426	0.9056
	GO:0009101 glycoprotein biosynthetic process	37	-1.0759	-1.0992	-0.7918	0.8484	-0.8856	-1.0295	-2.3435	-0.8371
	GO:0001649 osteoblast differentiation	16	-0.5728	1.7999	0.9833	2.042	1.2135	-0.7872	-1.0858	-0.7646
	GO:0022415 viral reproductive process	29	0.8381	0.8619	1.3411	3.5456	1.5292	0.9632	1.5825	1.9959
	GO:0022414 reproductive process	136	2.016	2.0684	1.8017	3.1821	1.1713	-2.3134	-3.6778	-1.7782
	GO:0022411 cellular component disassembly	26	-0.674	0.7905	-1.1127	1.0217	0.7607	-0.9	0.8807	2.9845
	GO:0015992 proton transport	22	-0.6387	-1.316	0.7453	-1.0954	-0.8301	-1.6735	0.7799	1.1345
	GO:0043623 cellular protein complex assembly	47	0.8205	2.1791	0.8888	1.0835	1.6652	2.1527	1.2851	2.9485
	GO:0008610 lipid biosynthetic process	82	-1.6841	-1.0515	-1.2632	-1.0098	1.0075	-1.2191	1.6544	-1.1967
	GO:0007507 heart development	76	2.1252	3.4825	4.4252	1.4644	4.9643	1.6321	-1.1138	-1.7537
	GO:0000278 mitotic cell cycle	208	-2.9065	-1.4559	-1.167	1.8862	1.2866	4.7656	10.9148	3.0243
	GO:0019226 transmission of nerve impulse	175	9.9628	13.8388	3.8801	1.4958	-2.0497	-5.6582	-11.785	-7.8172
	GO:0019220 regulation of phosphate metabolic process	46	1.838	1.628	1.6787	3.7469	2.3588	3.4175	1.3714	-0.9482
	GO:0019221 cytokine and chemokine mediated signaling pathway	27	2.8542	1.8256	1.4906	6.2307	2.5934	0.9157	-0.9405	-0.9957
	GO:0019222 regulation of metabolic process	1427	2.2756	1.5756	2.4202	3.857	4.5921	8.4086	6.8891	4.2439
	GO:0032386 regulation of intracellular transport	21	2.0426	1.6368	1.6752	0.8367	-0.7084	0.7804	0.9071	0.7218
	GO:0040029 regulation of gene expression, epigenetic	32	1.1602	-0.9005	-0.8807	1.1569	0.9163	1.8909	2.8844	3.2894
	GO:0007215 glutamate signaling pathway	18	3.1599	6.9569	1.1715	0.7631	-1.556	-1.6641	-3.9212	-1.7246
	GO:0046879 hormone secretion	20	0.9229	0.6624	1.7934	1.4766	1.893	-0.753	-2.1538	-1.9649
	GO:0007173 epidermal growth factor receptor signaling pathway	26	0.9255	1.2116	3.6054	2.4579	2.7806	3.0597	1.0101	-0.8074
	GO:0007172 signal complex assembly	12	0.5289	5.5558	1.9332	1.158	4.2978	3.1997	0.7488	-0.7125
	GO:0035023 regulation of Rho protein signal transduction	40	-1.2	-0.8611	0.8979	0.8263	1.7027	2.1167	1.6108	0.8804
	GO:0043433 negative regulation of transcription factor activity	11	1.7678	2.1067	1.0176	-0.6877	0.7364	0.6171	1.1773	0.9561
	GO:0007179 transforming growth factor beta receptor signaling pathway	32	1.1602	2.1129	3.6861	3.5327	5.6368	3.1448	1.4178	0.8567
	GO:0007178 transmembrane receptor protein serine/threonine kinase signaling pathway	53	1.0499	4.0183	7.0188	5.1406	7.0167	3.3672	-0.9643	-0.9671
	GO:0016197 endosome transport	21	-0.9914	-0.8679	-0.6816	-0.6838	0.8596	1.7549	1.7392	0.9692
	GO:0030041 actin filament polymerization	20	-0.9366	-0.8189	1.0324	0.7187	1.893	1.5321	1.2335	0.835
	GO:0051674 localization of cell	253	1.2478	2.3732	2.8722	4.0096	6.5555	3.3669	1.2955	-2.0983
	GO:0042157 lipoprotein metabolic process	30	-1.0776	-1.0385	-1.0127	-0.8227	-1.3053	-0.8566	-0.8442	-0.8416
	GO:0042158 lipoprotein biosynthetic process	24	-1.1617	-1.0267	-1.0022	-1.232	-0.93	-0.7691	0.7989	-0.7552
	GO:0043543 protein amino acid acylation	20	2.1754	0.6624	1.0324	1.1312	0.905	1.9412	2.5372	0.7254
	GO:0043549 regulation of kinase activity	157	1.1041	1.8124	3.6664	2.4166	5.4123	10.7082	2.5316	1.1554
	GO:0016575 histone deacetylation	11	0.7746	-0.5996	0.683	0.8758	0.5833	2.8128	1.1773	1.3672
	GO:0016570 histone modification	35	1.5869	-0.7728	1.0343	1.2217	0.8542	2.1491	2.9786	1.3727
	GO:0016573 histone acetylation	11	1.7678	0.6743	1.0176	0.8758	0.7364	1.4667	2.4192	0.6914
	GO:0045727 positive regulation of protein biosynthetic process	41	3.6253	2.3751	1.4364	1.9053	1.3734	-0.8831	-2.5614	-1.6606
	GO:0012501 programmed cell death	525	4.886	2.7696	4.6063	8.1585	5.9955	9.0984	6.548	2.8864
	GO:0012502 induction of programmed cell death	141	1.5237	1.244	2.1517	4.8471	1.6805	3.257	1.9409	1.4639
	GO:0050817 coagulation	64	3.8055	4.4323	1.2655	0.9191	1.2942	-1.0964	-4.1149	-2.7797
	GO:0030278 regulation of ossification	12	1.0931	0.9154	0.6485	1.158	0.9413	-0.6232	-0.8576	-1.0432
	GO:0050818 regulation of coagulation	10	0.5436	4.2816	1.1236	-0.6223	-0.7627	-0.7351	-0.8705	-0.8368
	GO:0050819 negative regulation of coagulation	10	0.5436	4.2816	1.1236	-0.6223	-0.7627	-0.7351	-0.8705	-0.8368
	GO:0006355 regulation of transcription, DNA-dependent	1114	1.8686	-1.6029	1.6152	2.7622	3.4874	7.2442	5.2809	2.3995
	GO:0006357 regulation of transcription from RNA polymerase II promoter	314	3.3659	2.2506	1.8015	2.5396	3.2637	3.6757	5.2808	2.8583
	GO:0006350 transcription	1257	1.6825	-1.5739	2.0353	3.4332	4.4166	8.1002	7.9409	3.6205
	GO:0006351 transcription, DNA-dependent	1154	1.7465	-1.6554	1.6629	2.6783	3.794	6.8509	6.6694	2.776
	GO:0006352 transcription initiation	50	-1.3113	0.9229	1.4468	1.0011	1.2671	2.3901	2.0395	1.6689
	GO:0007190 adenylate cyclase activation	16	2.1939	0.9645	-0.6046	-1.0593	-1.3449	-0.7872	-2.5549	-1.024
	GO:0007194 negative regulation of adenylate cyclase activity	12	0.7254	1.8976	0.9318	0.8063	-0.6584	-0.6232	-1.1786	-0.7125
	GO:0060047 heart contraction	32	-0.7483	1.1364	0.8136	1.1569	1.2819	-1.0732	-1.6446	-1.6527
	GO:0030324 lung development	23	0.8136	1.113	-0.674	1.951	1.4924	0.7629	-1.3992	-1.2645
	GO:0006139 nucleobase, nucleoside, nucleotide and nucleic acid metabolic process	1884	-1.6682	-6.7368	-2.6921	-1.626	2.0527	10.9267	22.0908	14.8878
	GO:0030384 phosphoinositide metabolic process	38	-1.4783	-0.9351	-0.9139	0.8377	-0.914	0.9771	1.9127	-1.013
	GO:0001656 metanephros development	21	-0.7095	1.2528	0.9765	2.807	1.7426	-1.1827	-2.3482	-1.103
	GO:0051693 actin filament capping	13	1.0091	1.2189	1.7545	0.5958	0.6621	0.6732	-0.6663	0.796
	GO:0017157 regulation of exocytosis	12	0.5289	-0.5389	0.9318	0.8063	0.9413	-0.6929	-1.1786	-1.0432
	GO:0051320 S phase	15	-0.6814	-0.6144	0.6042	0.8987	0.7545	1.188	0.8681	-0.7121
	GO:0048839 inner ear development	25	0.7667	0.7093	2.104	1.355	-0.8153	-1.0054	-3.1685	-1.4369
	GO:0050678 regulation of epithelial cell proliferation	15	-0.5549	1.4399	1.9976	1.2328	1.788	2.0868	0.8681	0.713
	GO:0050679 positive regulation of epithelial cell proliferation	10	-0.4778	1.1035	1.1236	0.653	1.1774	0.835	0.6115	0.5777
	GO:0050670 regulation of lymphocyte proliferation	30	1.2636	3.3779	1.5909	1.5729	2.1236	0.8399	-1.1755	-1.1776
	GO:0050671 positive regulation of lymphocyte proliferation	22	0.8443	3.0723	1.5691	1.6495	2.5214	0.7663	-1.2709	-1.1822
	GO:0050673 epithelial cell proliferation	16	-0.5728	1.3278	1.8378	1.5365	1.6175	1.8426	0.7942	0.6928
	GO:0006006 glucose metabolic process	55	2.9789	-0.9959	0.955	-0.896	-0.9348	-1.3466	-0.9715	2.3071
	GO:0006007 glucose catabolic process	33	1.3923	-0.9369	-0.786	-1.4528	-0.8644	-1.3656	0.975	3.6048
	GO:0019724 B cell mediated immunity	37	2.6159	-0.8016	0.7803	1.6165	-0.8309	-0.9216	-1.2205	-0.9728
	GO:0048729 tissue morphogenesis	35	1.952	0.8626	0.7843	1.7866	2.2414	1.8161	-2.049	-0.9021
	GO:0006919 caspase activation	26	3.0062	1.2116	-0.7182	0.8416	1.2171	1.3991	-0.8168	0.906
	GO:0006916 anti-apoptosis	126	4.2199	1.2287	2.4254	3.0923	3.6171	3.0111	5.0014	1.9134
	GO:0006917 induction of apoptosis	140	1.5483	1.1827	2.0034	4.9421	1.7175	3.3509	2.0139	1.4935
	GO:0006915 apoptosis	519	4.709	2.8002	4.297	8.0486	5.9516	8.4772	6.7749	2.7531
	GO:0006913 nucleocytoplasmic transport	110	-0.9823	-1.0122	1.0133	1.3467	1.1285	1.3503	3.1807	8.6571
	GO:0009117 nucleotide metabolic process	74	0.9012	-1.4217	-1.3731	-2.5429	-2.0655	-1.0733	1.0534	1.4049
	GO:0009116 nucleoside metabolic process	10	0.8371	-0.5486	-0.54	-0.6223	-0.7627	1.1975	1.4566	0.7452
	GO:0006820 anion transport	62	2.3965	0.934	-1.6389	-2.5944	-2.2256	-3.1153	-3.7924	-3.04
	GO:0007517 muscle development	111	1.7395	2.9332	2.5177	2.5725	3.8658	1.7992	1.2172	-1.7112
	GO:0007519 striated muscle development	65	1.6325	2.3669	2.7887	1.8172	3.2941	2.9483	-1.0047	-0.9728
	GO:0019725 cellular homeostasis	143	6.2046	2.8058	1.3455	1.2372	1.123	-2.7537	-2.0485	-1.6128
	GO:0032392 DNA geometric change	11	1.1935	-0.5996	1.0176	-0.5434	-0.6067	2.8128	1.6872	1.9248
	GO:0019722 calcium-mediated signaling	18	0.611	0.6775	0.8714	1.3049	0.8099	1.1392	0.7364	-1.7246
	GO:0048637 skeletal muscle development	37	0.8279	2.8393	3.9642	1.6165	2.3651	2.204	-1.0658	-0.9728
	GO:0051216 cartilage development	18	1.0291	4.0513	-0.6221	1.3049	0.6915	0.7568	-1.7813	-1.7246
	GO:0007200 G-protein signaling, coupled to IP3 second messenger (phospholipase C activating)	41	4.182	1.3958	1.4364	1.1393	-1.7646	0.9829	-2.9821	-2.0305
	GO:0007202 phospholipase C activation	11	3.3564	0.9993	1.0176	-0.5434	0.5833	0.7538	-0.7481	-0.9382
	GO:0007205 protein kinase C activation	15	0.6372	0.7514	0.7624	0.6856	-0.8497	1.5809	-0.7723	-0.645
	GO:0007204 elevation of cytosolic calcium ion concentration	35	3.3748	1.2235	1.0343	-0.9996	-0.9294	-1.2713	-5.4193	-3.8706
	GO:0046849 bone remodeling	58	3.1102	1.9688	0.918	2.3344	0.9476	-0.9656	-3.1778	-2.6795
	GO:0021782 glial cell development	10	0.8371	0.7204	-0.54	-0.6223	-0.7627	-0.7351	0.9981	0.7452
	GO:0045934 negative regulation of nucleobase, nucleoside, nucleotide and nucleic acid metabolic process	232	-1.1385	1.1903	1.1685	1.439	2.1437	7.0301	5.335	2.167
	GO:0007346 regulation of progression through mitotic cell cycle	24	0.6706	0.714	0.853	1.8232	1.7395	2.0444	2.2988	0.9995
	GO:0030029 actin filament-based process	153	-1.8495	1.3056	4.5489	2.6199	4.5761	3.791	4.6419	1.342
	GO:0008406 gonad development	37	0.9738	1.3664	1.7058	1.6165	1.6828	-1.195	-1.6776	-0.8743
	GO:0043393 regulation of protein binding	10	0.8371	1.1035	-0.54	0.9656	0.802	-0.5915	0.6115	0.5777
	GO:0016540 protein autoprocessing	35	-0.9982	-0.8469	1.0343	2.1477	0.8542	1.2959	1.2934	-1.0367
	GO:0033261 regulation of progression through S phase	10	-0.4778	-0.5486	0.5216	0.653	0.5908	0.835	0.6115	0.5777
	GO:0050808 synapse organization and biogenesis	16	1.1703	1.7999	1.8378	0.8425	1.2135	1.069	-0.7304	-0.7646
	GO:0050801 ion homeostasis	108	5.407	3.1415	1.7825	1.285	1.0685	-1.668	-2.9759	-3.6535
	GO:0050804 regulation of synaptic transmission	14	1.9025	1.1191	2.8756	0.9682	0.6468	-0.682	-0.8533	-0.6663
	GO:0030262 apoptotic nuclear changes	16	0.6228	-0.6049	-0.6388	-0.6241	0.7226	-1.017	1.2774	2.4864
	GO:0030705 cytoskeleton-dependent intracellular transport	61	-1.4544	0.8944	1.377	1.3856	-0.9833	-1.196	-1.0695	-1.0052
	GO:0043086 negative regulation of enzyme activity	51	0.9539	1.3559	2.6151	1.4712	1.0801	3.3203	1.2865	1.2147
	GO:0043085 positive regulation of enzyme activity	151	4.1112	2.0218	1.9454	1.8112	2.9291	4.8323	1.1923	-1.1361
	GO:0031023 microtubule organizing center organization and biogenesis	13	-0.5322	-0.5587	0.625	-0.6052	-0.7168	1.5232	0.8553	0.6407
	GO:0017038 protein import	91	1.1752	0.9828	-0.9786	1.0211	1.0225	1.5532	2.7549	5.6119
	GO:0030001 metal ion transport	165	8.2956	4.6759	1.1855	-1.4866	-1.2418	-5.4199	-11.5128	-9.5981
	GO:0042345 regulation of NF-kappaB import into nucleus	11	1.1935	0.6743	1.5075	0.6214	-0.6067	0.6171	-0.7481	0.6914
	GO:0019935 cyclic-nucleotide-mediated signaling	66	5.5462	3.7416	0.9163	-1.0113	-2.1637	-2.7468	-7.2143	-2.9537
	GO:0043170 macromolecule metabolic process	3272	-2.7229	-5.4663	-1.753	1.8823	4.3354	12.1255	29.424	30.9441
	GO:0017148 negative regulation of protein biosynthetic process	25	-0.8586	-0.8228	1.0263	1.075	-0.7459	-0.8538	-0.9388	0.7552
	GO:0045860 positive regulation of protein kinase activity	86	1.2883	1.6579	2.4551	3.0475	3.6231	4.7249	1.089	-1.2099
	GO:0000187 activation of MAPK activity	41	1.2543	2.0019	2.0617	1.9053	3.0277	1.9865	-0.9165	-1.3702
	GO:0031280 negative regulation of cyclase activity	12	0.7254	1.8976	0.9318	0.8063	-0.6584	-0.6232	-1.1786	-0.7125
	GO:0019932 second-messenger-mediated signaling	137	6.7951	3.721	1.4791	1.3462	-2.7605	-1.3077	-3.5275	-3.1321
	GO:0008285 negative regulation of cell proliferation	140	-1.0323	2.0923	2.4015	1.4879	2.783	2.4963	1.5294	-1.1276
	GO:0019933 cAMP-mediated signaling	51	3.3916	2.9245	0.9222	-1.0798	-1.5045	-1.7335	-5.3911	-1.7577
	GO:0008286 insulin receptor signaling pathway	28	-0.7666	1.0969	2.194	1.1452	3.4561	4.2812	3.1249	0.8464
	GO:0000188 inactivation of MAPK activity	12	-0.5505	0.6416	1.3637	-0.7568	-0.5892	2.3925	0.7488	1.2085
	GO:0007067 mitosis	147	-2.3855	-1.9045	-1.0882	1.4238	-1.2488	2.2064	8.848	3.1612
	GO:0002009 morphogenesis of an epithelium	36	0.7559	1.4276	0.7809	2.8715	2.9355	1.6967	-0.8801	0.8682
	GO:0048534 hemopoietic or lymphoid organ development	144	3.0638	1.6235	2.6484	4.5725	3.4375	3.4482	-1.969	-2.3195
	GO:0048666 neuron development	108	1.4801	5.2556	3.273	1.4015	2.4952	1.8163	-3.2376	-4.9371
	GO:0048667 neuron morphogenesis during differentiation	84	1.0737	3.4588	2.8987	1.4825	2.8818	2.0036	-3.2846	-4.6632
	GO:0044403 symbiosis, encompassing mutualism through parasitism	18	0.7563	0.8562	-0.6221	0.9829	0.8099	1.891	0.7364	-0.6854
	GO:0042770 DNA damage response, signal transduction	33	-0.7234	-1.1878	2.0635	1.1065	0.8162	2.0939	1.8361	-0.8459
	GO:0045005 maintenance of fidelity during DNA-dependent DNA replication	17	0.6143	-0.6868	0.7018	-0.791	-0.7536	0.7885	0.7521	0.6841
	GO:0006909 phagocytosis	18	0.7563	0.8562	0.6831	1.7231	1.0304	-0.7614	-2.3249	-1.2042
	GO:0051049 regulation of transport	72	1.5616	1.6688	1.9744	2.3922	1.4177	1.0318	-1.289	-1.1116
	GO:0048066 pigmentation during development	14	0.6583	1.1191	2.1804	-0.5978	0.6468	1.3371	-1.1231	-0.6663
	GO:0009165 nucleotide biosynthetic process	55	0.8406	-0.9959	-0.9725	-2.1122	-2.0753	-1.075	-0.9715	1.0708
	GO:0000165 MAPKKK cascade	116	1.0335	3.4579	4.2703	3.8834	3.9792	5.0769	1.1616	-1.9391
	GO:0045137 development of primary sexual characteristics	39	1.1059	1.258	1.5614	1.4711	1.7943	-1.3291	-1.6382	-0.9285
	GO:0006979 response to oxidative stress	37	0.8279	-0.7805	0.8414	-0.8206	-1.4747	-0.9216	0.9945	1.0595
	GO:0016192 vesicle-mediated transport	327	-2.4967	1.2715	1.3858	1.9293	1.7275	1.8417	2.5207	3.0056
	GO:0002822 regulation of adaptive immune response based on somatic recombination of immune receptors built from immunoglobulin superfamily domains,	12	2.2633	-0.5389	-0.5363	2.2708	0.9413	0.7019	-0.685	-0.5997
	GO:0008361 regulation of cell size	113	-1.2056	-1.0186	1.3206	1.8323	1.1442	2.586	4.7983	1.3653
	GO:0008360 regulation of cell shape	26	-0.8999	0.7089	0.8007	-1.0257	-0.8535	-0.8066	1.4689	0.7963
	GO:0008366 axon ensheathment	16	0.6228	-0.6487	-0.6388	0.6673	-0.707	-0.6893	0.7942	1.0964
	GO:0006836 neurotransmitter transport	16	1.1703	1.7999	1.8378	1.1351	0.7226	-0.6893	-1.4351	-1.024
	GO:0006839 mitochondrial transport	27	1.4579	-1.1999	-0.883	0.7397	1.1467	0.9157	1.3223	1.2503
	GO:0001756 somitogenesis	13	1.4741	1.2189	-0.5543	1.0536	1.1908	-1.0436	-0.7596	-0.7827
	GO:0019538 protein metabolic process	1710	-1.9824	1.5915	2.8026	3.4835	3.7667	4.9671	8.9893	14.6863
	GO:0009566 fertilization	14	1.3578	-0.5841	-0.5778	-0.5978	-0.7809	-0.8391	-2.1029	-0.8585
	GO:0006885 regulation of pH	10	0.5436	0.5207	1.1236	-0.5238	-0.5629	0.6311	-0.8705	-0.8368
	GO:0051223 regulation of protein transport	22	1.1121	1.1785	2.5376	1.2849	1.0054	1.5943	0.8498	-0.7261
	GO:0051224 negative regulation of protein transport	11	0.7746	0.6743	1.0176	0.8758	0.5833	0.7538	0.8438	-0.582
	GO:0002381 immunoglobulin production during immune response	12	1.6093	-0.6542	-0.642	-0.571	-0.5892	-0.6232	0.7488	-0.5997
	GO:0046850 regulation of bone remodeling	15	1.7562	1.0351	0.7624	0.8987	0.7545	-0.6697	-0.9628	-0.9392
	GO:0032259 methylation	25	0.7667	0.7093	-0.7001	1.075	1.2974	1.5183	1.6449	2.6686
	GO:0019882 antigen processing and presentation	45	-0.8176	-0.8235	-0.8605	-1.8553	-1.4118	-1.8048	-4.2031	2.1314
	GO:0043412 biopolymer modification	1010	-2.1084	-1.544	4.7396	3.9454	4.4179	9.3499	11.3453	1.8985
	GO:0043413 biopolymer glycosylation	32	-1.1728	-0.9005	-0.7483	0.7724	-0.9537	-1.575	-2.8374	-0.8237
	GO:0043414 biopolymer methylation	25	0.7667	0.7093	-0.7001	1.075	1.2974	1.5183	1.6449	2.6686
	GO:0019395 fatty acid oxidation	14	-0.5412	-0.7721	0.6107	0.7136	-0.6323	-1.6904	-0.7087	-0.8585
	GO:0048869 cellular developmental process	1069	7.553	7.8888	9.0943	13.4824	9.5335	6.0135	-1.9222	-2.9644
	GO:0042176 regulation of protein catabolic process	10	0.8371	0.7204	1.1236	0.653	1.1774	0.6311	0.6115	0.5777
	GO:0050878 regulation of body fluids	78	3.7022	4.4779	1.6638	1.0419	1.0394	-1.2874	-5.5583	-3.1503
	GO:0050879 multicellular organismal movement	14	0.9387	0.7939	0.8067	1.3482	-0.6323	-1.1592	-1.5315	-0.8585
	GO:0050877 neurological process	355	13.9557	13.4582	3.9935	1.3679	-3.5664	-7.4583	-18.7098	-11.3424
	GO:0050870 positive regulation of T cell activation	34	1.3343	1.566	2.8359	2.6965	3.2902	1.3794	-1.3481	-2.9297
	GO:0050871 positive regulation of B cell activation	18	1.9005	1.5395	1.1715	1.7231	0.8099	0.7568	0.7364	-0.7224
	GO:0030258 lipid modification	17	-0.5944	-0.6129	-0.6107	0.7978	-0.7536	0.7019	1.8919	-0.6889
	GO:0022406 membrane docking	15	-0.6814	0.6028	0.7624	-0.6076	0.7545	0.7307	-0.6948	0.9019
	GO:0006338 chromatin remodeling	41	0.792	-2.1291	-0.8677	1.1393	-0.905	-0.8831	2.3552	4.001
	GO:0006334 nucleosome assembly	33	2.1348	-1.1878	-2.1089	-2.5654	-1.5249	-0.9733	-1.2513	1.5407
	GO:0006333 chromatin assembly or disassembly	71	2.7724	-2.5827	-2.0911	-1.7074	-1.636	-1.0655	1.3062	4.1802
	GO:0043122 regulation of I-kappaB kinase/NF-kappaB cascade	74	0.9421	-1.2321	1.1321	1.5513	1.8774	4.8678	2.562	1.017
	GO:0022402 cell cycle process	530	-1.5628	-1.7108	2.4081	3.0254	5.1552	17.2105	16.3395	2.8317
	GO:0045926 negative regulation of growth	37	1.4598	1.658	0.9689	1.6165	1.4128	1.5889	0.9945	1.0595
	GO:0045927 positive regulation of growth	12	0.7254	2.5919	0.6485	1.158	0.691	0.7019	0.7488	-0.5997
	GO:0048762 mesenchymal cell differentiation	22	-0.7441	0.7374	0.9286	0.702	1.6098	1.5943	-1.0289	-1.1822
	GO:0030030 cell projection organization and biogenesis	128	1.1106	3.1958	3.3395	1.5852	2.4863	2.2352	-1.4522	-2.8366
	GO:0030031 cell projection biogenesis	29	-0.7951	-0.8033	1.3411	1.3456	0.8788	1.356	2.7919	0.9373
	GO:0042592 homeostatic process	207	8.8163	5.1926	3.082	1.7909	1.2556	-2.64	-3.3089	-2.2679
	GO:0042593 glucose homeostasis	14	2.5658	0.6074	1.6017	-0.645	-0.6323	-1.1592	-1.5315	-0.8585
	GO:0007272 ensheathment of neurons	16	0.6228	-0.6487	-0.6388	0.6673	-0.707	-0.6893	0.7942	1.0964
	GO:0006486 protein amino acid glycosylation	32	-1.1728	-0.9005	-0.7483	0.7724	-0.9537	-1.575	-2.8374	-0.8237
	GO:0006487 protein amino acid N-linked glycosylation	12	0.5289	-0.5389	-0.5363	-0.571	-0.6584	-1.3921	-1.6705	-0.5997
	GO:0045814 negative regulation of gene expression, epigenetic	10	0.5436	-0.5486	-0.54	0.9656	-0.7627	0.6311	1.4566	1.0769
	GO:0006468 protein amino acid phosphorylation	450	1.375	3.9527	7.6746	7.2919	10.3516	12.1166	4.2969	-2.7476
	GO:0006469 negative regulation of protein kinase activity	33	0.7736	0.7934	2.0635	1.1065	1.4632	3.9646	1.8361	1.2838
	GO:0007601 visual perception	85	4.7118	1.21	0.982	-2.8501	-3.6225	-4.3393	-5.8076	-3.7617
	GO:0006461 protein complex assembly	215	1.1281	2.2334	2.5393	3.5164	4.1664	7.0608	3.7595	3.7852
	GO:0006464 protein modification process	978	-2.1891	-1.4681	4.818	3.8788	4.5264	8.444	10.4787	1.8575
	GO:0006607 NLS-bearing substrate import into nucleus	12	-0.5505	-0.5389	-0.642	-0.571	0.691	1.7563	1.37	1.6869
	GO:0000375 RNA splicing, via transesterification reactions	57	-1.6107	-1.2204	-1.1837	1.2022	0.957	1.4635	5.3168	9.7311
	GO:0030100 regulation of endocytosis	23	-0.6539	0.7232	-0.674	2.9934	1.1834	0.7629	-0.7827	0.8721
	GO:0048858 cell projection morphogenesis	128	1.1106	3.1958	3.3395	1.5852	2.4863	2.2352	-1.4522	-2.8366
	GO:0048856 anatomical structure development	1156	3.9423	14.4861	15.6887	12.6263	9.5409	2.5917	-8.9121	-13.7769
	GO:0006066 alcohol metabolic process	118	1.2503	-1.0914	1.0381	1.0508	-1.3743	-2.6648	-1.2394	2.8168
	GO:0006796 phosphate metabolic process	607	-1.5261	2.1666	5.8233	7.6735	8.9035	12.5219	6.7415	-2.2843
	GO:0006793 phosphorus metabolic process	607	-1.5261	2.1666	5.8233	7.6735	8.9035	12.5219	6.7415	-2.2843
	GO:0048523 negative regulation of cellular process	747	1.9463	2.3318	5.4612	5.5623	5.6993	12.4369	7.8439	1.9876
	GO:0048522 positive regulation of cellular process	665	3.9052	5.2632	10.3248	8.649	8.5765	7.1565	2.7741	-1.5031
	GO:0048675 axon extension	12	0.7254	0.6416	0.6485	0.6031	0.691	0.7019	-0.685	-0.7125
	GO:0015931 nucleobase, nucleoside, nucleotide and nucleic acid transport	67	-3.1963	-3.402	-2.2662	-1.1478	-1.9202	-1.0352	3.498	7.432
	GO:0000086 G2/M transition of mitotic cell cycle	10	0.8371	0.5207	0.7309	-0.6223	1.1774	1.7241	0.7227	0.5777
	GO:0000087 M phase of mitotic cell cycle	148	-2.4224	-1.7497	-1.095	1.401	-1.2667	2.31	9.0296	3.0861
	GO:0000084 S phase of mitotic cell cycle	14	-0.6354	-0.5841	0.6107	0.9682	0.6468	0.9956	0.981	-0.6663
	GO:0000080 G1 phase of mitotic cell cycle	15	-0.5549	0.6028	1.0557	-0.6076	1.3328	1.5809	1.1224	0.713
	GO:0031347 regulation of defense response	13	1.0091	0.6199	-0.5543	2.7232	0.6621	-0.6458	-0.6663	-0.6284
	GO:0050727 regulation of inflammatory response	13	1.0091	0.6199	-0.5543	2.7232	0.6621	-0.6458	-0.6663	-0.6284
	GO:0016311 dephosphorylation	93	-2.5083	-1.3056	1.0895	1.4648	1.3208	2.1138	2.4902	-1.0411
	GO:0051056 regulation of small GTPase mediated signal transduction	86	-2.1822	-1.2631	-0.9688	-0.9831	2.1919	3.6507	1.999	1.4698
	GO:0006935 chemotaxis	91	7.4539	4.6739	2.153	1.3863	1.0225	-1.6018	-6.8703	-5.3828
	GO:0006936 muscle contraction	97	2.353	1.4301	1.6568	1.6346	1.4348	-1.1108	-5.1213	-4.8869
	GO:0006937 regulation of muscle contraction	27	1.1351	-0.7122	-0.883	0.9756	0.9472	-0.7943	-1.9844	-0.9957
	GO:0006939 smooth muscle contraction	20	1.6649	-0.8189	-0.8017	-0.6688	-0.6956	-0.753	-2.1538	-1.396
	GO:0048278 vesicle docking	15	-0.6814	0.6028	0.7624	-0.6076	0.7545	0.7307	-0.6948	0.9019
	GO:0045104 intermediate filament cytoskeleton organization and biogenesis	10	-0.4778	0.7204	0.5216	0.653	0.5908	0.6311	0.7227	0.5777
	GO:0051052 regulation of DNA metabolic process	39	0.9228	-1.189	0.8199	1.0435	2.1192	3.0477	3.2642	1.3183
	GO:0045103 intermediate filament-based process	10	-0.4778	0.7204	0.5216	0.653	0.5908	0.6311	0.7227	0.5777
	GO:0001763 morphogenesis of a branching structure	31	-0.7304	3.2085	0.8304	1.824	1.6463	1.0113	-1.08	-0.8732
	GO:0001764 neuron migration	17	-0.5944	3.5449	-0.6107	0.6574	-0.6631	0.7019	-0.7854	-0.8231
	GO:0006801 superoxide metabolic process	10	-0.4778	0.7204	0.5216	0.9656	-0.5629	-0.5915	-0.8705	-0.5935
	GO:0006809 nitric oxide biosynthetic process	14	0.6583	1.1191	1.1415	0.7136	1.4753	1.3371	0.981	0.6371
	GO:0051186 cofactor metabolic process	65	-0.8984	-2.6869	-1.2627	-1.2363	-1.35	-3.0244	-1.0047	2.1997
	GO:0001568 blood vessel development	113	-1.3429	3.0808	1.7717	1.8323	2.3808	1.5609	-1.1665	-2.2042
	GO:0001569 patterning of blood vessels	11	0.5322	0.6743	-0.525	0.6214	1.0447	1.4667	0.8438	-0.649
	GO:0051188 cofactor biosynthetic process	36	-1.0365	-1.3488	-0.8569	-0.8824	-1.7606	-2.4068	1.0472	0.9603
	GO:0051239 regulation of multicellular organismal process	187	3.4447	4.2764	3.9333	6.5067	2.2556	-1.2886	-4.7934	-5.4119
	GO:0051236 establishment of RNA localization	64	-3.7905	-3.1832	-2.5431	-1.0644	-1.7398	-0.9871	4.2042	7.0092
	GO:0051235 maintenance of localization	27	-0.6803	-0.7122	-0.711	0.8179	0.8173	-0.7943	0.9429	0.8723
	GO:0051234 establishment of localization	1219	1.7258	2.2828	1.8043	-1.7115	-2.0475	-3.7493	-3.3254	2.0239
	GO:0007224 smoothened signaling pathway	10	1.3141	0.5207	0.5216	0.653	-0.7627	-0.7351	-1.8875	-0.8368
	GO:0007229 integrin-mediated signaling pathway	40	-0.9514	2.0916	0.8979	2.361	2.7523	2.8574	1.0617	-0.8789
	GO:0046822 regulation of nucleocytoplasmic transport	22	1.1121	0.9111	2.0142	1.2849	0.8239	1.2726	0.7799	0.7775
	GO:0046823 negative regulation of nucleocytoplasmic transport	10	0.8371	0.5207	0.7309	0.9656	-0.5629	0.6311	0.7227	0.5777
	GO:0043407 negative regulation of MAPK activity	16	-0.5728	0.7187	1.8378	-1.0593	-0.6488	3.0548	0.7942	1.4566
	GO:0043406 positive regulation of MAPK activity	45	1.5896	2.7592	2.8406	2.5713	3.7354	2.4207	-0.9334	-1.3694
	GO:0043405 regulation of MAPK activity	64	1.4441	2.7834	3.6645	1.439	2.7199	4.6675	1.0195	-1.0028
	GO:0001942 hair follicle development	11	1.7678	0.9993	1.5075	0.8758	2.1009	2.0516	-0.6336	-0.582
	GO:0001944 vasculature development	115	-1.2448	2.9462	1.8789	1.9251	2.2553	1.4776	-1.1681	-2.3156
	GO:0016126 sterol biosynthetic process	14	-0.5412	-0.7721	-0.5778	-0.9035	0.7999	-0.8391	1.3146	0.7466
	GO:0016125 sterol metabolic process	37	-0.8643	-0.7805	0.7803	0.9569	-0.8309	-2.5268	-0.8984	0.9324
	GO:0040013 negative regulation of locomotion	15	0.6372	0.6028	1.9976	0.6856	0.9872	1.188	0.8681	0.713
	GO:0040012 regulation of locomotion	48	0.8888	1.2789	1.8375	1.6552	2.4761	1.5347	1.2109	-1.1341
	GO:0051276 chromosome organization and biogenesis	244	1.4026	-5.3754	-1.2181	-1.2197	-1.7488	2.7735	7.1002	7.294
	GO:0002541 activation of plasma proteins during acute inflammatory response	16	0.8305	0.9645	-0.6388	0.8425	-0.9227	-1.4042	-1.4351	-1.024
	GO:0050868 negative regulation of T cell activation	10	0.8371	0.7204	0.5216	-0.5238	-0.7627	-0.5915	-0.8705	-0.8368
	GO:0050865 regulation of cell activation	63	1.7294	1.6676	3.3607	2.8695	2.8281	1.2822	-1.7449	-1.9902
	GO:0050864 regulation of B cell activation	23	1.8116	1.113	1.1382	2.4357	0.797	0.824	-0.8235	-0.9748
	GO:0050863 regulation of T cell activation	48	1.4318	1.7808	2.9275	3.0172	3.6889	1.3394	-1.4105	-2.2272
	GO:0006325 establishment and/or maintenance of chromatin architecture	188	2.2871	-3.9215	-1.1219	-1.1967	-1.9107	2.0337	5.3841	7.2304
	GO:0006323 DNA packaging	191	2.1862	-4.0738	-1.1283	-1.227	-2.0157	2.0212	5.4805	7.5537
	GO:0045935 positive regulation of nucleobase, nucleoside, nucleotide and nucleic acid metabolic process	225	3.3416	4.5354	5.0585	3.3954	3.4946	4.344	2.9696	1.3528
	GO:0045937 positive regulation of phosphate metabolic process	17	0.7897	2.1919	0.9224	1.8721	1.4717	1.2583	1.11	-1.1125
	GO:0035295 tube development	62	-0.9279	1.4919	-0.889	2.3053	3.6919	1.2007	-1.2009	-1.1236
	GO:0006497 protein amino acid lipidation	24	-1.1617	-1.0267	-1.0022	-1.232	-0.93	-0.7691	0.7989	-0.7552
	GO:0030005 cellular di-, tri-valent inorganic cation homeostasis	86	5.5274	3.2812	1.3622	1.0146	1.1116	-1.508	-2.4064	-3.4181
	GO:0002790 peptide secretion	10	1.3141	0.7204	1.1236	0.653	0.802	-0.7351	-0.8705	-0.8368
	GO:0042348 NF-kappaB import into nucleus	11	1.1935	0.6743	1.5075	0.6214	-0.6067	0.6171	-0.7481	0.6914
	GO:0006259 DNA metabolic process	468	1.5925	-7.9793	-2.055	-1.747	1.4672	8.9983	18.126	10.3292
	GO:0045892 negative regulation of transcription, DNA-dependent	145	1.3168	1.4678	1.223	1.4723	1.1354	3.8477	2.7745	1.9425
	GO:0045807 positive regulation of endocytosis	14	-0.5412	0.7939	0.8067	2.4615	1.0784	-0.682	-1.1231	0.6371
	GO:0045893 positive regulation of transcription, DNA-dependent	174	4.177	4.3138	5.8179	4.2063	4.3711	3.7014	2.9112	1.4275
	GO:0030003 cellular cation homeostasis	95	5.4416	2.8893	1.5527	1.1675	1.1021	-1.6456	-2.3735	-3.3702
	GO:0006471 protein amino acid ADP-ribosylation	13	0.6872	0.6199	0.8625	0.5958	-0.7168	-0.6458	-0.6663	0.6407
	GO:0006470 protein amino acid dephosphorylation	84	-2.497	-1.37	1.2737	1.3304	1.5211	2.2176	2.0086	-1.0127
	GO:0006473 protein amino acid acetylation	19	1.7765	0.6671	1.097	1.2118	0.9614	1.6971	2.316	-0.6954
	GO:0048468 cell development	769	5.8735	5.0372	7.2499	9.2649	9.0271	8.3862	2.5664	1.4902
	GO:0048469 cell maturation	40	1.5856	1.2103	1.8007	1.6784	2.3591	0.9263	-2.4105	-1.1021
	GO:0006476 protein amino acid deacetylation	11	0.7746	-0.5996	0.683	0.8758	0.5833	2.8128	1.1773	1.3672
	GO:0030111 regulation of Wnt receptor signaling pathway	14	-0.5412	1.5697	1.6017	0.9682	1.0784	1.3371	1.3146	-0.6663
	GO:0009968 negative regulation of signal transduction	71	-0.9872	1.173	2.3165	1.9297	1.6454	3.1039	1.5915	-1.0857
	GO:0009966 regulation of signal transduction	293	-1.4518	-1.2174	3.7106	3.0184	4.8764	10.0224	2.8086	-1.4063
	GO:0009967 positive regulation of signal transduction	97	0.9643	1.1775	1.4843	2.7539	1.921	4.795	1.869	-1.2207
	GO:0048511 rhythmic process	39	-0.7594	1.258	-0.7869	1.7593	0.9574	0.9483	-0.9633	-1.2491
	GO:0048513 organ development	696	4.6371	9.6221	10.8581	11.6695	9.8748	2.7219	-7.5289	-12.3111
	GO:0048514 blood vessel morphogenesis	102	-1.6108	2.6949	1.4816	1.6025	2.2307	1.5557	-1.2452	-2.5614
	GO:0048515 spermatid differentiation	14	-0.6354	0.6074	-0.5778	0.7136	0.6468	0.9956	0.6825	0.9814
	GO:0006073 glucan metabolic process	24	-0.6718	-0.7859	-0.6853	0.762	-0.7342	0.802	0.7989	0.8385
	GO:0048518 positive regulation of biological process	724	4.297	5.3129	10.2493	9.1192	9.5522	6.567	2.4383	-1.6784
	GO:0048519 negative regulation of biological process	777	2.3601	2.906	5.9385	5.0325	5.7644	12.0266	6.7102	1.8048
	GO:0007155 cell adhesion	385	-1.2953	2.8146	2.4564	3.9465	6.7018	2.6348	-1.8783	-9.1794
	GO:0050731 positive regulation of peptidyl-tyrosine phosphorylation	11	0.7746	2.8802	0.683	0.8758	0.7364	1.0371	0.8438	-0.9382
	GO:0050730 regulation of peptidyl-tyrosine phosphorylation	21	1.5644	2.6533	1.2817	2.2496	1.7426	2.199	1.3751	-1.103
	GO:0002376 immune system process	479	7.1647	3.7357	4.9809	3.6117	2.4129	-1.4008	-9.5284	-4.8874
	GO:0002377 immunoglobulin production	19	2.3218	-1.102	0.6708	-0.659	0.6897	1.0424	-0.743	-0.9548
	GO:0043523 regulation of neuron apoptosis	16	-0.5728	0.9645	1.3562	1.5365	1.6175	2.3901	0.9815	-0.6627
	GO:0048646 anatomical structure formation	112	-1.3196	2.8672	1.4785	2.2803	2.6773	2.068	-1.3105	-2.1499
	GO:0006672 ceramide metabolic process	10	0.5436	-0.5486	0.5216	-0.6223	0.5908	-0.5915	0.6115	1.0769
	GO:0006921 cell structure disassembly during apoptosis	15	-0.5549	0.7514	-0.6063	1.2328	0.7545	-1.2796	0.7268	1.2039
	GO:0009141 nucleoside triphosphate metabolic process	26	-0.674	-0.862	0.7095	-1.0257	-1.0439	-0.8066	1.0101	1.6502
	GO:0009142 nucleoside triphosphate biosynthetic process	23	-0.6539	-0.7514	-0.674	-1.1628	-1.1242	-0.8845	1.0981	1.3265
	GO:0009144 purine nucleoside triphosphate metabolic process	24	0.6706	-0.7859	0.7182	-0.9206	-0.93	-0.814	1.0029	1.2347
	GO:0009145 purine nucleoside triphosphate biosynthetic process	22	-0.6387	-0.7197	-0.6664	-1.0954	-1.0538	-0.8334	1.2206	1.1345
	GO:0006928 cell motility	253	1.2478	2.3732	2.8722	4.0096	6.5555	3.3669	1.2955	-2.0983
	GO:0031570 DNA integrity checkpoint	22	-1.0473	-1.316	0.7453	0.702	0.8239	2.4689	1.9188	-1.1822
	GO:0002208 somatic diversification of immunoglobulins during immune response	12	1.6093	-0.6542	-0.642	-0.571	-0.5892	-0.6232	0.7488	-0.5997
	GO:0002200 somatic diversification of immune receptors	17	1.0947	-0.6868	-0.6751	-0.791	-0.6631	0.9748	0.7521	-0.8231
	GO:0002204 somatic recombination of immunoglobulin genes during immune response	12	1.6093	-0.6542	-0.642	-0.571	-0.5892	-0.6232	0.7488	-0.5997
	GO:0006818 hydrogen transport	22	-0.6387	-1.316	0.7453	-1.0954	-0.8301	-1.6735	0.7799	1.1345
	GO:0006813 potassium ion transport	64	5.2854	2.4448	-1.0682	-1.2018	-2.3719	-6.2407	-8.9456	-4.3246
	GO:0006812 cation transport	189	8.0388	4.1444	1.1799	-1.8693	-1.4776	-6.2794	-10.846	-7.2065
	GO:0006811 ion transport	280	11.0318	7.3808	1.3155	-2.486	-2.8024	-10.0537	-18.044	-10.4061
	GO:0006810 transport	1167	1.6255	2.3684	1.5673	-1.8987	-2.3094	-4.1375	-2.9904	2.3871
	GO:0006817 phosphate transport	34	-0.7302	0.7855	-0.9516	-0.9596	-0.8953	-1.2013	-1.9088	-2.9297
	GO:0006816 calcium ion transport	58	5.0431	1.4629	1.134	1.1684	1.8325	-1.1934	-4.0182	-4.3103
	GO:0006814 sodium ion transport	43	2.0563	2.1803	0.8547	-0.8321	-1.5689	-2.3171	-4.3867	-4.0141
	GO:0001776 leukocyte homeostasis	13	2.7913	0.8478	-0.5543	1.4848	2.2262	0.8313	-0.6663	-0.6284
	GO:0001775 cell activation	155	2.7658	3.3579	4.395	6.6129	5.6313	1.5651	-2.7922	-4.753
	GO:0001570 vasculogenesis	16	0.8305	0.7187	0.7279	-0.6241	0.7226	0.8368	-0.8538	-1.024
	GO:0046903 secretion	192	1.2705	1.1465	2.3464	1.8547	1.2407	-1.4435	-1.9599	-1.3071
	GO:0046907 intracellular transport	437	-2.0582	-2.6769	1.2996	1.3482	1.3467	2.0033	6.2389	12.616
	GO:0046034 ATP metabolic process	19	-0.6122	-1.102	0.8291	-0.7063	-0.8618	-1.0063	0.7749	1.4389
	GO:0006954 inflammatory response	169	7.4565	2.8206	2.5326	3.0348	1.5994	-1.5448	-6.5593	-5.8968
	GO:0045580 regulation of T cell differentiation	10	0.5436	0.7204	1.1236	2.0779	0.802	-0.7351	0.6115	-0.5935
	GO:0008544 epidermis development	63	0.9827	1.1115	2.2856	1.0395	1.7166	1.2822	-2.5	-1.9902
	GO:0008543 fibroblast growth factor receptor signaling pathway	14	0.9387	0.7939	1.1415	-0.5978	0.6468	0.6636	-0.7087	0.6371
	GO:0031281 positive regulation of cyclase activity	18	2.4837	1.1468	0.6831	-1.2221	-1.556	-0.7614	-2.3249	-0.8867
	GO:0007257 activation of JNK activity	15	0.6372	0.6028	0.7624	1.68	1.788	2.0868	0.8681	-0.7121
	GO:0007254 JNK cascade	52	-0.8523	0.8547	2.5203	4.7836	2.7113	2.1422	0.9716	-1.5474
	GO:0007250 activation of NF-kappaB-inducing kinase	10	0.5436	-0.5486	0.7309	0.653	2.4098	3.3715	0.6115	-0.8368
	GO:0007259 JAK-STAT cascade	32	2.7148	4.2037	1.7753	4.1179	4.2903	2.2548	1.6941	0.8567
	GO:0046834 lipid phosphorylation	10	0.5436	0.7204	0.7309	0.653	-0.7627	0.6311	2.1427	-0.5935
	GO:0032502 developmental process	1794	6.9351	12.2551	18.0766	17.1313	10.9925	6.073	-4.0341	-8.3039
	GO:0032501 multicellular organismal process	1721	18.9132	28.934	17.0582	13.3284	5.6325	-2.3153	-42.791	-42.1922
	GO:0032507 maintenance of cellular protein localization	15	0.8797	0.6028	0.6042	0.8987	-0.6663	-0.6697	0.8681	0.9019
	GO:0032504 multicellular organism reproduction	35	1.0374	1.8206	1.0343	1.7866	0.8542	-1.2713	-1.7225	-1.2448
	GO:0032508 DNA duplex unwinding	11	1.1935	-0.5996	1.0176	-0.5434	-0.6067	2.8128	1.6872	1.9248
	GO:0007338 single fertilization	14	1.3578	-0.5841	-0.5778	-0.5978	-0.7809	-0.8391	-2.1029	-0.8585
	GO:0016485 protein processing	58	-0.8442	1.1052	-0.8808	1.5317	-0.9229	1.2497	1.3638	-1.2471
	GO:0016481 negative regulation of transcription	210	1.1723	1.3202	1.1984	1.8275	1.9105	6.4718	4.5821	2.4075
	GO:0042113 B cell activation	53	2.7542	1.2704	2.0925	2.4642	1.2968	1.3702	-0.9643	-0.9671
	GO:0042110 T cell activation	82	1.0089	1.2884	2.4369	4.1586	5.3299	2.4021	-1.8259	-4.4625
	GO:0006807 nitrogen compound metabolic process	155	-1.0786	1.0876	-1.1595	-1.124	-1.3293	-1.3966	-1.2036	-1.1514
	GO:0043506 regulation of JNK activity	17	0.6143	-0.6129	0.9224	1.4124	1.4717	2.1194	0.8812	-0.6889
	GO:0043507 positive regulation of JNK activity	15	0.6372	0.6028	0.7624	1.68	1.788	2.0868	0.8681	-0.7121
	GO:0030832 regulation of actin filament length	31	0.7993	1.1878	2.2839	-0.7709	1.3556	1.1858	0.9647	1.007
	GO:0030833 regulation of actin filament polymerization	13	-0.5916	-0.5587	0.625	-0.6052	1.1908	1.1146	1.1431	0.796
	GO:0030834 regulation of actin filament depolymerization	14	0.9387	1.1191	1.6017	-0.5978	0.6468	0.6636	-0.7087	0.9814
	GO:0030835 negative regulation of actin filament depolymerization	14	0.9387	1.1191	1.6017	-0.5978	0.6468	0.6636	-0.7087	0.9814
	GO:0007026 negative regulation of microtubule depolymerization	10	1.3141	0.5207	0.5216	0.653	-0.7627	-0.7351	0.7227	0.5777
	GO:0045761 regulation of adenylate cyclase activity	30	2.458	2.3461	1.0283	-0.8227	-1.6823	-0.8566	-2.9884	-1.1776
	GO:0045762 positive regulation of adenylate cyclase activity	18	2.4837	1.1468	0.6831	-1.2221	-1.556	-0.7614	-2.3249	-0.8867
	GO:0045764 positive regulation of amino acid metabolic process	13	0.6872	3.1006	0.8625	1.4848	1.1908	1.5232	0.6982	-1.1513
	GO:0045765 regulation of angiogenesis	28	-0.7666	2.1394	0.9058	0.7995	-0.8108	1.4605	0.8327	-1.3252
	GO:0002573 myeloid leukocyte differentiation	28	2.7128	1.0969	1.1227	1.1452	0.9095	1.2065	-1.7567	-0.8791
	GO:0015758 glucose transport	15	1.2574	0.6028	0.7624	1.2328	0.6429	0.7307	-0.9628	-0.645
	GO:0050852 T cell receptor signaling pathway	16	-0.5728	-0.6487	-0.6046	3.3626	2.7348	2.3901	1.2774	-1.024
	GO:0046058 cAMP metabolic process	11	0.5322	-0.5996	-0.5892	-0.5434	-0.8523	-0.8303	-1.4638	-0.9382
	GO:0016568 chromatin modification	143	1.2488	-2.4493	1.3455	1.1741	-1.4108	2.8621	8.1338	7.8242
	GO:0006310 DNA recombination	73	0.9022	-1.2025	-1.1654	1.1345	2.1859	2.5592	2.19	1.305
	GO:0051726 regulation of cell cycle	404	-1.3822	-1.4731	3.1866	3.3283	6.9811	14.8135	15.3595	2.2476
	GO:0030900 forebrain development	26	0.7498	1.5376	1.9832	2.4579	0.7607	0.8405	-1.4833	-0.9418
	GO:0044238 primary metabolic process	3585	-3.8529	-6.1381	-2.0498	1.7069	2.6193	8.5927	26.8568	30.2167
	GO:0046631 alpha-beta T cell activation	15	0.6372	1.0351	0.6042	0.6856	1.3328	0.7307	-0.9628	-0.9392
	GO:0042330 taxis	91	7.4539	4.6739	2.153	1.3863	1.0225	-1.6018	-6.8703	-5.3828
	GO:0044419 interspecies interaction between organisms	18	0.7563	0.8562	-0.6221	0.9829	0.8099	1.891	0.7364	-0.6854
	GO:0006261 DNA-dependent DNA replication	73	0.9022	-2.7068	-0.9246	-1.5531	0.9952	5.5201	5.3996	1.4508
	GO:0006268 DNA unwinding during replication	11	1.1935	-0.5996	1.0176	-0.5434	-0.6067	2.8128	1.6872	1.9248
	GO:0009206 purine ribonucleoside triphosphate biosynthetic process	22	-0.6387	-0.7197	-0.6664	-1.0954	-1.0538	-0.8334	1.2206	1.1345
	GO:0009205 purine ribonucleoside triphosphate metabolic process	24	0.6706	-0.7859	0.7182	-0.9206	-0.93	-0.814	1.0029	1.2347
	GO:0009201 ribonucleoside triphosphate biosynthetic process	23	-0.6539	-0.7514	-0.674	-1.1628	-1.1242	-0.8845	1.0981	1.3265
	GO:0006446 regulation of translational initiation	27	-0.6803	-1.1999	-1.17	-1.4487	-2.5616	-1.8118	-0.8165	3.3122
	GO:0030163 protein catabolic process	131	-1.1103	1.2338	1.0503	-1.9945	-1.2284	-1.868	6.1206	6.416
	GO:0030168 platelet activation	17	2.6635	1.6614	0.7018	1.4124	1.1136	-0.8531	-0.9503	-1.1125
	GO:0048872 homeostasis of number of cells	13	2.7913	0.8478	-0.5543	1.4848	2.2262	0.8313	-0.6663	-0.6284
	GO:0048871 multicellular organismal homeostasis	15	1.2574	0.7514	0.7624	1.68	0.6429	-0.7297	-1.2742	-0.7121
	GO:0048878 chemical homeostasis	129	6.3068	3.1305	2.2778	1.1642	-1.0937	-2.0981	-3.9821	-3.4957
	GO:0000226 microtubule cytoskeleton organization and biogenesis	55	0.8406	-0.8648	1.6703	1.1201	-1.7486	0.9747	2.7303	2.3071
	GO:0042742 defense response to bacterium	27	4.1133	-0.9033	0.9404	-0.7491	-1.8995	-2.309	-4.3483	-2.8365
	GO:0065003 macromolecular complex assembly	366	-1.2861	1.3704	1.4264	2.1369	2.0241	6.4599	5.1515	10.591
	GO:0065002 intracellular protein transport across a membrane	65	-0.982	-1.3044	-1.7837	-0.9916	1.0379	-1	1.4381	5.2005
	GO:0065007 biological regulation	2678	4.7077	3.2982	10.8795	8.424	10.5947	14.92	6.2151	1.6723
	GO:0065004 protein-DNA complex assembly	85	1.0588	-1.023	-1.0024	-0.9783	1.0207	1.7437	1.4393	2.3003
	GO:0065009 regulation of a molecular function	300	2.1151	1.7731	4.2387	1.9533	4.4135	10.0377	2.1536	1.7423
	GO:0065008 regulation of biological quality	339	5.7547	4.6804	3.5071	2.9812	1.351	-1.4795	-1.3554	-1.506
	GO:0051325 interphase	67	-1.4039	-0.9115	1.0498	0.9789	3.0559	4.0917	3.142	1.2692
	GO:0051327 M phase of meiotic cell cycle	43	0.9835	-0.9376	-0.8279	-0.8321	-0.8821	1.3075	-0.9728	-1.2555
	GO:0009150 purine ribonucleotide metabolic process	29	0.8381	-0.9917	0.7574	-1.1988	-1.2362	-0.8291	1.1031	1.6418
	GO:0008154 actin polymerization and/or depolymerization	40	0.7974	1.2103	1.8007	0.8903	2.0091	1.5474	1.3837	0.958
	GO:0008625 induction of apoptosis via death domain receptors	11	0.7746	-0.5258	-0.525	0.6214	-0.6067	1.4667	0.8438	-0.649
	GO:0008150 biological process	6220	0	0	0	0	0	0	0	0
	GO:0008152 metabolic process	3754	-4.8848	-7.6663	-2.1343	1.7278	2.1586	6.0663	25.3535	26.8352
	GO:0042633 hair cycle	11	1.7678	0.9993	1.5075	0.8758	2.1009	2.0516	-0.6336	-0.582
	GO:0051321 meiotic cell cycle	44	0.9598	-0.9664	-0.8433	0.8503	-0.9011	1.431	-0.9474	-1.1183
	GO:0045165 cell fate commitment	53	3.177	1.2704	1.5304	3.2231	1.7126	0.9551	-4.1061	-1.6097
	GO:0033240 positive regulation of amine metabolic process	13	0.6872	3.1006	0.8625	1.4848	1.1908	1.5232	0.6982	-1.1513
	GO:0006869 lipid transport	24	-1.1617	0.8392	1.0787	0.9074	-1.6101	-1.1608	-0.8018	-1.3494
	GO:0002819 regulation of adaptive immune response	12	2.2633	-0.5389	-0.5363	2.2708	0.9413	0.7019	-0.685	-0.5997
	GO:0009790 embryonic development	173	1.592	3.0672	3.475	3.0285	5.0292	2.7501	-1.8732	-1.861
	GO:0009792 embryonic development ending in birth or egg hatching	67	1.1617	-0.9115	1.7537	1.3153	2.1482	1.5179	-1.0759	-1.1722
	GO:0009798 axis specification	10	0.8371	1.1035	1.6806	2.0779	1.1774	1.1975	0.7227	-0.5935
	GO:0001541 ovarian follicle development	14	0.6583	0.6074	1.1415	1.3482	0.7999	-1.6904	-0.8533	0.6371
	GO:0019079 viral genome replication	19	1.3245	1.0741	1.4644	3.2638	1.2401	0.7394	0.8943	0.8796
	GO:0045597 positive regulation of cell differentiation	32	0.9348	1.4017	1.1645	1.4123	0.9163	2.6724	-1.374	-1.0692
	GO:0045596 negative regulation of cell differentiation	48	1.4318	2.8419	1.5554	1.938	1.5914	1.0581	-1.2426	0.9056
	GO:0045595 regulation of cell differentiation	105	2.2064	3.0606	2.1233	3.9151	2.4753	1.8346	-2.0469	-1.0735
	GO:0055080 cation homeostasis	96	5.3331	2.8179	1.5177	1.2461	1.0893	-1.5418	-2.2508	-3.0836
	GO:0001894 tissue homeostasis	15	1.2574	0.7514	0.7624	1.68	0.6429	-0.7297	-1.2742	-0.7121
	GO:0008202 steroid metabolic process	58	0.953	1.1052	0.8757	2.0337	-0.9366	-2.3356	-0.9919	-1.0095
	GO:0008203 cholesterol metabolic process	33	-0.7682	-0.7542	-0.7516	0.9307	-0.8644	-3.1365	-0.9502	1.0807
	GO:0051093 negative regulation of developmental process	55	1.363	2.528	2.2612	2.2789	2.0777	1.1305	-1.2842	0.9342
	GO:0051092 activation of NF-kappaB transcription factor	17	1.0947	0.6944	2.2376	3.8374	1.1136	0.7885	-0.9503	0.6841
	GO:0051091 positive regulation of transcription factor activity	23	1.3916	0.872	2.9451	2.9934	0.9504	0.7629	-1.129	-0.7375
	GO:0051090 regulation of transcription factor activity	36	2.2723	2.0981	3.5728	2.04	1.249	1.2225	-0.9191	0.8682
	GO:0051094 positive regulation of developmental process	47	1.0435	1.3241	1.3633	1.2545	1.4313	2.4742	-2.3349	-1.7822
	GO:0051098 regulation of binding	25	0.9637	1.6301	1.6709	1.355	2.0068	1.8695	0.9314	1.1551
	GO:0007249 I-kappaB kinase/NF-kappaB cascade	97	1.3098	-1.4224	1.2123	1.8162	2.8456	5.5692	2.6919	1.0548
	GO:0042311 vasodilation	13	0.6872	2.348	0.625	-0.8288	-0.6061	-0.7614	-0.9835	-1.1513
	GO:0042108 positive regulation of cytokine biosynthetic process	31	1.9019	2.6888	1.5119	2.2166	1.993	1.0113	-1.8333	-1.5677
	GO:0042107 cytokine metabolic process	51	1.5449	2.1821	1.9281	3.0587	1.6168	1.324	-2.5405	-2.0901
	GO:0042100 B cell proliferation	15	2.3682	0.7514	1.0557	1.68	0.9872	-0.7297	-0.7723	-0.9392
	GO:0042102 positive regulation of T cell proliferation	18	1.0291	2.6104	1.1715	0.9829	2.2579	0.7568	-1.3648	-1.7246
	GO:0051402 neuron apoptosis	20	-0.677	1.0113	1.3675	1.9084	1.1488	2.4365	0.99	-0.7131
	GO:0006650 glycerophospholipid metabolic process	40	-1.5856	-1.0025	-0.9777	0.8903	-0.9794	1.1495	2.2024	-0.9606
	GO:0002562 somatic diversification of immune receptors via germline recombination within a single locus	16	1.1703	-0.6487	-0.6388	-0.7385	-0.6488	0.8368	0.711	-0.7646
	GO:0007017 microtubule-based process	119	-1.0054	1.0313	1.5648	1.9286	-1.4033	1.111	2.5234	1.939
	GO:0007010 cytoskeleton organization and biogenesis	318	-1.8461	1.5499	3.8133	3.5158	2.6383	2.8362	6.6415	1.727
	GO:0032990 cell part morphogenesis	128	1.1106	3.1958	3.3395	1.5852	2.4863	2.2352	-1.4522	-2.8366
	GO:0007019 microtubule depolymerization	11	1.1935	-0.5258	-0.525	0.6214	-0.8523	-0.6355	0.8438	0.6914
	GO:0033157 regulation of intracellular protein transport	18	1.4137	1.1468	2.0724	0.9829	0.6915	0.9016	0.8142	0.76
	GO:0030225 macrophage differentiation	10	1.9555	1.1035	0.5216	-0.5238	0.802	0.6311	-1.2652	-0.8368
	GO:0051168 nuclear export	36	-1.3736	-1.0563	-1.0291	0.9872	-0.8211	1.0569	2.2988	4.025
	GO:0042035 regulation of cytokine biosynthetic process	45	1.3206	2.0066	2.4339	2.9773	1.83	1.0564	-2.4026	-1.9753
	GO:0042036 negative regulation of cytokine biosynthetic process	13	-0.5322	-0.5587	1.7545	1.0536	-0.6061	-0.6458	-1.8839	-1.1513
	GO:0006306 DNA methylation	12	1.6093	-0.5389	-0.5363	1.158	1.8512	3.1997	1.37	1.6869
	GO:0006305 DNA alkylation	12	1.6093	-0.5389	-0.5363	1.158	1.8512	3.1997	1.37	1.6869
	GO:0006304 DNA modification	16	1.6277	-0.6487	-0.6046	0.8425	1.2135	3.8514	1.2774	1.0964
	GO:0006302 double-strand break repair	27	-0.7398	-0.9033	0.9404	1.8763	2.5934	3.9602	1.6107	1.028
	GO:0006309 DNA fragmentation during apoptosis	10	-0.4778	0.5207	-0.54	-0.5238	0.802	-1.1062	0.6115	1.0769
	GO:0006308 DNA catabolic process	14	-0.6354	0.6074	-0.5778	0.7136	1.0784	-1.1592	0.7725	1.8041
	GO:0006904 vesicle docking during exocytosis	14	-0.6354	0.6074	0.6107	-0.5978	0.7999	0.7704	0.6825	0.7466
	GO:0035270 endocrine system development	18	1.0291	-0.6261	-0.6221	0.9829	-1.0793	-0.9264	-0.7503	-0.8867
	GO:0046330 positive regulation of JNK cascade	10	0.5436	-0.5486	1.6806	3.8611	0.802	0.6311	-0.8705	-0.5935
	GO:0046483 heterocycle metabolic process	24	-0.6718	-1.0267	-0.771	0.762	-0.93	-1.1608	-0.8018	0.9995
	GO:0042325 regulation of phosphorylation	42	2.1373	1.9176	1.9755	4.4349	2.8768	3.8041	1.3787	-1.2019
	GO:0042327 positive regulation of phosphorylation	16	0.8305	2.3762	0.9833	2.042	1.6175	1.4037	1.2774	-1.4898
	GO:0006270 DNA replication initiation	22	-0.6387	-1.316	-0.6664	-1.5629	-0.7273	7.3238	3.7055	0.9153
	GO:0006275 regulation of DNA replication	20	0.7083	-1.1722	-0.6579	0.7187	1.479	1.9412	1.9986	-0.8083
	GO:0009894 regulation of catabolic process	14	0.6583	0.7939	0.8067	-0.5978	0.7999	-0.682	0.6825	0.7466
	GO:0009893 positive regulation of metabolic process	291	4.3348	6.5555	6.0276	4.5044	5.4925	4.1844	2.0084	-1.3144
	GO:0009890 negative regulation of biosynthetic process	34	-0.7898	-0.8214	1.6096	0.9037	0.8696	-0.8499	-1.0054	-0.8213
	GO:0009891 positive regulation of biosynthetic process	51	3.8761	2.9245	1.6426	2.3146	1.8688	0.9379	-1.9336	-1.4868
	GO:0031175 neurite development	95	1.1061	4.6438	2.7077	1.5476	3.0212	1.9657	-2.3735	-4.6934
	GO:0030178 negative regulation of Wnt receptor signaling pathway	10	-0.4778	1.6509	1.1236	0.9656	1.1774	1.1975	0.7227	-0.8368
	GO:0042254 ribosome biogenesis and assembly	51	-1.352	-2.8664	-2.2113	-1.8535	-0.9185	1.5076	3.6423	2.4287
	GO:0002684 positive regulation of immune system process	47	1.2373	0.8785	0.8888	4.6066	1.6652	1.095	-1.1756	-2.1419
	GO:0002682 regulation of immune system process	56	1.5579	1.0242	1.047	5.1379	1.5144	1.014	-1.3535	-1.8065
	GO:0009308 amine metabolic process	143	-1.0664	-1.079	-1.2879	-1.0951	-1.5211	-1.5846	-1.2218	-1.1862
	GO:0009306 protein secretion	30	1.0018	-1.0385	1.5909	0.8742	0.7886	-0.8168	-0.8969	-2.4671
	GO:0006690 icosanoid metabolic process	18	-0.8302	1.5395	-0.6221	0.655	-0.6849	-0.7614	-0.7503	-0.6854
	GO:0006693 prostaglandin metabolic process	10	-0.4778	0.7204	-0.54	-0.5238	-0.7627	-0.5915	0.7227	1.0769
	GO:0006692 prostanoid metabolic process	10	-0.4778	0.7204	-0.54	-0.5238	-0.7627	-0.5915	0.7227	1.0769
	GO:0006694 steroid biosynthetic process	25	0.7667	-0.7073	-0.7001	0.7495	0.7661	-1.5884	1.0986	-0.8918
	GO:0007498 mesoderm development	33	0.907	1.6439	1.1164	3.9094	4.6606	2.0939	-1.2513	-1.3849
	GO:0009411 response to UV	17	-0.5944	-0.6868	0.9224	0.7978	0.7021	0.7885	1.8919	1.0083
	GO:0009416 response to light stimulus	37	1.4598	0.8321	0.7803	-0.8206	-1.0065	-0.9216	0.8844	-0.8743
	GO:0000122 negative regulation of transcription from RNA polymerase II promoter	95	1.7252	1.4949	0.9801	1.1675	1.5109	2.6063	1.8744	1.2738
	GO:0009653 anatomical structure morphogenesis	593	1.6965	7.9954	6.4577	8.034	6.9682	2.9083	-1.8581	-4.7555
	GO:0006875 cellular metal ion homeostasis	70	7.2317	3.3176	1.6038	1.0085	-0.9626	-2.7756	-5.1349	-5.7031
	GO:0006874 cellular calcium ion homeostasis	66	7.2981	3.3361	1.3709	0.9909	-0.9501	-2.4078	-4.9228	-5.2314
	GO:0043687 post-translational protein modification	890	-1.8543	1.4365	4.9851	4.6016	4.864	9.5747	11.4824	1.8979
	GO:0006873 cellular ion homeostasis	100	5.8089	3.1263	1.5473	1.2593	1.0936	-1.7416	-2.6361	-3.393
	GO:0045216 intercellular junction assembly and maintenance	12	-0.5505	0.6416	1.9332	1.6472	1.3291	1.2684	0.7488	-0.5997
	GO:0008217 blood pressure regulation	30	0.8169	2.3461	1.0283	-0.7575	-0.7935	-1.1395	-4.2658	-2.4671
	GO:0015031 protein transport	458	-3.299	-4.4399	-1.4228	-1.6695	-1.3576	1.4493	6.8338	14.837
	GO:0008219 cell death	550	5.3663	3.1293	4.7241	7.8043	6.3116	8.672	6.5239	2.7302
	GO:0007275 multicellular organismal development	1236	5.9932	13.8422	13.7829	12.4864	10.1412	2.4671	-14.8501	-20.6307
	GO:0007276 gamete generation	125	3.6205	1.614	-1.0362	1.5441	-1.1345	-1.2284	-1.4138	-1.5141
	GO:0001558 regulation of cell growth	90	-1.2659	-0.9825	1.2519	1.5791	1.114	2.365	3.1797	1.3187
	GO:0006512 ubiquitin cycle	262	-4.3765	-4.2312	-1.1968	-1.4569	-1.6979	-1.2773	6.2696	6.9253
	GO:0006511 ubiquitin-dependent protein catabolic process	96	-1.6523	-1.048	1.0022	-1.6444	-1.3072	-1.8771	6.392	9.0273
	GO:0021915 neural tube development	16	-0.5728	-0.8991	-0.6046	0.6673	2.7348	0.8368	-0.7304	0.6928
	GO:0002474 antigen processing and presentation of peptide antigen via MHC class I	19	-0.6122	-0.6438	-0.638	-1.3056	-0.8618	-1.7985	-2.5364	4.4012
	GO:0006518 peptide metabolic process	11	-0.5123	0.6743	-0.5892	0.8758	-0.6067	1.0371	-0.6336	-0.582
	GO:0043010 camera-type eye development	25	1.2504	3.1085	0.7118	0.7495	0.7661	0.8692	-1.1117	-0.8918
	GO:0007028 cytoplasm organization and biogenesis	16	-0.5728	0.7187	1.3562	1.5365	1.6175	1.4037	0.9815	-0.7646
	GO:0042133 neurotransmitter metabolic process	17	0.6143	0.9054	-0.944	-0.791	-0.7536	0.7019	-1.6044	-1.6064
	GO:0032147 activation of protein kinase activity	40	0.7974	-0.7996	0.8979	1.997	1.7027	3.2929	-0.9335	-0.9606
	GO:0043524 negative regulation of neuron apoptosis	10	0.5436	-0.5486	1.1236	2.0779	1.7115	1.7241	1.4566	0.5777
	GO:0007001 chromosome organization and biogenesis (sensu Eukaryota)	236	1.4274	-4.953	-1.1973	-1.1934	-1.8629	2.6218	7.2421	6.6187
	GO:0045767 regulation of anti-apoptosis	10	0.5436	0.7204	2.3964	0.9656	1.1774	0.835	0.7227	0.5777
	GO:0007006 mitochondrial membrane organization and biogenesis	13	1.0091	-0.7119	-0.5543	1.0536	0.6621	1.1146	2.1711	0.796
	GO:0007005 mitochondrion organization and biogenesis	27	1.8546	-1.1999	1.1785	2.3087	1.4128	1.5797	2.4002	0.8723
	GO:0045786 negative regulation of progression through cell cycle	146	-1.0542	-1.207	1.3897	2.792	3.2833	7.6622	4.6099	1.1424
	GO:0045787 positive regulation of progression through cell cycle	12	0.7254	0.6416	1.3637	3.9416	1.8512	1.7563	0.9852	0.6578
	GO:0006733 oxidoreduction coenzyme metabolic process	11	-0.5123	-0.5996	-0.525	-0.6877	0.5833	-0.6355	0.6655	-0.649
	GO:0033036 macromolecule localization	541	-2.9119	-5.456	-1.4615	-1.9282	-1.4354	1.5688	8.0974	16.5378
	GO:0016202 regulation of striated muscle development	11	0.5322	-0.5258	-0.525	1.2856	2.1009	2.8128	1.6872	0.9561
	GO:0030216 keratinocyte differentiation	13	0.6872	-0.5587	0.8625	1.4848	-0.6061	-0.7614	-0.7596	-0.6284
	GO:0030217 T cell differentiation	35	-0.8131	0.7809	1.2557	2.1477	1.882	0.9717	-1.0692	-1.9189
	GO:0030218 erythrocyte differentiation	24	1.0072	1.0553	1.3877	0.9074	2.1605	2.0444	0.8658	0.9995
	GO:0051701 interaction with host	12	-0.5505	-0.6542	-0.5363	0.6031	0.691	1.2684	0.9852	0.8644
	GO:0051707 response to other organism	82	3.7402	0.9917	1.4985	1.7568	1.0075	1.0795	-1.1821	-1.1075
	GO:0051704 multi-organism process	147	3.4526	1.6773	1.2743	2.3189	-1.1522	1.1585	-2.3332	-1.9075
	GO:0002429 immune response-activating cell surface receptor signaling pathway	24	-0.6718	-0.6906	0.853	4.0544	3.2128	2.0444	0.8658	-1.3494
	GO:0030968 unfolded protein response	12	0.5289	-0.5389	-0.5363	-0.571	-0.5892	-0.6232	0.6498	0.8644
	GO:0016445 somatic diversification of immunoglobulins	16	1.1703	-0.8991	-0.6388	-0.7385	-0.6488	1.069	0.7942	-0.7646
	GO:0016444 somatic cell DNA recombination	16	1.1703	-0.6487	-0.6388	-0.7385	-0.6488	0.8368	0.711	-0.7646
	GO:0016447 somatic recombination of immunoglobulin gene segments	15	1.2574	-0.8346	-0.6063	-0.6897	0.6429	0.9046	0.7268	-0.7121
	GO:0050851 antigen receptor-mediated signaling pathway	22	-0.7441	-0.7197	0.9286	3.8798	3.0917	1.9924	0.9961	-1.1822
	GO:0048193 Golgi vesicle transport	51	-1.096	-2.2754	-1.1723	-1.0798	-1.7931	0.9379	2.4795	5.5662
	GO:0046328 regulation of JNK cascade	16	0.6228	-0.6487	2.4237	3.3626	0.7226	-0.6893	-1.0858	-1.024
	GO:0002761 regulation of myeloid leukocyte differentiation	15	1.2574	0.6028	1.0557	1.2328	0.6429	0.9046	-1.2742	-0.7121
	GO:0002764 immune response-regulating signal transduction	26	-0.674	-0.7271	0.9804	4.9514	3.3342	2.0967	0.8807	-1.1759
	GO:0002768 immune response-regulating cell surface receptor signaling pathway	24	-0.6718	-0.6906	0.853	4.0544	3.2128	2.0444	0.8658	-1.3494
	GO:0009887 organ morphogenesis	240	1.2458	4.9229	4.1342	5.0927	4.4726	1.8332	-2.7315	-7.7677
	GO:0009880 embryonic pattern specification	22	0.681	1.1785	1.5691	0.805	2.5214	1.2726	0.8498	-0.9149
	GO:0009889 regulation of biosynthetic process	130	1.6656	1.6083	2.0296	1.8138	1.1449	-1.1726	-1.4476	1.7312
	GO:0009888 tissue development	161	2.0924	4.0662	3.4158	5.2904	4.1329	2.0235	-6.1595	-5.2324
	GO:0009953 dorsal/ventral pattern formation	19	3.679	1.883	1.4644	1.2118	-0.7131	-0.7256	-2.5364	-1.2988
	GO:0009952 anterior/posterior pattern formation	45	1.1026	2.0066	1.2357	2.205	2.858	0.9139	-0.9776	-1.0172
	GO:0050896 response to stimulus	1154	11.6851	3.4843	3.3905	3.3856	2.5877	1.6203	-5.7321	-3.3037
	GO:0002697 regulation of immune effector process	10	0.8371	0.5207	0.5216	3.8611	1.7115	0.835	0.6115	-0.5935
	GO:0051969 regulation of transmission of nerve impulse	15	2.3682	1.0351	2.6347	0.8987	0.6429	-0.7297	-0.9628	-0.7121
	GO:0006519 amino acid and derivative metabolic process	125	-1.0092	1.1005	-1.0934	-1.1523	-1.5973	-1.3793	-1.1527	-1.1014
	GO:0006732 coenzyme metabolic process	56	-0.8486	-2.1158	-1.3705	-1.5005	-1.3176	-2.8875	0.9719	1.9311
	GO:0009314 response to radiation	55	1.1615	-0.8648	1.0714	0.9222	1.2095	1.2576	1.0679	-0.9485
	GO:0006730 one-carbon compound metabolic process	33	-0.7234	0.7934	-0.7516	1.3426	0.8902	1.241	1.298	1.8502
	GO:0050767 regulation of neurogenesis	24	0.7879	0.8392	1.7746	-0.7075	1.7395	1.0876	-1.2387	-1.3494
	GO:0031098 stress-activated protein kinase signaling pathway	53	-0.8256	-0.8562	2.4299	4.612	2.9546	2.3159	0.964	-1.6097
	GO:0048232 male gamete generation	92	4.0345	0.9805	-1.1168	-1.0026	-1.4439	-1.832	-2.0979	-1.746
	GO:0042493 response to drug	23	0.6739	0.7232	-0.674	-0.7022	1.1834	-0.7814	-1.754	0.7625
	GO:0044257 cellular protein catabolic process	97	-1.6864	-1.0087	0.998	-1.684	-1.3382	-1.9369	6.5773	8.8037
	GO:0051146 striated muscle cell differentiation	13	1.0091	1.2189	2.3914	1.0536	2.9372	0.8313	-0.7596	-0.7827
	GO:0001525 angiogenesis	88	-1.6301	2.238	1.4576	1.4917	2.0564	1.4295	-1.1239	-2.2178
	GO:0000060 protein import into nucleus, translocation	20	1.6649	1.7531	0.7945	0.8763	1.479	0.9648	0.7592	1.6917
	GO:0055066 di-, tri-valent inorganic cation homeostasis	87	5.4105	3.1964	1.3323	1.0595	1.0951	-1.4124	-2.2738	-3.1074
	GO:0055065 metal ion homeostasis	70	7.2317	3.3176	1.6038	1.0085	-0.9626	-2.7756	-5.1349	-5.7031
	GO:0007267 cell-cell signaling	371	18.1032	21.7472	6.1428	2.7308	-2.0941	-8.4963	-27.1653	-23.4366
	GO:0006888 ER to Golgi vesicle-mediated transport	19	-0.6468	-1.102	-0.7568	-0.9053	-1.1621	0.7394	1.8056	0.8796
	GO:0022008 neurogenesis	166	1.2794	5.2414	4.199	1.6106	2.4376	1.4083	-2.7565	-3.5896
	GO:0007264 small GTPase mediated signal transduction	233	-3.5414	-3.2639	1.4214	1.4233	3.828	6.0451	4.7159	1.7873
	GO:0007260 tyrosine phosphorylation of STAT protein	13	2.07	3.1006	0.8625	1.0536	0.8611	1.1146	0.6982	-0.6284
	GO:0006996 organelle organization and biogenesis	699	-1.564	-3.7804	1.5605	1.8028	1.5353	4.8941	18.0516	8.528
	GO:0006997 nuclear organization and biogenesis	22	0.681	-0.7197	-0.8982	0.702	-0.7273	-1.2782	1.2206	2.7825
	GO:0044237 cellular metabolic process	3509	-4.3353	-6.9779	-2.4787	-1.6073	1.7618	6.4807	25.1665	24.2782
	GO:0006886 intracellular protein transport	285	-1.5169	-2.0358	1.3201	1.3124	1.3641	2.4664	4.7427	10.8032
	GO:0051348 negative regulation of transferase activity	33	0.7736	0.7934	2.0635	1.1065	1.4632	3.9646	1.8361	1.2838
	GO:0032446 protein modification by small protein conjugation	54	0.8424	-0.9717	1.7296	1.0218	2.483	1.063	2.9315	3.1153
	GO:0019058 viral infectious cycle	25	0.9637	0.8122	1.6709	3.1786	1.6181	1.0178	1.3356	1.1551
	GO:0042127 regulation of cell proliferation	311	2.1248	3.6828	5.5758	2.7936	6.4465	2.5233	1.3478	-2.4975
	GO:0042129 regulation of T cell proliferation	25	1.6191	3.1085	1.0263	1.075	2.0068	0.8692	-1.1117	-1.4369
	GO:0046632 alpha-beta T cell differentiation	12	0.5289	0.6416	0.6485	0.8063	0.9413	0.7019	-0.8576	-1.0432
	GO:0003006 reproductive developmental process	50	1.5973	1.4034	1.7039	1.5284	1.9548	-1.2404	-1.8233	-0.9699
	GO:0003002 regionalization	67	2.0681	3.63	2.0116	3.1745	3.0559	1.0078	-1.9052	-1.4893
	GO:0003001 generation of a signal involved in cell-cell signaling	47	1.4813	3.4007	2.6248	2.7328	1.9378	-1.9839	-3.0921	-5.466
	GO:0045792 negative regulation of cell size	27	0.892	0.7735	-0.711	1.8763	1.1467	1.5797	1.6107	1.2503
	GO:0016055 Wnt receptor signaling pathway	78	0.9744	4.0588	3.0553	3.8428	2.3022	3.4471	1.1092	-1.183
	GO:0016052 carbohydrate catabolic process	41	1.8491	-1.0386	-1.0119	-1.5943	-1.1919	-1.7596	1.0127	3.0487
	GO:0016053 organic acid biosynthetic process	26	-0.674	0.9607	0.8007	-0.8202	0.8392	0.8405	1.2055	-0.7615
	GO:0016051 carbohydrate biosynthetic process	30	1.0018	-1.9224	0.8512	1.2759	-1.0419	-1.1395	-2.0541	1.055
	GO:0035264 multicellular organism growth	18	1.4137	6.9569	0.6831	0.9829	1.347	0.9016	-0.7503	0.9368
	GO:0010324 membrane invagination	132	-2.4116	1.3097	1.1745	2.0764	2.0685	1.4776	1.3516	-1.1705
	GO:0021700 developmental maturation	45	1.9069	1.6937	1.7462	1.5947	2.4766	1.3575	-2.0731	-1.0172
	GO:0033077 T cell differentiation in the thymus	10	-0.4778	1.1035	1.6806	1.4424	0.802	-0.5915	-0.6589	-0.5935
	GO:0016477 cell migration	154	1.0805	2.9175	2.5971	2.7799	4.1953	2.4354	-1.5716	-4.6747
	GO:0050954 sensory perception of mechanical stimulus	85	0.9797	1.0224	1.3937	1.2997	1.0629	-1.3289	-2.5482	-1.4305
	GO:0050953 sensory perception of light stimulus	85	4.7118	1.21	0.982	-2.8501	-3.6225	-4.3393	-5.8076	-3.7617
	GO:0042306 regulation of protein import into nucleus	18	1.4137	1.1468	2.0724	0.9829	0.6915	0.9016	0.8142	0.76
	GO:0042303 molting cycle	11	1.7678	0.9993	1.5075	0.8758	2.1009	2.0516	-0.6336	-0.582
	GO:0002757 immune response-activating signal transduction	26	-0.674	-0.7271	0.9804	4.9514	3.3342	2.0967	0.8807	-1.1759
	GO:0030155 regulation of cell adhesion	44	-1.0839	1.0577	0.9372	1.6646	1.9216	1.2439	0.9852	0.893
	GO:0030154 cell differentiation	1069	7.553	7.8888	9.0943	13.4824	9.5335	6.0135	-1.9222	-2.9644
	GO:0015833 peptide transport	13	1.0091	0.6199	0.8625	0.7532	0.6621	-0.7614	-1.3504	-0.6284
	GO:0015837 amine transport	16	-0.5728	0.9645	0.9833	-0.7385	-0.707	-1.017	-0.8538	-0.6627
	GO:0007059 chromosome segregation	41	-0.7719	-1.2839	0.8807	0.8254	-0.8533	1.9865	1.0127	2.2635
	GO:0046777 protein amino acid autophosphorylation	34	-1.2716	-0.8214	1.0732	2.2634	0.8696	1.3794	1.4066	-0.9907
	GO:0050881 musculoskeletal movement	11	0.7746	-0.5258	0.683	0.8758	-0.6067	-1.2473	-2.132	-0.9382
	GO:0050880 regulation of blood vessel size	21	0.8805	3.9897	0.7668	-0.7824	-0.9864	-1.1827	-1.4516	-1.4955
	GO:0050885 regulation of balance	11	0.7746	-0.5258	0.683	0.8758	-0.6067	-1.2473	-2.132	-0.9382
	GO:0006509 membrane protein ectodomain proteolysis	11	0.5322	-0.5258	-0.5892	-0.5434	1.0447	1.0371	2.4192	0.9561
	GO:0006508 proteolysis	293	1.25	2.7609	-1.2555	-1.2494	-1.9716	-2.6222	1.3952	1.3769
	GO:0043009 chordate embryonic development	66	1.1879	-0.9049	1.5733	1.3539	1.9723	1.5826	-1.108	-1.2703
	GO:0048332 mesoderm morphogenesis	18	1.0291	1.5395	-0.6221	1.7231	2.2579	2.4094	-0.8571	-0.7224
	GO:0009987 cellular process	5612	-1.343	-1.9098	2.6884	4.8274	6.2545	10.9335	11.4691	2.0697
	GO:0006725 aromatic compound metabolic process	40	0.7974	1.0193	-1.5345	-0.8223	-0.8817	-1.0371	-1.4987	-0.9606
	GO:0050776 regulation of immune response	56	1.5579	1.0242	1.047	5.1379	1.5144	1.014	-1.3535	-1.8065
	GO:0050770 regulation of axonogenesis	18	0.7563	0.8562	0.8714	-0.6741	1.7565	0.7568	-1.7813	-1.7246
	GO:0043285 biopolymer catabolic process	180	-1.3815	1.1419	-1.3742	-3.2053	-1.3695	-1.7109	9.036	8.688
	GO:0050778 positive regulation of immune response	47	1.2373	0.8785	0.8888	4.6066	1.6652	1.095	-1.1756	-2.1419
	GO:0009187 cyclic nucleotide metabolic process	17	0.6143	0.6944	-0.6751	-0.6465	-0.9994	-0.8531	-2.7867	-1.6064
	GO:0048041 focal adhesion formation	11	0.5322	2.1067	1.0176	1.2856	2.1009	1.4667	0.8438	0.9561
	GO:0048754 branching morphogenesis of a tube	29	-0.7007	2.4762	0.7574	2.0461	1.8684	0.9632	-0.9431	-0.8143
	GO:0006260 DNA replication	136	1.0293	-4.2378	-1.6631	-3.0128	1.11	7.0401	9.6313	3.5704
	GO:0007586 digestion	31	4.0162	1.4724	0.8304	-0.8532	-0.8133	-2.8544	-4.4926	-3.3497
	GO:0007584 response to nutrient	11	0.7746	0.9993	-0.525	0.6214	0.5833	-0.6355	-0.7481	-0.649
	GO:0051174 regulation of phosphorus metabolic process	46	1.838	1.628	1.6787	3.7469	2.3588	3.4175	1.3714	-0.9482
	GO:0009058 biosynthetic process	500	-1.8068	-2.9596	-2.8779	-2.3521	-3.3657	-4.2567	-2.2501	7.6346
	GO:0009059 macromolecule biosynthetic process	308	-1.5703	-3.7242	-1.9178	-1.4564	-2.1644	-2.4576	-2.6885	14.4743
	GO:0051170 nuclear import	73	1.164	1.2591	1.0445	1.2597	1.0476	1.133	1.9647	6.6006
	GO:0009056 catabolic process	293	1.293	-1.7228	-1.9663	-2.7467	-1.7676	-2.6222	5.564	9.477
	GO:0051179 localization	1447	1.5844	2.7919	2.4983	1.5553	1.6411	-2.3276	-3.1364	1.6375
	GO:0046942 carboxylic acid transport	14	-0.5412	-0.5841	-0.5778	-0.9035	-0.6323	-1.1592	-1.1231	-0.6663
	GO:0007015 actin filament organization	29	-0.7007	1.0488	0.8762	1.0903	2.2664	1.6401	1.312	-0.7851
	GO:0000077 DNA damage checkpoint	19	-0.8828	-1.102	0.8291	0.737	0.6897	1.6971	1.4045	-0.9548
	GO:0000075 cell cycle checkpoint	43	-1.0492	-1.3834	0.9589	0.934	1.0873	5.7906	4.6271	-0.8695
	GO:0000074 regulation of progression through cell cycle	400	-1.3522	-1.4333	3.1615	3.1697	6.5568	14.7075	15.0968	2.168
	GO:0000079 regulation of cyclin-dependent protein kinase activity	40	-1.2	0.8844	0.8979	-0.8832	2.0091	3.2929	2.9875	-0.8532
	GO:0008585 female gonad development	22	0.8443	1.1785	1.2056	2.6121	1.2685	-0.8334	-0.8683	-0.7684
	GO:0008584 male gonad development	13	1.0091	0.8478	1.2431	-0.6052	0.6621	-0.7614	-1.8839	-0.6284
	GO:0007292 female gamete generation	20	1.2452	1.3369	0.7945	1.1312	-0.9223	0.7345	-0.8621	0.7254
	GO:0008277 regulation of G-protein coupled receptor protein signaling pathway	29	0.7207	-0.7293	2.0768	1.0903	0.7925	1.356	-1.9026	-1.1138
	GO:0055074 calcium ion homeostasis	66	7.2981	3.3361	1.3709	0.9909	-0.9501	-2.4078	-4.9228	-5.2314
	GO:0006984 ER-nuclear signaling pathway	18	0.7563	0.6775	0.8714	0.7631	0.8099	0.7568	0.8142	0.9368
	GO:0006986 response to unfolded protein	36	0.8433	-0.8744	0.8568	-1.0416	0.8437	1.2225	1.6463	3.0088
	GO:0009615 response to virus	56	2.4978	0.8757	1.6142	1.4241	0.9694	1.3554	1.2237	1.1551
	GO:0009617 response to bacterium	35	5.2561	-0.7728	1.2557	1.2217	-0.8386	-0.9427	-2.4342	-1.535
	GO:0009611 response to wounding	238	8.4103	4.5181	2.7313	3.1353	2.466	-1.817	-8.027	-6.8209
	GO:0018193 peptidyl-amino acid modification	67	2.0681	3.2349	2.0116	3.5532	2.424	3.0003	1.5996	-1.0694
	GO:0005977 glycogen metabolic process	24	-0.6718	-0.7859	-0.6853	0.762	-0.7342	0.802	0.7989	0.8385
	GO:0032787 monocarboxylic acid metabolic process	82	1.0089	0.955	1.0838	1.0003	-1.375	-2.0346	-1.1821	-1.3154
	GO:0000910 cytokinesis	22	-1.0473	0.7374	0.9286	1.0017	0.7288	2.4689	1.2206	0.9153
	GO:0051350 negative regulation of lyase activity	12	0.7254	1.8976	0.9318	0.8063	-0.6584	-0.6232	-1.1786	-0.7125
	GO:0032943 mononuclear cell proliferation	40	1.9241	2.9164	1.4966	1.6784	3.1883	1.1495	-1.1273	-1.9438
	GO:0032940 secretion by cell	160	1.1946	-1.0919	1.533	1.5384	1.2302	-1.3751	-1.3366	1.1621
	GO:0032946 positive regulation of mononuclear cell proliferation	22	0.8443	3.0723	1.5691	1.6495	2.5214	0.7663	-1.2709	-1.1822
	GO:0032944 regulation of mononuclear cell proliferation	30	1.2636	3.3779	1.5909	1.5729	2.1236	0.8399	-1.1755	-1.1776
	GO:0016049 cell growth	111	-1.1686	-1.0134	1.3688	1.922	1.1738	2.5385	4.5041	1.4277
	GO:0016044 membrane organization and biogenesis	183	-1.7165	1.4137	1.2989	2.5162	1.8501	2.2903	1.7985	-1.2012
	GO:0016043 cellular component organization and biogenesis	1610	-2.4986	-2.0138	2.6057	4.1056	3.2486	8.3786	17.9468	12.1083
	GO:0016042 lipid catabolic process	32	1.1602	-1.1366	-0.7668	2.0964	1.2819	0.8709	-0.9043	0.8567
	GO:0046545 development of primary female sexual characteristics	22	0.8443	1.1785	1.2056	2.6121	1.2685	-0.8334	-0.8683	-0.7684
	GO:0046546 development of primary male sexual characteristics	15	1.2574	0.7514	1.0557	-0.6897	0.7545	-0.9246	-1.7205	-0.7121
	GO:0042063 gliogenesis	22	0.8443	0.9111	-0.6664	0.702	-0.8301	-0.8334	-0.7858	-0.9149
	GO:0042060 wound healing	73	2.9761	3.7905	1.1553	0.9474	1.5386	-1.0525	-3.1478	-2.3872
	GO:0045638 negative regulation of myeloid cell differentiation	16	2.1939	1.3278	1.3562	1.5365	1.6175	1.4037	-0.8538	-0.6627
	GO:0045639 positive regulation of myeloid cell differentiation	13	0.6872	0.6199	-0.6979	-0.8288	-0.6061	1.5232	-0.6663	-0.6284
	GO:0045637 regulation of myeloid cell differentiation	30	1.9956	1.2447	1.2764	1.0419	0.9869	1.8331	-0.8969	-0.8416
	GO:0006457 protein folding	89	1.3655	-1.0902	-1.7075	-1.7923	-1.0139	-1.8465	2.2945	7.3763
	GO:0030308 negative regulation of cell growth	27	0.892	0.7735	-0.711	1.8763	1.1467	1.5797	1.6107	1.2503
	GO:0051648 vesicle localization	13	-0.5916	-0.5587	0.8625	0.5958	-0.6061	0.8313	-0.6663	0.6407
	GO:0016310 phosphorylation	511	1.3059	3.0177	6.2541	7.3385	8.9775	11.8607	5.3339	-2.1355
	GO:0007268 synaptic transmission	154	8.1226	14.6409	4.1622	1.4684	-2.0647	-5.4499	-12.7098	-9.6756
	GO:0007266 Rho protein signal transduction	58	-2.0783	-1.2572	0.918	1.0415	2.0945	2.9342	2.509	1.0034
	GO:0007265 Ras protein signal transduction	104	-3.053	-1.4628	1.4215	1.2723	3.3435	5.1472	2.9926	1.7101
	GO:0006220 pyrimidine nucleotide metabolic process	13	-0.5322	-0.5587	-0.6979	-0.8288	-0.7168	0.8313	1.1431	0.796
	GO:0006221 pyrimidine nucleotide biosynthetic process	10	0.5436	0.5207	-0.54	-0.6223	-0.5629	-0.5915	0.7227	0.5777
	GO:0016265 death	550	5.3663	3.1293	4.7241	7.8043	6.3116	8.672	6.5239	2.7302
	GO:0006612 protein targeting to membrane	16	-0.7294	-0.8991	-0.8796	-0.7385	-0.6488	-0.6893	0.711	2.4864
	GO:0009628 response to abiotic stimulus	91	1.1752	1.0943	-0.9687	1.0742	1.5276	1.1449	-1.0816	-1.0476
	GO:0046164 alcohol catabolic process	36	1.5211	-1.0563	-0.8569	-1.0416	-0.9666	-1.623	0.9442	3.493
	GO:0006082 organic acid metabolic process	189	1.3078	-1.1321	-1.1353	-1.1722	-2.6453	-2.3749	-1.4013	-1.2643
	GO:0005996 monosaccharide metabolic process	69	2.2479	-1.2483	0.9444	-0.9341	-1.1953	-1.6128	-1.0783	3.3227
	GO:0045941 positive regulation of transcription	220	3.3337	4.5853	4.8268	3.2434	3.3928	4.5712	2.9036	1.2808
	GO:0045944 positive regulation of transcription from RNA polymerase II promoter	106	2.6858	3.9458	3.1153	2.6501	2.1893	3.0051	1.6318	-1.124
	GO:0030098 lymphocyte differentiation	59	1.2197	0.9698	1.968	3.3064	2.2908	1.2047	-1.2684	-1.7255
	GO:0030097 hemopoiesis	134	2.7957	1.6334	2.708	4.1918	3.472	3.7047	-1.6389	-2.0317
	GO:0009991 response to extracellular stimulus	20	2.7722	1.7531	1.0324	0.8763	1.1488	-0.753	-1.0418	-0.7131
	GO:0031328 positive regulation of cellular biosynthetic process	46	4.0121	2.6504	1.6787	2.1107	1.287	-0.9152	-2.5449	-2.0579
	GO:0031327 negative regulation of cellular biosynthetic process	29	-0.7007	-0.9917	1.3411	1.0903	0.8788	-0.9149	-0.858	0.8275
	GO:0031326 regulation of cellular biosynthetic process	120	1.8087	1.3474	1.8666	1.8847	-1.0774	-1.3173	-1.4729	1.7331
	GO:0031325 positive regulation of cellular metabolic process	274	4.9414	6.5941	6.6275	4.5982	4.384	4.1009	1.9589	-1.3444
	GO:0031324 negative regulation of cellular metabolic process	267	1.1693	1.2053	1.4627	1.7067	2.5703	6.0967	4.6592	2.4864
	GO:0031323 regulation of cellular metabolic process	1364	2.1058	-1.5078	2.1758	3.8938	4.6114	8.8679	6.7057	3.983
	GO:0035239 tube morphogenesis	44	-0.8985	1.4813	-0.8128	1.6646	3.001	1.2439	-1.0129	-0.8738
	GO:0030522 intracellular receptor-mediated signaling pathway	48	2.4024	1.5084	6.1259	3.0172	4.1648	1.766	2.3745	1.8346
	GO:0030520 estrogen receptor signaling pathway	10	0.8371	0.7204	0.7309	0.653	1.1774	-0.7351	0.6115	0.7452
	GO:0030521 androgen receptor signaling pathway	34	2.0404	1.566	5.909	2.2634	3.8222	2.3075	2.7892	2.0773
	GO:0006401 RNA catabolic process	32	-0.8905	-1.1366	-2.0313	-2.4715	-1.154	1.1178	4.7064	2.3577
	GO:0006403 RNA localization	65	-3.8604	-3.2559	-2.6067	-0.9916	-1.7987	-0.9814	4.3829	6.7683
	GO:0048741 skeletal muscle fiber development	33	0.907	1.6439	3.5126	1.9851	2.5226	2.0939	-1.0739	-0.948
	GO:0048747 muscle fiber development	33	0.907	1.6439	3.5126	1.9851	2.5226	2.0939	-1.0739	-0.948
	GO:0031214 biomineral formation	54	2.2914	2.2689	0.9715	2.3692	1.0035	0.949	-2.6091	-2.3356
	GO:0042471 ear morphogenesis	20	-0.6175	0.783	1.7934	0.8763	-0.9223	-0.753	-3.5003	-1.396
	GO:0048699 generation of neurons	154	1.3735	5.2539	4.7937	1.4684	2.5371	1.5036	-3.113	-3.6728
	GO:0042472 inner ear morphogenesis	17	0.6143	0.6944	2.2376	0.7978	-0.7536	-0.8531	-3.6598	-1.6064
	GO:0042475 odontogenesis (sensu Vertebrata)	18	1.0291	1.5395	1.1715	3.5334	2.8522	0.7568	-1.7813	-1.7246
	GO:0042476 odontogenesis	21	0.8805	1.6368	1.2817	3.4441	2.7336	0.7804	-1.847	-2.0867
	GO:0002250 adaptive immune response	57	2.4192	1.1331	0.9283	2.7686	1.2802	1.0659	-1.6115	-2.2033
	GO:0002253 activation of immune response	42	0.8671	0.8565	0.8663	4.4349	1.8117	1.0555	-1.0106	-1.7368
	GO:0002252 immune effector process	66	1.8409	-0.9049	2.0758	2.9203	1.2193	1.162	-1.8114	-1.6501
	GO:0043408 regulation of MAPKKK cascade	11	0.5322	2.8802	-0.525	-0.5434	-0.6067	0.6171	-0.6336	-0.649
	GO:0051169 nuclear transport	110	-0.9823	-1.0122	1.0133	1.3467	1.1285	1.3503	3.1807	8.6571
	GO:0007599 hemostasis	69	4.173	3.8207	1.2664	-0.9341	1.2459	-1.1685	-4.9598	-2.4258
	GO:0007596 blood coagulation	64	3.8055	4.4323	1.2655	0.9191	1.2942	-1.0964	-4.1149	-2.7797
	GO:0008064 regulation of actin polymerization and/or depolymerization	29	0.8381	1.3076	1.6769	-0.7477	1.2499	1.1302	1.1031	1.111
	GO:0001501 skeletal development	127	2.6355	2.2685	2.3749	4.1772	1.3249	1.1266	-4.9852	-2.7746
	GO:0001503 ossification	54	2.2914	2.2689	0.9715	2.3692	1.0035	0.949	-2.6091	-2.3356
	GO:0001505 regulation of neurotransmitter levels	47	1.0435	4.4062	0.8888	0.9577	-0.9011	-1.9839	-2.6909	-3.7409
	GO:0001508 regulation of action potential	20	0.9229	0.6624	0.6644	0.7187	-0.7471	-0.753	0.7592	1.0351
	GO:0014032 neural crest cell development	10	-0.4778	0.5207	0.7309	-0.6223	0.802	0.835	-1.2652	-0.8368
	GO:0014033 neural crest cell differentiation	10	-0.4778	0.5207	0.7309	-0.6223	0.802	0.835	-1.2652	-0.8368
	GO:0014031 mesenchymal cell development	21	-0.7095	0.7571	0.9765	-0.6838	1.7426	1.7549	-0.9395	-1.103
	GO:0000003 reproduction	243	4.4576	2.7342	1.2997	2.9023	-1.2692	-2.1072	-3.4483	-2.2934
	GO:0018212 peptidyl-tyrosine modification	35	2.3731	4.8604	2.262	4.0903	2.2414	2.9625	1.2934	-1.0367
	GO:0009199 ribonucleoside triphosphate metabolic process	25	-0.6707	-0.8228	0.7118	-0.972	-0.9854	-0.8538	0.9314	1.432
	GO:0009190 cyclic nucleotide biosynthetic process	14	-0.5412	0.7939	-0.5778	-0.645	-0.7809	-0.682	-2.8854	-1.262
	GO:0051297 centrosome organization and biogenesis	13	-0.5322	-0.5587	0.625	-0.6052	-0.7168	1.5232	0.8553	0.6407
	GO:0007281 germ cell development	16	0.6228	1.7999	-0.6046	1.5365	0.9137	1.069	0.7942	-0.6627
	GO:0007283 spermatogenesis	92	4.0345	0.9805	-1.1168	-1.0026	-1.4439	-1.832	-2.0979	-1.746
	GO:0007286 spermatid development	13	-0.5916	-0.5587	-0.5543	0.7532	0.6621	0.8313	-0.6663	0.796
	GO:0009607 response to biotic stimulus	125	3.0148	1.0401	2.2521	1.6872	1.1126	1.263	1.1982	1.6623
	GO:0009605 response to external stimulus	331	12.4648	5.8567	2.7712	4.0397	2.9652	-1.7228	-12.1229	-8.9549
	GO:0042698 menstrual cycle	22	0.8443	1.5325	0.9286	2.0925	1.0054	-0.8334	-0.8683	-0.7684
	GO:0042692 muscle cell differentiation	36	1.0039	1.4276	1.786	2.04	2.1163	1.4359	-1.1411	-1.3086
	GO:0019320 hexose catabolic process	34	1.3343	-0.9751	-0.8075	-1.1839	-0.8953	-1.4482	1.0398	3.3912
	GO:0000904 cellular morphogenesis during differentiation	89	1.2167	3.3641	2.834	1.8111	2.7155	2.2289	-2.7242	-4.1268
	GO:0051347 positive regulation of transferase activity	88	1.2393	1.5765	2.6067	3.5191	4.0877	5.1679	1.1367	-1.0947
	GO:0000902 cell morphogenesis	277	-1.2021	2.2157	3.6128	2.5228	2.0742	2.8715	2.5666	-1.34
	GO:0051345 positive regulation of hydrolase activity	46	4.5686	1.3728	0.9024	-0.8481	1.1191	1.7118	-0.9303	0.8858
	GO:0008645 hexose transport	16	1.1703	-0.6049	0.7279	1.1351	-0.6488	0.7087	-1.0858	0.6928
	GO:0051349 positive regulation of lyase activity	18	2.4837	1.1468	0.6831	-1.2221	-1.556	-0.7614	-2.3249	-0.8867
	GO:0006887 exocytosis	58	0.953	1.2648	2.3514	2.6674	2.7114	-1.0067	-1.9304	-1.6629
	GO:0008643 carbohydrate transport	17	1.0947	-0.6129	0.7018	1.0525	-0.6631	0.7885	-1.2203	0.7937
	GO:0009152 purine ribonucleotide biosynthetic process	28	0.863	-0.9466	0.7676	-1.1393	-1.1695	-0.8726	1.2014	1.4362
	GO:0007050 cell cycle arrest	58	0.8732	-0.8758	1.511	2.0337	3.4499	4.105	1.5308	1.0912
	GO:0007051 spindle organization and biogenesis	17	-0.5944	-0.6868	-0.6751	0.6574	-1.4497	0.7885	3.2018	1.3226
	GO:0007219 Notch signaling pathway	35	-0.7392	0.7809	0.8756	2.5595	1.1058	0.9717	0.9849	0.994
	GO:0002526 acute inflammatory response	40	1.3002	1.2103	1.2431	1.1833	0.8621	-1.0371	-1.7537	-1.5862
	GO:0002521 leukocyte differentiation	83	2.5961	1.4111	2.3709	3.6718	2.4178	1.5401	-1.728	-1.696
	GO:0002520 immune system development	152	3.4477	1.423	2.273	4.201	2.8634	3.6432	-1.7937	-2.3121
	GO:0016070 RNA metabolic process	1449	-1.6662	-3.5164	-2.0531	1.6633	2.1529	7.2533	15.9087	10.8887
	GO:0016071 mRNA metabolic process	211	-2.7434	-4.3849	-4.5451	-1.7878	-2.8433	1.4468	15.7789	19.1587
	GO:0016072 rRNA metabolic process	38	-1.4783	-1.9176	-1.8677	-1.1312	0.8841	1.103	4.7527	1.1795
	GO:0007411 axon guidance	40	-0.7647	1.0193	1.4966	0.8263	2.3591	1.8107	-2.4105	-3.647
	GO:0046578 regulation of Ras protein signal transduction	59	-2.132	-0.9766	-0.8766	-0.9066	1.5412	2.7916	1.8321	1.6985
	GO:0001822 kidney development	26	-0.715	1.5376	1.2409	4.2296	1.2171	-1.3365	-3.3824	-1.5266
	GO:0008632 apoptotic program	62	4.0253	1.2967	1.1687	1.7604	1.7836	1.4909	1.7095	1.9403
	GO:0031032 actomyosin structure organization and biogenesis	13	-0.5322	0.6199	1.7545	0.7532	2.9372	0.6732	-0.7596	-0.7827
	GO:0007126 meiosis	43	0.9835	-0.9376	-0.8279	-0.8321	-0.8821	1.3075	-0.9728	-1.2555
	GO:0007127 meiosis I	20	1.2452	-0.6656	-0.8017	1.4766	0.905	0.8066	-0.7687	-0.8083
	GO:0015674 di-, tri-valent inorganic cation transport	69	3.73	1.3954	1.0158	0.961	1.9936	-1.0822	-2.949	-3.2216
	GO:0015672 monovalent inorganic cation transport	117	5.3696	3.3838	-1.0227	-2.079	-2.6832	-8.3234	-10.1285	-4.3944
	GO:0030318 melanocyte differentiation	10	0.5436	1.1035	1.6806	-0.5238	0.5908	1.7241	-0.8705	-0.5935
	GO:0030316 osteoclast differentiation	12	1.6093	-0.5389	0.9318	1.6472	0.691	0.7019	-1.6705	-0.7125
	GO:0030036 actin cytoskeleton organization and biogenesis	145	-1.6306	1.4678	4.2166	2.4179	5.0784	4.391	4.7762	1.4493
	GO:0050900 leukocyte migration	22	1.4736	1.5325	1.5691	1.0017	-0.7273	-0.8334	-2.5473	-1.5971
	GO:0045884 regulation of survival gene product activity	12	3.0517	0.9154	-0.5363	1.6472	1.8512	0.9181	0.9852	0.8644
	GO:0006091 generation of precursor metabolites and energy	172	-1.6193	-2.3575	-1.853	-1.4307	-1.7915	-3.5892	-2.0675	-1.1877
	GO:0046209 nitric oxide metabolic process	14	0.6583	1.1191	1.1415	0.7136	1.4753	1.3371	0.981	0.6371
	GO:0006096 glycolysis	28	1.3873	-0.7753	-0.7627	-1.1393	-0.9412	-1.5275	-0.8309	4.2781
	GO:0006521 regulation of amino acid metabolic process	31	2.343	3.2085	2.2839	3.1692	2.3949	2.8823	1.1064	-1.2441
	GO:0006520 amino acid metabolic process	102	1.1001	-0.9961	-1.0035	-1.0277	-1.6773	-1.1533	-1.0997	1.0576
	GO:0043065 positive regulation of apoptosis	167	1.899	1.5359	2.052	4.4623	2.0591	4.3946	2.1852	1.8511
	GO:0043067 regulation of programmed cell death	371	6.1931	2.9622	5.8898	8.9666	5.387	9.5794	4.8381	2.4395
	GO:0043066 negative regulation of apoptosis	164	3.6078	1.2244	2.768	4.4101	5.3141	4.4532	4.6176	1.838
	GO:0043062 extracellular structure organization and biogenesis	39	0.8052	1.5173	1.5614	1.2318	0.871	1.208	-0.9076	-1.5137
	GO:0043069 negative regulation of programmed cell death	166	3.4954	1.2682	2.8926	4.5429	5.4224	4.5032	4.5894	1.8909
	GO:0043068 positive regulation of programmed cell death	169	1.8404	1.6075	2.3354	4.3053	1.9754	4.4444	2.0434	1.9038
	GO:0048598 embryonic morphogenesis	69	1.2709	1.5944	1.8914	1.4047	1.7654	-1.0822	-4.0598	-1.3991
	GO:0048592 eye morphogenesis	17	0.7897	0.6944	0.9224	0.7978	0.7021	1.2583	-0.7854	-0.8231
	GO:0000271 polysaccharide biosynthetic process	11	0.7746	-0.5996	-0.525	0.8758	-0.8523	0.6171	-0.7481	-0.582
	GO:0030534 adult behavior	14	0.6583	0.7939	0.6107	-0.9035	-0.6323	-0.682	-1.1231	0.6371
	GO:0006417 regulation of translation	108	1.3311	1.1723	1.4501	1.5385	-1.0629	-1.1642	-1.4057	2.2076
	GO:0043112 receptor metabolic process	10	0.5436	2.3571	0.7309	0.653	0.802	1.1975	0.7227	-0.5935
	GO:0006413 translational initiation	37	-0.8643	-1.4048	-1.3662	-1.7278	-2.32	-1.4218	0.9164	4.9551
	GO:0008104 protein localization	507	-2.352	-4.653	-1.3389	-1.6399	1.3757	1.5206	6.0642	14.1535
	GO:0048771 tissue remodeling	65	2.5217	2.6954	0.9212	2.0743	0.9487	-1	-4.2796	-2.8663
	GO:0007610 behavior	165	12.2594	8.4074	1.8004	1.3346	-1.2418	-2.8757	-11.0052	-8.9943
	GO:0007611 learning and/or memory	20	2.7722	3.5122	1.7934	0.8763	-0.7471	-0.753	-1.6791	-1.396
	GO:0042445 hormone metabolic process	28	0.727	2.1394	0.7676	1.7659	-0.7671	-0.8726	-1.1923	-1.7123
	GO:0042440 pigment metabolic process	15	0.8797	-0.6144	0.6042	-0.6076	-1.2418	-1.2796	-0.7723	0.713
	GO:0009072 aromatic amino acid family metabolic process	11	0.7746	1.4797	-0.525	-0.6877	-0.8523	-0.6355	-1.4638	-0.9382
	GO:0042991 transcription factor import into nucleus	17	1.5142	1.2308	2.2376	1.0525	-0.6631	0.7885	0.7521	0.7937
	GO:0006940 regulation of smooth muscle contraction	12	1.0931	-0.6542	-0.642	0.6031	-0.5892	0.7019	-1.1786	-0.7125
	GO:0031667 response to nutrient levels	18	2.4837	1.5395	1.1715	0.9829	1.0304	-0.7614	-1.0599	-0.7224
	GO:0045321 leukocyte activation	139	2.3191	2.3359	4.6998	5.039	5.0753	1.7624	-2.802	-4.2394
	GO:0007242 intracellular signaling cascade	877	4.1294	3.3002	10.5274	12.3186	13.6719	12.7909	4.0382	-1.8288
	GO:0048002 antigen processing and presentation of peptide antigen	21	0.6924	-0.691	0.7668	-1.0299	-0.7863	-1.5544	-2.9714	3.6847
	GO:0000279 M phase	182	-1.3114	-1.3723	-1.1456	1.3584	-1.2279	2.6736	7.0853	2.0503
	GO:0051028 mRNA transport	59	-3.4429	-2.8256	-2.747	-1.1943	-2.0141	-1.0311	3.7567	5.9359
	GO:0044267 cellular protein metabolic process	1565	-1.8858	-1.5287	2.2598	2.5938	2.7424	3.7007	7.1449	13.1944
	GO:0044264 cellular polysaccharide metabolic process	26	-0.674	-0.862	-0.7182	0.7422	-0.7628	0.8405	0.8164	0.7963
	GO:0044262 cellular carbohydrate metabolic process	116	1.5782	-2.7199	-1.2872	-1.0436	-1.4335	-2.0979	-1.3061	2.9781
	GO:0044260 cellular macromolecule metabolic process	1589	-1.8771	-1.5306	2.1154	2.4441	2.653	3.7457	7.5366	12.9461
	GO:0007417 central nervous system development	134	2.543	3.0814	4.116	2.371	1.6732	1.1708	-3.2164	-3.2237
	GO:0045087 innate immune response	50	-0.8157	1.4034	0.9374	1.3114	-0.892	-1.2404	-2.4051	-2.011
	GO:0045086 positive regulation of interleukin-2 biosynthetic process	10	-0.4778	2.3571	0.7309	1.4424	0.802	0.6311	-0.6589	-0.8368
	GO:0019318 hexose metabolic process	68	2.0098	-1.2163	0.9525	0.9338	-1.1626	-1.5527	-1.0517	3.1004
	GO:0051336 regulation of hydrolase activity	91	1.6702	-0.9713	1.1206	-1.0264	1.2682	1.5532	1.0756	1.4053
	GO:0007548 sex differentiation	47	1.4813	1.5663	1.6151	1.7251	1.6652	-1.6847	-2.3349	-0.9752
	GO:0006897 endocytosis	132	-2.4116	1.3097	1.1745	2.0764	2.0685	1.4776	1.3516	-1.1705
	GO:0006898 receptor-mediated endocytosis	29	-0.7007	1.0488	1.0727	1.3456	-0.8411	0.9632	-0.858	0.8275
	GO:0051338 regulation of transferase activity	157	1.1041	1.8124	3.6664	2.4166	5.4123	10.7082	2.5316	1.1554
	GO:0051339 regulation of lyase activity	31	2.8437	2.2252	0.989	-0.8532	-1.7694	-0.8901	-3.1815	-1.2441
	GO:0000377 RNA splicing, via transesterification reactions with bulged adenosine as nucleophile	57	-1.6107	-1.2204	-1.1837	1.2022	0.957	1.4635	5.3168	9.7311
	GO:0019953 sexual reproduction	141	4.1469	1.5708	-1.0767	1.4618	-1.2768	-1.4168	-1.9183	-1.6757
	GO:0007049 cell cycle	622	-1.6588	-1.7279	2.3674	2.9507	4.2634	19.4862	18.8885	4.6986
	GO:0051248 negative regulation of protein metabolic process	62	1.311	0.934	2.3617	1.1842	0.9586	-0.9712	0.9939	1.3359
	GO:0051249 regulation of lymphocyte activation	59	1.4242	1.6422	3.3831	3.3064	3.3139	1.3426	-1.5904	-2.3624
	GO:0051240 positive regulation of multicellular organismal process	59	1.4242	1.6422	1.1066	4.164	1.76	1.2047	-1.5904	-3.2405
	GO:0051241 negative regulation of multicellular organismal process	19	1.7765	0.6671	-0.638	-0.9053	0.9614	-0.8112	-0.7984	-0.7625
	GO:0051246 regulation of protein metabolic process	186	2.5586	1.9477	2.7943	2.7558	1.7496	1.3057	1.2547	2.4766
	GO:0051247 positive regulation of protein metabolic process	62	3.5706	2.6105	1.3375	2.3053	2.3045	1.0264	-1.6558	-1.6553
	GO:0016032 viral reproduction	34	0.8826	1.0487	1.6096	2.6965	1.3843	1.1702	1.0398	1.4524
	GO:0007131 meiotic recombination	15	0.8797	0.6028	-0.6063	1.68	1.3328	1.188	-0.6948	-0.7121
	GO:0043473 pigmentation	20	1.2452	1.3369	2.9018	-0.6688	-0.6956	1.5321	-1.3118	-0.8083
	GO:0002460 adaptive immune response based on somatic recombination of immune receptors built from immunoglobulin superfamily domains	57	2.4192	1.1331	0.9283	2.7686	1.2802	1.0659	-1.6115	-2.2033
	GO:0045619 regulation of lymphocyte differentiation	15	0.6372	1.0351	1.0557	3.6826	1.3328	-0.6697	-0.6948	-0.7121
	GO:0006412 translation	223	-1.2816	-2.4366	-1.811	-1.4245	-1.3297	-2.1839	-1.4853	19.1895
	GO:0016331 morphogenesis of embryonic epithelium	17	-0.5944	-0.9652	0.7018	0.7978	1.9271	0.9748	-0.7202	0.7937
	GO:0030323 respiratory tube development	23	0.8136	1.113	-0.674	1.951	1.4924	0.7629	-1.3992	-1.2645
	GO:0016337 cell-cell adhesion	117	1.0279	1.4214	1.7999	1.8372	2.1381	1.3147	-4.0139	-5.7987
	GO:0030326 embryonic limb morphogenesis	26	2.4466	1.9346	1.2409	1.0217	2.2921	-0.8066	-1.8286	-0.7615
	GO:0046365 monosaccharide catabolic process	35	1.5869	-1.0149	-0.8312	-1.2382	-0.9294	-1.5341	0.9849	3.7036
	GO:0005976 polysaccharide metabolic process	27	-0.6803	-0.9033	-0.7391	0.8179	-0.7846	0.8217	-0.8165	0.7862
	GO:0043583 ear development	29	0.7207	0.7526	1.6769	1.3456	-0.99	-0.8291	-3.3714	-1.4038
	GO:0030182 neuron differentiation	141	1.3922	4.0295	4.5328	1.4618	2.7175	1.5612	-3.4484	-4.0381
	GO:0030183 B cell differentiation	28	2.2046	1.0969	2.194	2.6393	1.3266	1.4605	-0.8895	-0.7916
	GO:0035113 embryonic appendage morphogenesis	26	2.4466	1.9346	1.2409	1.0217	2.2921	-0.8066	-1.8286	-0.7615
	GO:0042221 response to chemical stimulus	262	7.2351	3.266	1.9614	1.5434	-1.2415	-1.3272	-2.8596	-1.4734
	GO:0006414 translational elongation	12	0.5289	-0.5389	-0.642	0.6031	0.9413	-0.6232	1.37	4.0023
	GO:0005975 carbohydrate metabolic process	144	1.5933	-2.778	-1.3069	-1.2456	-1.437	-2.6013	-1.8341	3.3983
	GO:0005978 glycogen biosynthetic process	11	0.7746	-0.5996	-0.525	0.8758	-0.8523	0.6171	-0.7481	-0.582
	GO:0006396 RNA processing	275	-3.6326	-5.8935	-5.6246	-2.0402	-1.8188	1.7116	15.8637	17.3136
	GO:0006397 mRNA processing	184	-2.3497	-4.0727	-3.5572	-1.3108	-2.2367	1.4667	14.0121	17.0287
	GO:0000245 spliceosome assembly	28	-1.3992	-0.9466	-0.9245	0.936	-1.1695	1.0131	2.1406	3.086
	GO:0048589 developmental growth	12	1.6093	0.9154	1.3637	0.8063	-0.5892	0.7019	-0.8576	0.6578
	GO:0048583 regulation of response to stimulus	15	1.7562	0.7514	-0.6063	2.2367	0.6429	-0.7297	-0.7723	-0.7121
	GO:0030509 BMP signaling pathway	16	-0.5728	4.7305	3.9052	1.5365	1.6175	0.7087	-1.4351	-0.7646
	GO:0055082 cellular chemical homeostasis	100	5.8089	3.1263	1.5473	1.2593	1.0936	-1.7416	-2.6361	-3.393
	GO:0001890 placenta development	10	0.5436	1.1035	1.1236	-0.5238	1.1774	0.835	0.9981	0.7452
	GO:0043123 positive regulation of I-kappaB kinase/NF-kappaB cascade	67	0.9339	-1.0458	0.9622	1.6998	1.6787	4.9507	2.5169	1.0582
	GO:0031589 cell-substrate adhesion	62	0.9073	4.2292	1.0376	1.343	3.6919	1.6786	1.9254	-0.9471
	GO:0007605 sensory perception of sound	84	0.9883	1.0336	1.2737	1.2043	1.0269	-1.2902	-2.6998	-1.3907
	GO:0007606 sensory perception of chemical stimulus	13	1.0091	1.2189	-0.5543	-0.8288	-0.7168	-0.6458	-1.3504	-0.7827
	GO:0006606 protein import into nucleus	72	1.1883	1.2901	1.0616	1.1591	1.0643	1.1612	1.8661	6.2931
	GO:0007600 sensory perception	184	5.4278	2.3511	1.4557	-1.3108	-2.6188	-3.4667	-8.7486	-4.5054
	GO:0006605 protein targeting	145	1.4328	1.0728	1.3082	1.209	1.2747	2.0115	2.9798	6.7341
	GO:0045184 establishment of protein localization	484	-2.5753	-4.4893	-1.3408	-1.6428	1.3706	1.5126	6.4696	12.5526
	GO:0045185 maintenance of protein localization	17	0.7897	0.6944	-0.6107	0.7978	-0.7536	-0.7204	0.8812	0.7937
	GO:0031279 regulation of cyclase activity	31	2.8437	2.2252	0.989	-0.8532	-1.7694	-0.8901	-3.1815	-1.2441
	GO:0007243 protein kinase cascade	281	1.7767	3.0391	4.5379	6.1812	8.0423	9.0617	4.5614	-1.4353
	GO:0002274 myeloid leukocyte activation	21	1.5644	1.2528	2.7109	1.7717	1.7426	0.7804	-3.7433	-1.4955
	GO:0000398 nuclear mRNA splicing, via spliceosome	57	-1.6107	-1.2204	-1.1837	1.2022	0.957	1.4635	5.3168	9.7311
	GO:0030879 mammary gland development	10	0.5436	1.6509	0.5216	0.9656	0.5908	0.6311	-0.8705	0.5777
	GO:0007565 female pregnancy	40	0.9016	1.2103	0.8134	1.4067	-0.9794	-1.4011	-2.8168	-1.9438
	GO:0022604 regulation of cell morphogenesis	26	-0.8999	0.7089	0.8007	-1.0257	-0.8535	-0.8066	1.4689	0.7963
	GO:0022607 cellular component assembly	392	-1.2748	1.3785	1.6147	2.4732	2.3102	6.1863	5.2056	9.3998
	GO:0022601 menstrual cycle phase	20	0.7083	1.3369	1.0324	2.4242	1.1488	-0.753	-0.7687	-0.7131
	GO:0022602 menstrual cycle process	20	0.7083	1.3369	1.0324	2.4242	1.1488	-0.753	-0.7687	-0.7131
	GO:0022603 regulation of anatomical structure morphogenesis	26	-0.8999	0.7089	0.8007	-1.0257	-0.8535	-0.8066	1.4689	0.7963
	GO:0051101 regulation of DNA binding	10	0.8371	0.5207	1.1236	-0.5238	0.802	1.1975	0.7227	0.7452
	GO:0048167 regulation of synaptic plasticity	11	2.4888	1.4797	2.9272	1.2856	0.5833	-0.6355	-0.6336	-0.582
	GO:0042981 regulation of apoptosis	366	6.4677	2.8196	5.4336	8.7748	5.2815	9.305	5.1515	2.3824
	GO:0045058 T cell selection	10	-0.4778	1.1035	1.1236	2.0779	-0.5629	-0.5915	-0.8705	-0.8368
	GO:0045055 regulated secretory pathway	35	1.0374	4.2301	2.262	2.5595	1.882	-1.8704	-2.049	-3.8706
	GO:0006952 defense response	272	11.3772	3.2231	4.5501	3.4194	1.2584	-2.2679	-10.6262	-8.0225
	GO:0006953 acute-phase response	19	0.9721	1.0741	1.9251	-0.659	1.2401	0.8463	-0.7984	-1.2988
	GO:0006950 response to stress	611	4.3566	1.463	2.4876	1.9712	3.465	3.1677	2.0201	1.4414
	GO:0006956 complement activation	16	0.8305	0.9645	-0.6388	0.8425	-0.9227	-1.4042	-1.4351	-1.024
	GO:0006955 immune response	351	4.4278	3.0078	2.7416	2.4325	1.4186	-2.1117	-10.4149	-4.6732
	GO:0006958 complement activation, classical pathway	15	0.8797	0.7514	-0.817	0.8987	-0.8497	-1.2796	-1.2742	-0.9392
	GO:0006959 humoral immune response	37	1.4598	0.95	0.8414	1.3436	-0.8856	-2.0803	-2.7612	-1.6932
	GO:0048015 phosphoinositide-mediated signaling	63	4.3882	1.2614	1.3003	1.154	-2.6927	1.0726	-1.1496	-1.3014
	GO:0044275 cellular carbohydrate catabolic process	40	1.5856	-1.0025	-0.9777	-1.5317	-1.142	-1.671	1.0617	3.2188
	GO:0044271 nitrogen compound biosynthetic process	38	-0.7777	0.9247	-0.9139	-0.9447	-0.914	-0.9556	0.9006	-1.013
	GO:0007420 brain development	73	2.012	2.3867	2.1819	2.9275	1.2381	1.133	-2.5399	-2.3872
	GO:0007423 sensory organ development	60	1.3843	1.8393	1.6434	1.644	-1.0384	1.0039	-3.4799	-2.0893
	GO:0007422 peripheral nervous system development	16	0.8305	3.8383	-0.6046	0.8425	-0.6488	-0.6893	-1.0858	-0.7646
	GO:0035282 segmentation	18	1.0291	1.1468	0.6831	1.3049	1.347	-1.2186	-0.8571	-0.8867
	GO:0032774 RNA biosynthetic process	1156	1.7323	-1.6681	1.6841	2.6433	3.7387	7.0359	6.6679	2.7335
	GO:0008624 induction of apoptosis by extracellular signals	29	0.8381	-0.7293	1.3411	1.3456	0.7925	1.9825	0.954	-0.8143
	GO:0001701 in utero embryonic development	38	0.8153	-0.7844	1.3463	0.8377	0.8841	1.4919	0.9551	-0.8471
	GO:0001707 mesoderm formation	18	1.0291	1.5395	-0.6221	1.7231	2.2579	2.4094	-0.8571	-0.7224
	GO:0001704 formation of primary germ layer	19	1.3245	1.883	0.6708	2.0618	2.6067	2.7108	-0.7984	-0.6954
	GO:0001708 cell fate specification	14	1.3578	1.1191	0.6107	0.9682	1.0784	-0.682	-1.5315	-0.6663
	GO:0001709 cell fate determination	18	1.4137	0.6775	0.8714	2.2343	0.8099	-0.7614	-1.0599	-0.6854
	GO:0051329 interphase of mitotic cell cycle	65	-1.3336	-0.9279	0.9868	0.9442	2.9418	3.6535	2.8529	1.2136
	GO:0008629 induction of apoptosis by intracellular signals	27	-0.6803	-0.7499	1.8723	1.8763	0.8173	1.0742	1.9686	1.8869
	GO:0051603 proteolysis involved in cellular protein catabolic process	97	-1.6864	-1.0087	0.998	-1.684	-1.3382	-1.9369	6.5773	8.8037
	GO:0019941 modification-dependent protein catabolic process	97	-1.6864	-1.0087	0.998	-1.684	-1.3382	-1.9369	6.5773	8.8037
	GO:0015749 monosaccharide transport	16	1.1703	-0.6049	0.7279	1.1351	-0.6488	0.7087	-1.0858	0.6928
	GO:0051259 protein oligomerization	41	1.0389	1.1667	1.7251	0.9812	1.1734	1.2577	1.1283	-1.1508
	GO:0051258 protein polymerization	41	-0.8316	0.8075	0.8807	2.6429	2.612	0.9829	1.1283	1.0448
	GO:0051251 positive regulation of lymphocyte activation	42	1.4691	1.6059	2.7537	2.9393	3.314	1.379	-1.1222	-2.1187
	GO:0051250 negative regulation of lymphocyte activation	15	0.6372	0.6028	0.7624	0.8987	-0.6663	-0.7297	-1.2742	-0.9392
	GO:0051252 regulation of RNA metabolic process	16	-0.5728	-0.8991	-0.8796	-0.6241	-0.9227	-0.7872	1.2774	3.162
	GO:0006665 sphingolipid metabolic process	18	0.611	-1.0329	0.6831	-0.6741	0.6915	-0.7614	0.8142	0.76
	GO:0001816 cytokine production	75	1.4477	1.7437	2.9675	2.7479	2.0365	1.3819	-2.495	-3.3136
	GO:0001817 regulation of cytokine production	19	1.3245	0.6671	1.9251	1.5921	1.6082	0.8463	-0.9432	-0.9548
	GO:0001819 positive regulation of cytokine production	14	1.3578	0.6074	2.1804	1.8466	1.9886	1.3371	-0.8533	-0.8585
	GO:0032609 interferon-gamma production	10	0.5436	0.7204	0.5216	-0.6223	0.5908	0.6311	-1.8875	-0.8368
	GO:0007389 pattern specification process	99	1.7799	3.5268	2.4525	3.8153	3.8496	1.1186	-1.7635	-2.3704
	GO:0051051 negative regulation of transport	21	1.5644	1.2528	0.7668	1.0616	0.7363	0.9038	1.0993	0.7218
	GO:0044265 cellular macromolecule catabolic process	169	-1.2157	-1.5517	-1.4824	-3.8557	-2.1512	-2.0225	9.2414	12.8306
	GO:0051050 positive regulation of transport	26	0.9255	1.5376	2.999	2.9835	1.5096	0.7881	-1.213	0.7963
	GO:0015698 inorganic anion transport	54	2.2914	0.9547	-1.5674	-2.0462	-1.6854	-2.3012	-3.3645	-4.5622
	GO:0030336 negative regulation of cell migration	11	0.7746	-0.5258	0.683	-0.6877	0.5833	0.7538	0.6655	-0.582
	GO:0030335 positive regulation of cell migration	10	0.5436	1.1035	0.7309	1.4424	1.1774	1.1975	0.9981	-0.8368
	GO:0030334 regulation of cell migration	38	1.1442	1.3099	1.1155	1.2851	2.2377	1.4919	1.0545	-2.1994
	GO:0051649 establishment of cellular localization	533	-1.4803	-1.7495	1.5182	1.6754	1.6889	1.7221	4.0531	7.4814
	GO:0051640 organelle localization	27	-0.9425	-0.9033	1.1785	0.7397	-0.7612	1.0742	0.9429	0.8723
	GO:0051641 cellular localization	545	-1.4776	-1.7664	1.5534	1.6952	1.6811	1.67	3.7726	7.5107
	GO:0051480 cytosolic calcium ion homeostasis	35	3.3748	1.2235	1.0343	-0.9996	-0.9294	-1.2713	-5.4193	-3.8706
	GO:0007098 centrosome cycle	10	0.5436	0.5207	0.5216	-0.5238	-0.5629	1.1975	0.6115	0.5777
	GO:0046519 sphingoid metabolic process	11	0.5322	-0.5996	-0.525	-0.5434	0.5833	0.6171	0.6655	0.9561
	GO:0007093 mitotic cell cycle checkpoint	22	-0.6387	-0.7197	-0.6664	1.2849	-0.7273	2.4689	3.7055	-0.7684
	GO:0031110 regulation of microtubule polymerization or depolymerization	12	1.0931	-0.5389	0.6485	0.8063	-0.6584	-0.6929	0.9852	0.8644
	GO:0031111 negative regulation of microtubule polymerization or depolymerization	11	1.1935	-0.5258	-0.525	0.6214	-0.8523	-0.8303	0.8438	0.6914
	GO:0035108 limb morphogenesis	28	3.2843	2.1394	1.4123	1.1452	1.9963	-0.8082	-2.1456	-0.7916
	GO:0031114 regulation of microtubule depolymerization	10	1.3141	0.5207	0.5216	0.653	-0.7627	-0.7351	0.7227	0.5777
	GO:0035107 appendage morphogenesis	28	3.2843	2.1394	1.4123	1.1452	1.9963	-0.8082	-2.1456	-0.7916
	GO:0051261 protein depolymerization	25	1.6191	1.0048	1.3104	0.7495	-0.8153	-0.7839	0.8322	1.1551
	GO:0010033 response to organic substance	19	-0.6122	0.6671	1.4644	1.2118	-0.7131	0.7394	0.7749	0.7378
	GO:0042990 regulation of transcription factor import into nucleus	17	1.5142	1.2308	2.2376	1.0525	-0.6631	0.7885	0.7521	0.7937
	GO:0043281 regulation of caspase activity	35	3.3748	1.0117	0.8756	0.8029	0.9521	1.8161	0.8723	0.8841
	GO:0043280 positive regulation of caspase activity	30	2.981	1.2447	0.7509	0.7774	0.9869	1.2648	-0.8442	0.8151
	GO:0043283 biopolymer metabolic process	2612	-3.5035	-6.3174	-1.6805	1.9417	4.6263	16.4286	34.2645	12.3093
	GO:0043284 biopolymer biosynthetic process	23	0.8136	-0.7514	-0.7384	0.9506	0.7283	0.7629	0.9194	2.5627
	GO:0006766 vitamin metabolic process	17	-0.7791	0.9054	0.7018	-0.6465	-0.7536	-0.7204	-0.7202	-0.8231
	GO:0046649 lymphocyte activation	124	1.8605	1.6461	3.6234	4.1261	4.7413	2.1496	-1.9628	-3.4624
	GO:0030518 steroid hormone receptor signaling pathway	47	2.4899	1.5663	6.3378	2.7328	4.3547	1.8677	2.5675	1.9267
	GO:0030042 actin filament depolymerization	14	0.9387	1.1191	1.6017	-0.5978	0.6468	0.6636	-0.7087	0.9814
	GO:0006163 purine nucleotide metabolic process	31	0.7993	-1.0868	0.748	-1.3229	-1.0967	0.8318	1.3041	1.4433
	GO:0030198 extracellular matrix organization and biogenesis	24	-0.8188	0.714	0.7182	1.136	-0.93	0.802	0.7989	-1.3494
	GO:0006164 purine nucleotide biosynthetic process	30	0.8169	-1.0385	0.7509	-1.2601	-1.0419	-0.8168	1.4315	1.2668
	GO:0007631 feeding behavior	14	4.2439	2.8245	0.6107	-0.5978	-0.7809	-1.6904	-2.1029	-1.262
	GO:0051716 cellular response to stimulus	12	0.5289	0.6416	0.9318	0.8063	0.691	0.7019	1.9258	1.2085
	GO:0006611 protein export from nucleus	12	0.5289	-0.5389	0.6485	2.2708	0.691	1.7563	0.9852	1.2085
	GO:0045190 isotype switching	12	1.6093	-0.6542	-0.642	-0.571	-0.5892	-0.6232	0.7488	-0.5997
	GO:0044255 cellular lipid metabolic process	195	-1.4178	-1.1639	-1.1441	1.4518	-1.4381	-1.4452	1.3551	-1.4262
	GO:0048489 synaptic vesicle transport	17	0.6143	2.8197	2.2376	2.4291	3.8897	0.7019	-0.7202	-1.6064
	GO:0048628 myoblast maturation	13	0.6872	0.6199	2.3914	1.0536	2.9372	0.8313	-1.3504	-1.1513
	GO:0008015 circulation	91	0.9931	3.1967	1.2281	1.9146	1.0225	-1.7738	-5.8894	-5.3828
	GO:0008016 regulation of heart contraction	28	-0.6892	1.0969	0.9058	1.1452	0.9095	-1.2253	-1.7567	-2.2417
	GO:0048627 myoblast development	13	0.6872	0.6199	2.3914	1.0536	2.9372	0.8313	-1.3504	-1.1513
	GO:0031644 regulation of neurological process	19	3.679	1.0741	1.9251	0.737	-0.7131	-1.0063	-1.1809	-0.9548
	GO:0045045 secretory pathway	130	1.0438	1.1087	1.1313	1.4042	1.1948	-1.353	-1.239	1.5993
	GO:0006941 striated muscle contraction	20	0.7083	1.0113	1.7934	-0.6688	0.7516	0.7345	-1.6791	-1.396
	GO:0044249 cellular biosynthetic process	286	1.4975	1.2747	1.2207	-1.2527	-2.1244	-2.4563	-1.9183	1.3366
	GO:0006944 membrane fusion	24	-1.1617	0.8392	0.7182	-0.7075	-1.1973	0.802	1.0029	0.8385
	GO:0044242 cellular lipid catabolic process	15	0.6372	-0.8346	-0.6063	0.8987	0.6429	-1.2796	-0.6948	-0.645
	GO:0001666 response to hypoxia	22	1.1121	1.5325	2.0142	0.702	1.0054	0.8574	0.8498	0.7775
	GO:0007156 homophilic cell adhesion	45	-0.8176	0.9044	0.8393	1.0039	0.8752	0.965	-3.2012	-4.2613
	GO:0022618 protein-RNA complex assembly	70	-1.8329	-1.7696	-1.7091	-1.2427	-2.8334	-1.0067	2.0968	8.4608
	GO:0022613 ribonucleoprotein complex biogenesis and assembly	120	-2.5833	-3.7303	-3.5971	-2.2136	-2.1035	1.3128	4.4743	8.6648
	GO:0022610 biological adhesion	385	-1.2953	2.8146	2.4564	3.9465	6.7018	2.6348	-1.8783	-9.1794
	GO:0008380 RNA splicing	168	-2.3175	-3.6096	-2.8359	-1.5602	-1.9451	1.946	12.3662	16.2816
	GO:0051318 G1 phase	16	-0.5728	0.7187	1.3562	0.6673	1.6175	1.8426	1.2774	0.8402
	GO:0045454 cell redox homeostasis	24	-0.6718	-0.6906	-0.771	-0.7075	-0.7812	-1.1608	1.0029	1.9188
	GO:0045453 bone resorption	10	1.9555	1.1035	0.7309	0.9656	-0.5629	-0.5915	-1.2652	-0.5935
	GO:0008637 apoptotic mitochondrial changes	14	1.9025	-0.7721	1.1415	3.1948	1.9886	1.3371	1.7868	0.7466
	GO:0007568 aging	12	-0.5505	-0.6542	0.6485	-0.571	0.9413	1.2684	1.9258	1.2085
	GO:0008630 DNA damage response, signal transduction resulting in induction of apoptosis	14	0.9387	-0.5841	2.1804	1.8466	0.7999	1.3371	0.7725	0.6371
	GO:0009725 response to hormone stimulus	27	0.892	0.7735	-0.7391	0.7397	1.1467	0.9157	1.3223	0.7862
	GO:0006800 oxygen and reactive oxygen species metabolic process	18	-0.6192	0.6775	0.6831	0.7631	-1.0793	-0.9264	-0.7503	-0.7224
	GO:0007018 microtubule-based movement	50	-1.0647	0.9229	0.9374	1.0011	-0.9041	-1.2404	-1.0212	-0.9139
	GO:0006644 phospholipid metabolic process	57	-1.0813	-1.7743	-1.0213	-0.8925	-0.9257	0.9965	1.2908	-1.3796
	GO:0019752 carboxylic acid metabolic process	189	1.3078	-1.1321	-1.1353	-1.1722	-2.6453	-2.3749	-1.4013	-1.2643
	GO:0006643 membrane lipid metabolic process	70	-1.0906	-2.1084	-1.0878	-0.936	-0.9626	1.0603	1.3676	-1.0617
	GO:0040007 growth	159	1.1401	3.9176	2.7944	3.4158	1.8108	2.4534	1.9226	1.2403
	GO:0040008 regulation of growth	117	0.9986	2.3245	2.4296	2.021	1.787	2.6813	2.3362	1.4573
	GO:0051260 protein homooligomerization	26	1.1898	1.5376	1.9832	1.2769	1.5096	1.1475	0.8807	-1.1759
	GO:0033500 carbohydrate homeostasis	14	2.5658	0.6074	1.6017	-0.645	-0.6323	-1.1592	-1.5315	-0.8585
	GO:0051262 protein tetramerization	11	0.7746	0.9993	-0.525	0.6214	1.0447	0.7538	0.8438	-0.649
	GO:0030099 myeloid cell differentiation	65	3.7009	1.8018	1.6216	1.3951	2.319	2.0907	-1.1484	-1.0228
	GO:0002449 lymphocyte mediated immunity	51	2.1634	-0.8531	1.0352	2.3146	0.9776	0.9379	-1.1655	-1.1098
	GO:0002440 production of molecular mediator of immune response	25	2.582	-0.8228	0.7118	1.075	1.0466	1.5183	-0.8002	-1.4369
	GO:0007154 cell communication	2028	19.5105	28.9304	24.2353	27.3561	15.3552	6.2213	-6.3603	-19.8647
	GO:0002443 leukocyte mediated immunity	56	1.8326	-0.8717	1.6142	2.5174	1.1716	1.014	-1.3535	-1.3296
	GO:0044248 cellular catabolic process	242	-1.1624	-2.468	-1.9961	-3.4852	-2.4925	-3.518	5.9957	11.0561
	GO:0007399 nervous system development	414	2.5172	8.1456	8.3347	3.9169	4.6183	1.5794	-8.6651	-7.7209
	GO:0007398 ectoderm development	73	1.0382	1.2591	3.1436	2.0497	2.1859	1.486	-3.1478	-2.0811
	GO:0045670 regulation of osteoclast differentiation	10	1.3141	0.5207	1.1236	1.4424	0.5908	0.6311	-1.8875	-0.5935
	GO:0001932 regulation of protein amino acid phosphorylation	31	2.343	3.2085	2.2839	3.1692	2.3949	2.8823	1.1064	-1.2441
	GO:0001934 positive regulation of protein amino acid phosphorylation	13	0.6872	3.1006	0.8625	1.4848	1.1908	1.5232	0.6982	-1.1513
	* abundance in the reference dataset (LPIN)

## Sheet: Help
	GO BP annotation	NB*	Interaction Usage 1, 2, 3	Interaction Usage 4, 5, 6	Interaction Usage 7, 8, 9	Interaction Usage 10, 11, 12	Interaction Usage 13, 14, 15	Interaction Usage 16, 17, 18	Interaction Usage 19, 20, 21	Interaction Usage 22 (LCIN)
	GO:0016358 dendrite development	13	0.6872	1.2189	1.2431	1.0536	0.8611	0.8313	1.5738	-0.6284
	GO:0051656 establishment of organelle localization	20	-0.9366	-0.6656	1.0324	0.8763	0.905	1.2069	1.2335	1.0351
	GO:0051651 maintenance of cellular localization	16	0.8305	-0.6049	-0.6046	0.8425	-0.707	0.7087	0.7942	0.8402
	GO:0051650 establishment of vesicle localization	11	-0.5123	-0.5258	0.683	0.6214	0.5833	0.7538	0.6655	0.6914
	GO:0033238 regulation of amine metabolic process	31	2.343	3.2085	2.2839	3.1692	2.3949	2.8823	1.1064	-1.2441
	GO:0030855 epithelial cell differentiation	14	1.3578	2.8245	0.8067	3.1948	1.4753	0.9956	-0.8533	0.7466
	GO:0007088 regulation of mitosis	48	-1.005	-0.9425	0.975	2.2598	0.9513	2.6748	6.4347	-0.8932
	GO:0006284 base-excision repair	21	-0.7095	-0.8679	-1.215	-0.6838	1.0711	0.9038	2.1985	1.5531
	GO:0006281 DNA repair	179	-1.4829	-4.1808	-2.0669	-1.4799	2.304	5.8402	11.0432	3.0756
	GO:0015849 organic acid transport	14	-0.5412	-0.5841	-0.5778	-0.9035	-0.6323	-1.1592	-1.1231	-0.6663
	GO:0045859 regulation of protein kinase activity	154	1.1247	1.9127	3.3167	2.1826	5.0887	9.9625	2.2901	-1.146
	GO:0031109 microtubule polymerization or depolymerization	15	0.8797	0.6028	0.7624	0.8987	-0.8497	-0.6697	1.1224	0.9019
	GO:0006289 nucleotide-excision repair	23	-0.7806	-0.6775	-1.3571	-0.7272	0.797	0.824	3.2301	1.3265
	GO:0042089 cytokine biosynthetic process	51	1.5449	2.1821	1.9281	3.0587	1.6168	1.324	-2.5405	-2.0901
	GO:0006576 biogenic amine metabolic process	24	-1.1617	1.3547	-1.0022	-0.9206	-0.7812	-0.9421	-1.2387	-1.3494
	GO:0006376 mRNA splice site selection	13	-0.5916	-0.7119	-0.6979	-0.6052	-0.7168	0.6732	1.5738	3.5075
	GO:0051789 response to protein stimulus	36	0.8433	-0.8744	0.8568	-1.0416	0.8437	1.2225	1.6463	3.0088
	GO:0046651 lymphocyte proliferation	40	1.9241	2.9164	1.4966	1.6784	3.1883	1.1495	-1.1273	-1.9438
	GO:0050789 regulation of biological process	2489	3.2737	2.5657	9.6802	9.0316	12.5004	16.6492	7.9998	1.8084
	GO:0030072 peptide hormone secretion	10	1.3141	0.7204	1.1236	0.653	0.802	-0.7351	-0.8705	-0.8368
	GO:0042552 myelination	11	0.5322	-0.5258	-0.525	0.6214	-0.6067	0.6171	0.8438	1.3672
	GO:0006112 energy reserve metabolic process	27	-0.6803	0.7735	-0.7391	0.7397	-0.7846	-0.7943	-0.8165	0.8723
	GO:0006118 electron transport	89	-1.9608	-1.0902	-1.4834	-1.1322	-1.337	-2.8523	-2.2434	-1.3031
	GO:0006119 oxidative phosphorylation	32	-1.1728	-1.1366	-1.1072	-1.0804	-1.154	-0.9291	1.0324	1.1346
	GO:0007626 locomotory behavior	107	6.9023	4.9622	2.0266	1.3091	1.0547	-1.9519	-8.2264	-5.3431
	GO:0006629 lipid metabolic process	247	-1.279	-1.2059	-1.1791	1.8738	-1.3072	-1.562	1.3196	-1.6993
	GO:0009260 ribonucleotide biosynthetic process	31	0.9663	-1.0868	0.748	-1.3229	-1.3765	-1.0156	1.1064	1.7461
	GO:0009266 response to temperature stimulus	18	0.7563	1.5395	-0.7145	-0.6741	0.6915	-0.9264	-0.7503	0.9368
	GO:0050658 RNA transport	64	-3.7905	-3.1832	-2.5431	-1.0644	-1.7398	-0.9871	4.2042	7.0092
	GO:0050657 nucleic acid transport	64	-3.7905	-3.1832	-2.5431	-1.0644	-1.7398	-0.9871	4.2042	7.0092
	GO:0048812 neurite morphogenesis	84	1.0737	3.4588	2.8987	1.4825	2.8818	2.0036	-3.2846	-4.6632
	GO:0006752 group transfer coenzyme metabolic process	24	-0.8188	-1.0267	-0.6853	-0.9206	-1.6101	-1.9203	1.2116	1.2347
	GO:0006753 nucleoside phosphate metabolic process	17	-0.5944	-0.9652	0.7018	-0.791	-0.9994	-1.1152	0.8812	1.3226
	GO:0006754 ATP biosynthetic process	17	-0.5944	-0.9652	0.7018	-0.791	-0.9994	-1.1152	0.8812	1.3226
	GO:0051129 negative regulation of cell organization and biogenesis	27	1.4579	0.9225	1.1785	0.7397	-0.8956	-0.7943	0.9429	1.537
	GO:0051128 regulation of cellular component organization and biogenesis	57	0.9686	0.8748	1.5611	0.9083	1.1373	1.2998	2.0936	2.1103
	GO:0031497 chromatin assembly	40	2.3131	-1.5785	-2.6623	-1.5317	-1.6898	-0.9358	-0.9335	1.7368
	GO:0045076 regulation of interleukin-2 biosynthetic process	12	-0.5505	2.5919	0.9318	1.158	0.691	-0.6232	-0.8576	-1.0432
	GO:0008284 positive regulation of cell proliferation	164	1.532	1.8932	4.3416	3.1009	5.3141	1.2001	-1.8565	-3.4618
	GO:0008283 cell proliferation	488	2.6508	3.4295	5.3991	2.5319	5.9943	3.3924	1.5793	-2.6191
	GO:0051017 actin filament bundle formation	16	-0.7294	0.7187	-0.6388	0.6673	0.9137	1.4037	0.9815	1.0964
	GO:0051016 barbed-end actin filament capping	13	1.0091	1.2189	1.7545	0.5958	0.6621	0.6732	-0.6663	0.796
	GO:0006974 response to DNA damage stimulus	216	-1.6923	-3.957	-1.5345	-1.1945	2.3607	7.5672	9.4329	3.934
	GO:0001654 eye development	34	1.6576	1.9112	0.898	1.0617	-0.8204	1.0116	-1.6002	-1.4589
	GO:0001655 urogenital system development	27	-0.6803	1.8256	1.4906	3.9834	1.1467	-1.4302	-3.5993	-1.6185
	GO:0007409 axonogenesis	81	1.0209	3.3759	2.5052	1.4345	2.3207	1.8352	-3.5479	-4.9242
	GO:0001657 ureteric bud development	18	-0.6192	1.1468	0.8714	3.5334	1.347	-1.2186	-2.3249	-1.2042
	GO:0018108 peptidyl-tyrosine phosphorylation	34	2.0404	5.0828	2.3737	4.2982	2.3765	3.1791	1.4066	-0.9907
	GO:0022404 molting cycle process	11	1.7678	0.9993	1.5075	0.8758	2.1009	2.0516	-0.6336	-0.582
	GO:0022405 hair cycle process	11	1.7678	0.9993	1.5075	0.8758	2.1009	2.0516	-0.6336	-0.582
	GO:0045449 regulation of transcription	1198	1.8855	-1.5018	1.8947	3.7878	4.1051	8.6873	5.8633	3.0283
	GO:0022403 cell cycle phase	230	-1.7028	-1.3829	-1.1641	1.4723	1.2721	4.3498	7.675	1.9936
	GO:0045445 myoblast differentiation	24	0.7879	1.3547	2.7688	1.136	2.1605	1.3366	-1.5354	-0.8459
	GO:0045444 fat cell differentiation	13	0.6872	1.2189	1.7545	0.5958	1.6458	0.8313	-0.6663	-0.6284
	GO:0043632 modification-dependent macromolecule catabolic process	97	-1.6864	-1.0087	0.998	-1.684	-1.3382	-1.9369	6.5773	8.8037
	GO:0051301 cell division	163	-3.0083	-1.3161	-1.093	-1.2013	-1.1519	5.1349	4.4945	2.1712
	GO:0050931 pigment cell differentiation	10	0.5436	1.1035	1.6806	-0.5238	0.5908	1.7241	-0.8705	-0.5935
	GO:0019216 regulation of lipid metabolic process	20	1.2452	1.3369	1.0324	1.9084	1.1488	0.7345	0.99	-0.8083
	GO:0019219 regulation of nucleobase, nucleoside, nucleotide and nucleic acid metabolic process	1244	1.8124	-1.5627	1.8153	3.5275	4.1506	9.5377	7.2996	3.5093
	GO:0019748 secondary metabolic process	17	0.7897	-0.6868	-0.6107	-0.6465	-1.4497	-1.1152	-0.9503	0.7937
	GO:0040011 locomotion	48	0.8888	1.2789	1.8375	1.6552	2.4761	1.5347	1.2109	-1.1341
	GO:0051272 positive regulation of cell motility	14	-0.5412	0.7939	0.8067	1.8466	1.4753	0.9956	1.3146	-0.6663
	GO:0051271 negative regulation of cell motility	15	0.6372	0.6028	1.9976	0.6856	0.9872	1.188	0.8681	0.713
	GO:0051270 regulation of cell motility	47	0.9032	1.1272	1.6151	1.7251	2.596	1.6193	1.2851	-1.0926
	GO:0040014 regulation of body size	18	1.4137	6.9569	0.6831	0.9829	1.347	0.9016	-0.7503	0.9368
	GO:0040017 positive regulation of locomotion	14	-0.5412	0.7939	0.8067	1.8466	1.4753	0.9956	1.3146	-0.6663
	GO:0001837 epithelial to mesenchymal transition	12	-0.5505	0.9154	0.6485	0.6031	1.8512	1.7563	0.6498	-0.7125
	GO:0032989 cellular structure morphogenesis	277	-1.2021	2.2157	3.6128	2.5228	2.0742	2.8715	2.5666	-1.34
	GO:0032623 interleukin-2 production	14	-0.6354	2.8245	0.8067	1.3482	0.7999	0.7704	-0.8533	-1.262
	GO:0007160 cell-matrix adhesion	59	0.8684	4.1578	1.1066	1.2909	3.3139	1.5105	1.8321	0.9451
	GO:0007163 establishment and/or maintenance of cell polarity	22	-1.0473	0.7374	1.2056	2.0925	0.7288	0.7663	0.9961	1.1345
	GO:0007165 signal transduction	1839	16.4985	20.6798	22.6959	25.5278	17.1729	9.8364	-2.7174	-13.0819
	GO:0007166 cell surface receptor linked signal transduction	754	16.631	25.8978	19.4859	13.8534	6.552	3.3039	-8.7929	-10.7524
	GO:0007167 enzyme linked receptor protein signaling pathway	215	1.8251	9.4389	14.9701	7.5425	14.205	7.3795	1.2577	-2.798
	GO:0007169 transmembrane receptor protein tyrosine kinase signaling pathway	153	1.3922	4.9993	9.3205	3.838	8.138	5.4982	1.2493	-2.3611
	GO:0002455 humoral immune response mediated by circulating immunoglobulin	16	0.8305	0.7187	-0.6388	0.8425	-0.9227	-1.017	-1.4351	-1.024
	GO:0007369 gastrulation	28	1.0858	2.1394	1.1227	1.7659	4.0646	3.0844	-0.8309	-0.7916
	GO:0045664 regulation of neuron differentiation	18	0.611	-0.6261	0.8714	1.3049	0.8099	0.7568	-0.7503	0.76
	GO:0001906 cell killing	11	-0.5123	-0.5996	0.683	-0.5434	0.5833	0.7538	-0.6336	-0.582
	GO:0006575 amino acid derivative metabolic process	27	-1.3389	1.151	-0.883	-0.8574	-0.7846	-1.1474	-0.9405	-0.9957
	GO:0016567 protein ubiquitination	51	-0.8175	-1.0235	1.6426	0.9798	2.1562	0.9811	2.4795	3.1558
	GO:0016569 covalent chromatin modification	35	1.5869	-0.7728	1.0343	1.2217	0.8542	2.1491	2.9786	1.3727
	GO:0006298 mismatch repair	17	0.6143	-0.6868	0.7018	-0.791	-0.7536	0.7885	0.7521	0.6841
	GO:0030282 bone mineralization	13	1.0091	1.7208	0.8625	0.7532	1.1908	-0.6458	-1.3504	-0.7827
	GO:0007588 excretion	30	1.2636	1.5497	1.5909	0.8742	-1.3053	-1.3931	-2.0541	-3.2205
	GO:0042094 interleukin-2 biosynthetic process	14	-0.6354	2.8245	0.8067	1.3482	0.7999	0.7704	-0.8533	-1.262
	GO:0042098 T cell proliferation	31	1.523	2.6888	0.8304	0.9994	2.3949	1.1858	-1.08	-2.0043
	GO:0007188 G-protein signaling, coupled to cAMP nucleotide second messenger	49	3.6243	3.1516	0.9549	-1.1822	-1.3917	-1.85	-4.9868	-1.9332
	GO:0007189 G-protein signaling, adenylate cyclase activating pathway	21	3.2476	1.2528	0.7668	-1.0299	-1.3352	-1.1827	-3.7433	-1.103
	GO:0006364 rRNA processing	36	-1.3736	-1.7798	-1.7335	-1.0416	0.9244	1.2225	4.2942	1.301
	GO:0006367 transcription initiation from RNA polymerase II promoter	31	-0.8572	0.8197	-0.848	0.773	0.9484	1.1858	1.8733	1.7461
	GO:0006366 transcription from RNA polymerase II promoter	475	1.9887	1.7844	1.5636	2.4251	3.524	4.21	8.1515	3.3914
	GO:0007186 G-protein coupled receptor protein signaling pathway	271	19.8361	11.0966	3.6821	1.2722	-3.7959	-3.2865	-18.4558	-13.6451
	GO:0007187 G-protein signaling, coupled to cyclic nucleotide second messenger	63	5.9883	3.6627	0.9359	-1.0394	-1.9631	-2.82	-6.5916	-3.1325
	GO:0050793 regulation of developmental process	156	1.4511	2.1873	2.2991	2.2745	2.6165	1.7427	-1.4789	-1.358
	GO:0050792 regulation of viral life cycle	11	1.1935	0.6743	1.0176	1.2856	0.7364	0.6171	-0.7481	-0.582
	GO:0050790 regulation of catalytic activity	280	2.0482	1.5863	3.4769	1.6229	3.6119	8.8769	1.8717	1.5067
	GO:0050794 regulation of cellular process	2296	2.8232	1.6607	9.9339	7.843	11.7406	18.7399	11.8406	2.5077
	GO:0016064 immunoglobulin mediated immune response	36	2.7286	-0.786	0.7809	1.4075	-0.8211	-0.8924	-1.1411	-0.9358
	GO:0046660 female sex differentiation	22	0.8443	1.1785	1.2056	2.6121	1.2685	-0.8334	-0.8683	-0.7684
	GO:0046661 male sex differentiation	19	1.7765	1.432	0.8291	-0.659	0.9614	-0.8112	-1.518	-0.6954
	GO:0015985 energy coupled proton transport, down electrochemical gradient	14	-0.5412	-0.7721	0.6107	-0.645	-1.1407	-0.8391	0.981	0.9814
	GO:0015986 ATP synthesis coupled proton transport	14	-0.5412	-0.7721	0.6107	-0.645	-1.1407	-0.8391	0.981	0.9814
	GO:0015980 energy derivation by oxidation of organic compounds	42	0.8671	-0.9103	-1.0476	-0.8498	-0.9313	-1.0043	-0.9405	1.3356
	GO:0046394 carboxylic acid biosynthetic process	26	-0.674	0.9607	0.8007	-0.8202	0.8392	0.8405	1.2055	-0.7615
	GO:0006633 fatty acid biosynthetic process	25	-0.6707	1.0048	0.8242	-0.7859	0.7661	0.8692	1.3356	0.7552
	GO:0006631 fatty acid metabolic process	60	-0.8536	0.9559	0.9032	0.9332	-1.0384	-1.2868	1.0045	-1.0622
	GO:0009250 glucan biosynthetic process	11	0.7746	-0.5996	-0.525	0.8758	-0.8523	0.6171	-0.7481	-0.582
	GO:0009892 negative regulation of metabolic process	298	1.4248	1.4065	1.929	1.704	2.3301	5.5129	4.1685	2.5632
	GO:0009259 ribonucleotide metabolic process	33	1.1153	-1.1878	-0.7516	-1.4528	-1.5249	-0.9733	0.975	2.2115
	GO:0009057 macromolecule catabolic process	217	-1.1261	-1.1656	-1.554	-3.9115	-1.5769	-2.339	8.4851	11.1842
	GO:0008037 cell recognition	16	0.6228	0.7187	-0.6046	0.6673	0.7226	0.7087	-1.0858	-1.4898
	GO:0048608 reproductive structure development	38	1.1442	1.5851	1.9675	1.5409	1.5951	-1.2603	-1.799	-0.8996
	GO:0048609 reproductive process in a multicellular organism	35	1.0374	1.8206	1.0343	1.7866	0.8542	-1.2713	-1.7225	-1.2448
	GO:0000302 response to reactive oxygen species	12	-0.5505	0.6416	0.9318	-0.571	-0.9455	-0.9336	0.7488	-0.5997
	GO:0048730 epidermis morphogenesis	18	1.9005	-1.0329	0.6831	0.7631	0.8099	-0.7081	-2.3249	-0.7224
	GO:0048731 system development	967	4.7548	14.2571	14.7594	12.141	10.8974	2.5573	-13.8235	-17.1231
	GO:0048732 gland development	28	1.3873	1.7256	0.9058	1.4229	-0.9412	-0.8082	-1.4403	-0.8791
	GO:0009719 response to endogenous stimulus	242	-1.6748	-3.9259	-1.4196	-1.2318	2.1682	6.9859	9.0868	3.4395
	GO:0048736 appendage development	28	3.2843	2.1394	1.4123	1.1452	1.9963	-0.8082	-2.1456	-0.7916
	GO:0006968 cellular defense response	43	4.4531	1.8383	1.588	1.2429	-1.5689	-1.3848	-3.3226	-2.6927
	GO:0010001 glial cell differentiation	18	1.0291	0.6775	0.6831	0.655	-0.8054	-0.9264	-0.7503	-0.7224
	GO:0009108 coenzyme biosynthetic process	32	-0.8905	-1.1366	-0.7668	-0.8863	-1.4497	-1.9473	0.9208	0.9665
	GO:0009100 glycoprotein metabolic process	48	-1.005	-1.328	-1.0666	0.8728	0.895	-1.1398	-1.2426	0.9056
	GO:0009101 glycoprotein biosynthetic process	37	-1.0759	-1.0992	-0.7918	0.8484	-0.8856	-1.0295	-2.3435	-0.8371
	GO:0001649 osteoblast differentiation	16	-0.5728	1.7999	0.9833	2.042	1.2135	-0.7872	-1.0858	-0.7646
	GO:0022415 viral reproductive process	29	0.8381	0.8619	1.3411	3.5456	1.5292	0.9632	1.5825	1.9959
	GO:0022414 reproductive process	136	2.016	2.0684	1.8017	3.1821	1.1713	-2.3134	-3.6778	-1.7782
	GO:0022411 cellular component disassembly	26	-0.674	0.7905	-1.1127	1.0217	0.7607	-0.9	0.8807	2.9845
	GO:0015992 proton transport	22	-0.6387	-1.316	0.7453	-1.0954	-0.8301	-1.6735	0.7799	1.1345
	GO:0043623 cellular protein complex assembly	47	0.8205	2.1791	0.8888	1.0835	1.6652	2.1527	1.2851	2.9485
	GO:0008610 lipid biosynthetic process	82	-1.6841	-1.0515	-1.2632	-1.0098	1.0075	-1.2191	1.6544	-1.1967
	GO:0007507 heart development	76	2.1252	3.4825	4.4252	1.4644	4.9643	1.6321	-1.1138	-1.7537
	GO:0000278 mitotic cell cycle	208	-2.9065	-1.4559	-1.167	1.8862	1.2866	4.7656	10.9148	3.0243
	GO:0019226 transmission of nerve impulse	175	9.9628	13.8388	3.8801	1.4958	-2.0497	-5.6582	-11.785	-7.8172
	GO:0019220 regulation of phosphate metabolic process	46	1.838	1.628	1.6787	3.7469	2.3588	3.4175	1.3714	-0.9482
	GO:0019221 cytokine and chemokine mediated signaling pathway	27	2.8542	1.8256	1.4906	6.2307	2.5934	0.9157	-0.9405	-0.9957
	GO:0019222 regulation of metabolic process	1427	2.2756	1.5756	2.4202	3.857	4.5921	8.4086	6.8891	4.2439
	GO:0032386 regulation of intracellular transport	21	2.0426	1.6368	1.6752	0.8367	-0.7084	0.7804	0.9071	0.7218
	GO:0040029 regulation of gene expression, epigenetic	32	1.1602	-0.9005	-0.8807	1.1569	0.9163	1.8909	2.8844	3.2894
	GO:0007215 glutamate signaling pathway	18	3.1599	6.9569	1.1715	0.7631	-1.556	-1.6641	-3.9212	-1.7246
	GO:0046879 hormone secretion	20	0.9229	0.6624	1.7934	1.4766	1.893	-0.753	-2.1538	-1.9649
	GO:0007173 epidermal growth factor receptor signaling pathway	26	0.9255	1.2116	3.6054	2.4579	2.7806	3.0597	1.0101	-0.8074
	GO:0007172 signal complex assembly	12	0.5289	5.5558	1.9332	1.158	4.2978	3.1997	0.7488	-0.7125
	GO:0035023 regulation of Rho protein signal transduction	40	-1.2	-0.8611	0.8979	0.8263	1.7027	2.1167	1.6108	0.8804
	GO:0043433 negative regulation of transcription factor activity	11	1.7678	2.1067	1.0176	-0.6877	0.7364	0.6171	1.1773	0.9561
	GO:0007179 transforming growth factor beta receptor signaling pathway	32	1.1602	2.1129	3.6861	3.5327	5.6368	3.1448	1.4178	0.8567
	GO:0007178 transmembrane receptor protein serine/threonine kinase signaling pathway	53	1.0499	4.0183	7.0188	5.1406	7.0167	3.3672	-0.9643	-0.9671
	GO:0016197 endosome transport	21	-0.9914	-0.8679	-0.6816	-0.6838	0.8596	1.7549	1.7392	0.9692
	GO:0030041 actin filament polymerization	20	-0.9366	-0.8189	1.0324	0.7187	1.893	1.5321	1.2335	0.835
	GO:0051674 localization of cell	253	1.2478	2.3732	2.8722	4.0096	6.5555	3.3669	1.2955	-2.0983
	GO:0042157 lipoprotein metabolic process	30	-1.0776	-1.0385	-1.0127	-0.8227	-1.3053	-0.8566	-0.8442	-0.8416
	GO:0042158 lipoprotein biosynthetic process	24	-1.1617	-1.0267	-1.0022	-1.232	-0.93	-0.7691	0.7989	-0.7552
	GO:0043543 protein amino acid acylation	20	2.1754	0.6624	1.0324	1.1312	0.905	1.9412	2.5372	0.7254
	GO:0043549 regulation of kinase activity	157	1.1041	1.8124	3.6664	2.4166	5.4123	10.7082	2.5316	1.1554
	GO:0016575 histone deacetylation	11	0.7746	-0.5996	0.683	0.8758	0.5833	2.8128	1.1773	1.3672
	GO:0016570 histone modification	35	1.5869	-0.7728	1.0343	1.2217	0.8542	2.1491	2.9786	1.3727
	GO:0016573 histone acetylation	11	1.7678	0.6743	1.0176	0.8758	0.7364	1.4667	2.4192	0.6914
	GO:0045727 positive regulation of protein biosynthetic process	41	3.6253	2.3751	1.4364	1.9053	1.3734	-0.8831	-2.5614	-1.6606
	GO:0012501 programmed cell death	525	4.886	2.7696	4.6063	8.1585	5.9955	9.0984	6.548	2.8864
	GO:0012502 induction of programmed cell death	141	1.5237	1.244	2.1517	4.8471	1.6805	3.257	1.9409	1.4639
	GO:0050817 coagulation	64	3.8055	4.4323	1.2655	0.9191	1.2942	-1.0964	-4.1149	-2.7797
	GO:0030278 regulation of ossification	12	1.0931	0.9154	0.6485	1.158	0.9413	-0.6232	-0.8576	-1.0432
	GO:0050818 regulation of coagulation	10	0.5436	4.2816	1.1236	-0.6223	-0.7627	-0.7351	-0.8705	-0.8368
	GO:0050819 negative regulation of coagulation	10	0.5436	4.2816	1.1236	-0.6223	-0.7627	-0.7351	-0.8705	-0.8368
	GO:0006355 regulation of transcription, DNA-dependent	1114	1.8686	-1.6029	1.6152	2.7622	3.4874	7.2442	5.2809	2.3995
	GO:0006357 regulation of transcription from RNA polymerase II promoter	314	3.3659	2.2506	1.8015	2.5396	3.2637	3.6757	5.2808	2.8583
	GO:0006350 transcription	1257	1.6825	-1.5739	2.0353	3.4332	4.4166	8.1002	7.9409	3.6205
	GO:0006351 transcription, DNA-dependent	1154	1.7465	-1.6554	1.6629	2.6783	3.794	6.8509	6.6694	2.776
	GO:0006352 transcription initiation	50	-1.3113	0.9229	1.4468	1.0011	1.2671	2.3901	2.0395	1.6689
	GO:0007190 adenylate cyclase activation	16	2.1939	0.9645	-0.6046	-1.0593	-1.3449	-0.7872	-2.5549	-1.024
	GO:0007194 negative regulation of adenylate cyclase activity	12	0.7254	1.8976	0.9318	0.8063	-0.6584	-0.6232	-1.1786	-0.7125
	GO:0060047 heart contraction	32	-0.7483	1.1364	0.8136	1.1569	1.2819	-1.0732	-1.6446	-1.6527
	GO:0030324 lung development	23	0.8136	1.113	-0.674	1.951	1.4924	0.7629	-1.3992	-1.2645
	GO:0006139 nucleobase, nucleoside, nucleotide and nucleic acid metabolic process	1884	-1.6682	-6.7368	-2.6921	-1.626	2.0527	10.9267	22.0908	14.8878
	GO:0030384 phosphoinositide metabolic process	38	-1.4783	-0.9351	-0.9139	0.8377	-0.914	0.9771	1.9127	-1.013
	GO:0001656 metanephros development	21	-0.7095	1.2528	0.9765	2.807	1.7426	-1.1827	-2.3482	-1.103
	GO:0051693 actin filament capping	13	1.0091	1.2189	1.7545	0.5958	0.6621	0.6732	-0.6663	0.796
	GO:0017157 regulation of exocytosis	12	0.5289	-0.5389	0.9318	0.8063	0.9413	-0.6929	-1.1786	-1.0432
	GO:0051320 S phase	15	-0.6814	-0.6144	0.6042	0.8987	0.7545	1.188	0.8681	-0.7121
	GO:0048839 inner ear development	25	0.7667	0.7093	2.104	1.355	-0.8153	-1.0054	-3.1685	-1.4369
	GO:0050678 regulation of epithelial cell proliferation	15	-0.5549	1.4399	1.9976	1.2328	1.788	2.0868	0.8681	0.713
	GO:0050679 positive regulation of epithelial cell proliferation	10	-0.4778	1.1035	1.1236	0.653	1.1774	0.835	0.6115	0.5777
	GO:0050670 regulation of lymphocyte proliferation	30	1.2636	3.3779	1.5909	1.5729	2.1236	0.8399	-1.1755	-1.1776
	GO:0050671 positive regulation of lymphocyte proliferation	22	0.8443	3.0723	1.5691	1.6495	2.5214	0.7663	-1.2709	-1.1822
	GO:0050673 epithelial cell proliferation	16	-0.5728	1.3278	1.8378	1.5365	1.6175	1.8426	0.7942	0.6928
	GO:0006006 glucose metabolic process	55	2.9789	-0.9959	0.955	-0.896	-0.9348	-1.3466	-0.9715	2.3071
	GO:0006007 glucose catabolic process	33	1.3923	-0.9369	-0.786	-1.4528	-0.8644	-1.3656	0.975	3.6048
	GO:0019724 B cell mediated immunity	37	2.6159	-0.8016	0.7803	1.6165	-0.8309	-0.9216	-1.2205	-0.9728
	GO:0048729 tissue morphogenesis	35	1.952	0.8626	0.7843	1.7866	2.2414	1.8161	-2.049	-0.9021
	GO:0006919 caspase activation	26	3.0062	1.2116	-0.7182	0.8416	1.2171	1.3991	-0.8168	0.906
	GO:0006916 anti-apoptosis	126	4.2199	1.2287	2.4254	3.0923	3.6171	3.0111	5.0014	1.9134
	GO:0006917 induction of apoptosis	140	1.5483	1.1827	2.0034	4.9421	1.7175	3.3509	2.0139	1.4935
	GO:0006915 apoptosis	519	4.709	2.8002	4.297	8.0486	5.9516	8.4772	6.7749	2.7531
	GO:0006913 nucleocytoplasmic transport	110	-0.9823	-1.0122	1.0133	1.3467	1.1285	1.3503	3.1807	8.6571
	GO:0009117 nucleotide metabolic process	74	0.9012	-1.4217	-1.3731	-2.5429	-2.0655	-1.0733	1.0534	1.4049
	GO:0009116 nucleoside metabolic process	10	0.8371	-0.5486	-0.54	-0.6223	-0.7627	1.1975	1.4566	0.7452
	GO:0006820 anion transport	62	2.3965	0.934	-1.6389	-2.5944	-2.2256	-3.1153	-3.7924	-3.04
	GO:0007517 muscle development	111	1.7395	2.9332	2.5177	2.5725	3.8658	1.7992	1.2172	-1.7112
	GO:0007519 striated muscle development	65	1.6325	2.3669	2.7887	1.8172	3.2941	2.9483	-1.0047	-0.9728
	GO:0019725 cellular homeostasis	143	6.2046	2.8058	1.3455	1.2372	1.123	-2.7537	-2.0485	-1.6128
	GO:0032392 DNA geometric change	11	1.1935	-0.5996	1.0176	-0.5434	-0.6067	2.8128	1.6872	1.9248
	GO:0019722 calcium-mediated signaling	18	0.611	0.6775	0.8714	1.3049	0.8099	1.1392	0.7364	-1.7246
	GO:0048637 skeletal muscle development	37	0.8279	2.8393	3.9642	1.6165	2.3651	2.204	-1.0658	-0.9728
	GO:0051216 cartilage development	18	1.0291	4.0513	-0.6221	1.3049	0.6915	0.7568	-1.7813	-1.7246
	GO:0007200 G-protein signaling, coupled to IP3 second messenger (phospholipase C activating)	41	4.182	1.3958	1.4364	1.1393	-1.7646	0.9829	-2.9821	-2.0305
	GO:0007202 phospholipase C activation	11	3.3564	0.9993	1.0176	-0.5434	0.5833	0.7538	-0.7481	-0.9382
	GO:0007205 protein kinase C activation	15	0.6372	0.7514	0.7624	0.6856	-0.8497	1.5809	-0.7723	-0.645
	GO:0007204 elevation of cytosolic calcium ion concentration	35	3.3748	1.2235	1.0343	-0.9996	-0.9294	-1.2713	-5.4193	-3.8706
	GO:0046849 bone remodeling	58	3.1102	1.9688	0.918	2.3344	0.9476	-0.9656	-3.1778	-2.6795
	GO:0021782 glial cell development	10	0.8371	0.7204	-0.54	-0.6223	-0.7627	-0.7351	0.9981	0.7452
	GO:0045934 negative regulation of nucleobase, nucleoside, nucleotide and nucleic acid metabolic process	232	-1.1385	1.1903	1.1685	1.439	2.1437	7.0301	5.335	2.167
	GO:0007346 regulation of progression through mitotic cell cycle	24	0.6706	0.714	0.853	1.8232	1.7395	2.0444	2.2988	0.9995
	GO:0030029 actin filament-based process	153	-1.8495	1.3056	4.5489	2.6199	4.5761	3.791	4.6419	1.342
	GO:0008406 gonad development	37	0.9738	1.3664	1.7058	1.6165	1.6828	-1.195	-1.6776	-0.8743
	GO:0043393 regulation of protein binding	10	0.8371	1.1035	-0.54	0.9656	0.802	-0.5915	0.6115	0.5777
	GO:0016540 protein autoprocessing	35	-0.9982	-0.8469	1.0343	2.1477	0.8542	1.2959	1.2934	-1.0367
	GO:0033261 regulation of progression through S phase	10	-0.4778	-0.5486	0.5216	0.653	0.5908	0.835	0.6115	0.5777
	GO:0050808 synapse organization and biogenesis	16	1.1703	1.7999	1.8378	0.8425	1.2135	1.069	-0.7304	-0.7646
	GO:0050801 ion homeostasis	108	5.407	3.1415	1.7825	1.285	1.0685	-1.668	-2.9759	-3.6535
	GO:0050804 regulation of synaptic transmission	14	1.9025	1.1191	2.8756	0.9682	0.6468	-0.682	-0.8533	-0.6663
	GO:0030262 apoptotic nuclear changes	16	0.6228	-0.6049	-0.6388	-0.6241	0.7226	-1.017	1.2774	2.4864
	GO:0030705 cytoskeleton-dependent intracellular transport	61	-1.4544	0.8944	1.377	1.3856	-0.9833	-1.196	-1.0695	-1.0052
	GO:0043086 negative regulation of enzyme activity	51	0.9539	1.3559	2.6151	1.4712	1.0801	3.3203	1.2865	1.2147
	GO:0043085 positive regulation of enzyme activity	151	4.1112	2.0218	1.9454	1.8112	2.9291	4.8323	1.1923	-1.1361
	GO:0031023 microtubule organizing center organization and biogenesis	13	-0.5322	-0.5587	0.625	-0.6052	-0.7168	1.5232	0.8553	0.6407
	GO:0017038 protein import	91	1.1752	0.9828	-0.9786	1.0211	1.0225	1.5532	2.7549	5.6119
	GO:0030001 metal ion transport	165	8.2956	4.6759	1.1855	-1.4866	-1.2418	-5.4199	-11.5128	-9.5981
	GO:0042345 regulation of NF-kappaB import into nucleus	11	1.1935	0.6743	1.5075	0.6214	-0.6067	0.6171	-0.7481	0.6914
	GO:0019935 cyclic-nucleotide-mediated signaling	66	5.5462	3.7416	0.9163	-1.0113	-2.1637	-2.7468	-7.2143	-2.9537
	GO:0043170 macromolecule metabolic process	3272	-2.7229	-5.4663	-1.753	1.8823	4.3354	12.1255	29.424	30.9441
	GO:0017148 negative regulation of protein biosynthetic process	25	-0.8586	-0.8228	1.0263	1.075	-0.7459	-0.8538	-0.9388	0.7552
	GO:0045860 positive regulation of protein kinase activity	86	1.2883	1.6579	2.4551	3.0475	3.6231	4.7249	1.089	-1.2099
	GO:0000187 activation of MAPK activity	41	1.2543	2.0019	2.0617	1.9053	3.0277	1.9865	-0.9165	-1.3702
	GO:0031280 negative regulation of cyclase activity	12	0.7254	1.8976	0.9318	0.8063	-0.6584	-0.6232	-1.1786	-0.7125
	GO:0019932 second-messenger-mediated signaling	137	6.7951	3.721	1.4791	1.3462	-2.7605	-1.3077	-3.5275	-3.1321
	GO:0008285 negative regulation of cell proliferation	140	-1.0323	2.0923	2.4015	1.4879	2.783	2.4963	1.5294	-1.1276
	GO:0019933 cAMP-mediated signaling	51	3.3916	2.9245	0.9222	-1.0798	-1.5045	-1.7335	-5.3911	-1.7577
	GO:0008286 insulin receptor signaling pathway	28	-0.7666	1.0969	2.194	1.1452	3.4561	4.2812	3.1249	0.8464
	GO:0000188 inactivation of MAPK activity	12	-0.5505	0.6416	1.3637	-0.7568	-0.5892	2.3925	0.7488	1.2085
	GO:0007067 mitosis	147	-2.3855	-1.9045	-1.0882	1.4238	-1.2488	2.2064	8.848	3.1612
	GO:0002009 morphogenesis of an epithelium	36	0.7559	1.4276	0.7809	2.8715	2.9355	1.6967	-0.8801	0.8682
	GO:0048534 hemopoietic or lymphoid organ development	144	3.0638	1.6235	2.6484	4.5725	3.4375	3.4482	-1.969	-2.3195
	GO:0048666 neuron development	108	1.4801	5.2556	3.273	1.4015	2.4952	1.8163	-3.2376	-4.9371
	GO:0048667 neuron morphogenesis during differentiation	84	1.0737	3.4588	2.8987	1.4825	2.8818	2.0036	-3.2846	-4.6632
	GO:0044403 symbiosis, encompassing mutualism through parasitism	18	0.7563	0.8562	-0.6221	0.9829	0.8099	1.891	0.7364	-0.6854
	GO:0042770 DNA damage response, signal transduction	33	-0.7234	-1.1878	2.0635	1.1065	0.8162	2.0939	1.8361	-0.8459
	GO:0045005 maintenance of fidelity during DNA-dependent DNA replication	17	0.6143	-0.6868	0.7018	-0.791	-0.7536	0.7885	0.7521	0.6841
	GO:0006909 phagocytosis	18	0.7563	0.8562	0.6831	1.7231	1.0304	-0.7614	-2.3249	-1.2042
	GO:0051049 regulation of transport	72	1.5616	1.6688	1.9744	2.3922	1.4177	1.0318	-1.289	-1.1116
	GO:0048066 pigmentation during development	14	0.6583	1.1191	2.1804	-0.5978	0.6468	1.3371	-1.1231	-0.6663
	GO:0009165 nucleotide biosynthetic process	55	0.8406	-0.9959	-0.9725	-2.1122	-2.0753	-1.075	-0.9715	1.0708
	GO:0000165 MAPKKK cascade	116	1.0335	3.4579	4.2703	3.8834	3.9792	5.0769	1.1616	-1.9391
	GO:0045137 development of primary sexual characteristics	39	1.1059	1.258	1.5614	1.4711	1.7943	-1.3291	-1.6382	-0.9285
	GO:0006979 response to oxidative stress	37	0.8279	-0.7805	0.8414	-0.8206	-1.4747	-0.9216	0.9945	1.0595
	GO:0016192 vesicle-mediated transport	327	-2.4967	1.2715	1.3858	1.9293	1.7275	1.8417	2.5207	3.0056
	GO:0002822 regulation of adaptive immune response based on somatic recombination of immune receptors built from immunoglobulin superfamily domains,	12	2.2633	-0.5389	-0.5363	2.2708	0.9413	0.7019	-0.685	-0.5997
	GO:0008361 regulation of cell size	113	-1.2056	-1.0186	1.3206	1.8323	1.1442	2.586	4.7983	1.3653
	GO:0008360 regulation of cell shape	26	-0.8999	0.7089	0.8007	-1.0257	-0.8535	-0.8066	1.4689	0.7963
	GO:0008366 axon ensheathment	16	0.6228	-0.6487	-0.6388	0.6673	-0.707	-0.6893	0.7942	1.0964
	GO:0006836 neurotransmitter transport	16	1.1703	1.7999	1.8378	1.1351	0.7226	-0.6893	-1.4351	-1.024
	GO:0006839 mitochondrial transport	27	1.4579	-1.1999	-0.883	0.7397	1.1467	0.9157	1.3223	1.2503
	GO:0001756 somitogenesis	13	1.4741	1.2189	-0.5543	1.0536	1.1908	-1.0436	-0.7596	-0.7827
	GO:0019538 protein metabolic process	1710	-1.9824	1.5915	2.8026	3.4835	3.7667	4.9671	8.9893	14.6863
	GO:0009566 fertilization	14	1.3578	-0.5841	-0.5778	-0.5978	-0.7809	-0.8391	-2.1029	-0.8585
	GO:0006885 regulation of pH	10	0.5436	0.5207	1.1236	-0.5238	-0.5629	0.6311	-0.8705	-0.8368
	GO:0051223 regulation of protein transport	22	1.1121	1.1785	2.5376	1.2849	1.0054	1.5943	0.8498	-0.7261
	GO:0051224 negative regulation of protein transport	11	0.7746	0.6743	1.0176	0.8758	0.5833	0.7538	0.8438	-0.582
	GO:0002381 immunoglobulin production during immune response	12	1.6093	-0.6542	-0.642	-0.571	-0.5892	-0.6232	0.7488	-0.5997
	GO:0046850 regulation of bone remodeling	15	1.7562	1.0351	0.7624	0.8987	0.7545	-0.6697	-0.9628	-0.9392
	GO:0032259 methylation	25	0.7667	0.7093	-0.7001	1.075	1.2974	1.5183	1.6449	2.6686
	GO:0019882 antigen processing and presentation	45	-0.8176	-0.8235	-0.8605	-1.8553	-1.4118	-1.8048	-4.2031	2.1314
	GO:0043412 biopolymer modification	1010	-2.1084	-1.544	4.7396	3.9454	4.4179	9.3499	11.3453	1.8985
	GO:0043413 biopolymer glycosylation	32	-1.1728	-0.9005	-0.7483	0.7724	-0.9537	-1.575	-2.8374	-0.8237
	GO:0043414 biopolymer methylation	25	0.7667	0.7093	-0.7001	1.075	1.2974	1.5183	1.6449	2.6686
	GO:0019395 fatty acid oxidation	14	-0.5412	-0.7721	0.6107	0.7136	-0.6323	-1.6904	-0.7087	-0.8585
	GO:0048869 cellular developmental process	1069	7.553	7.8888	9.0943	13.4824	9.5335	6.0135	-1.9222	-2.9644
	GO:0042176 regulation of protein catabolic process	10	0.8371	0.7204	1.1236	0.653	1.1774	0.6311	0.6115	0.5777
	GO:0050878 regulation of body fluids	78	3.7022	4.4779	1.6638	1.0419	1.0394	-1.2874	-5.5583	-3.1503
	GO:0050879 multicellular organismal movement	14	0.9387	0.7939	0.8067	1.3482	-0.6323	-1.1592	-1.5315	-0.8585
	GO:0050877 neurological process	355	13.9557	13.4582	3.9935	1.3679	-3.5664	-7.4583	-18.7098	-11.3424
	GO:0050870 positive regulation of T cell activation	34	1.3343	1.566	2.8359	2.6965	3.2902	1.3794	-1.3481	-2.9297
	GO:0050871 positive regulation of B cell activation	18	1.9005	1.5395	1.1715	1.7231	0.8099	0.7568	0.7364	-0.7224
	GO:0030258 lipid modification	17	-0.5944	-0.6129	-0.6107	0.7978	-0.7536	0.7019	1.8919	-0.6889
	GO:0022406 membrane docking	15	-0.6814	0.6028	0.7624	-0.6076	0.7545	0.7307	-0.6948	0.9019
	GO:0006338 chromatin remodeling	41	0.792	-2.1291	-0.8677	1.1393	-0.905	-0.8831	2.3552	4.001
	GO:0006334 nucleosome assembly	33	2.1348	-1.1878	-2.1089	-2.5654	-1.5249	-0.9733	-1.2513	1.5407
	GO:0006333 chromatin assembly or disassembly	71	2.7724	-2.5827	-2.0911	-1.7074	-1.636	-1.0655	1.3062	4.1802
	GO:0043122 regulation of I-kappaB kinase/NF-kappaB cascade	74	0.9421	-1.2321	1.1321	1.5513	1.8774	4.8678	2.562	1.017
	GO:0022402 cell cycle process	530	-1.5628	-1.7108	2.4081	3.0254	5.1552	17.2105	16.3395	2.8317
	GO:0045926 negative regulation of growth	37	1.4598	1.658	0.9689	1.6165	1.4128	1.5889	0.9945	1.0595
	GO:0045927 positive regulation of growth	12	0.7254	2.5919	0.6485	1.158	0.691	0.7019	0.7488	-0.5997
	GO:0048762 mesenchymal cell differentiation	22	-0.7441	0.7374	0.9286	0.702	1.6098	1.5943	-1.0289	-1.1822
	GO:0030030 cell projection organization and biogenesis	128	1.1106	3.1958	3.3395	1.5852	2.4863	2.2352	-1.4522	-2.8366
	GO:0030031 cell projection biogenesis	29	-0.7951	-0.8033	1.3411	1.3456	0.8788	1.356	2.7919	0.9373
	GO:0042592 homeostatic process	207	8.8163	5.1926	3.082	1.7909	1.2556	-2.64	-3.3089	-2.2679
	GO:0042593 glucose homeostasis	14	2.5658	0.6074	1.6017	-0.645	-0.6323	-1.1592	-1.5315	-0.8585
	GO:0007272 ensheathment of neurons	16	0.6228	-0.6487	-0.6388	0.6673	-0.707	-0.6893	0.7942	1.0964
	GO:0006486 protein amino acid glycosylation	32	-1.1728	-0.9005	-0.7483	0.7724	-0.9537	-1.575	-2.8374	-0.8237
	GO:0006487 protein amino acid N-linked glycosylation	12	0.5289	-0.5389	-0.5363	-0.571	-0.6584	-1.3921	-1.6705	-0.5997
	GO:0045814 negative regulation of gene expression, epigenetic	10	0.5436	-0.5486	-0.54	0.9656	-0.7627	0.6311	1.4566	1.0769
	GO:0006468 protein amino acid phosphorylation	450	1.375	3.9527	7.6746	7.2919	10.3516	12.1166	4.2969	-2.7476
	GO:0006469 negative regulation of protein kinase activity	33	0.7736	0.7934	2.0635	1.1065	1.4632	3.9646	1.8361	1.2838
	GO:0007601 visual perception	85	4.7118	1.21	0.982	-2.8501	-3.6225	-4.3393	-5.8076	-3.7617
	GO:0006461 protein complex assembly	215	1.1281	2.2334	2.5393	3.5164	4.1664	7.0608	3.7595	3.7852
	GO:0006464 protein modification process	978	-2.1891	-1.4681	4.818	3.8788	4.5264	8.444	10.4787	1.8575
	GO:0006607 NLS-bearing substrate import into nucleus	12	-0.5505	-0.5389	-0.642	-0.571	0.691	1.7563	1.37	1.6869
	GO:0000375 RNA splicing, via transesterification reactions	57	-1.6107	-1.2204	-1.1837	1.2022	0.957	1.4635	5.3168	9.7311
	GO:0030100 regulation of endocytosis	23	-0.6539	0.7232	-0.674	2.9934	1.1834	0.7629	-0.7827	0.8721
	GO:0048858 cell projection morphogenesis	128	1.1106	3.1958	3.3395	1.5852	2.4863	2.2352	-1.4522	-2.8366
	GO:0048856 anatomical structure development	1156	3.9423	14.4861	15.6887	12.6263	9.5409	2.5917	-8.9121	-13.7769
	GO:0006066 alcohol metabolic process	118	1.2503	-1.0914	1.0381	1.0508	-1.3743	-2.6648	-1.2394	2.8168
	GO:0006796 phosphate metabolic process	607	-1.5261	2.1666	5.8233	7.6735	8.9035	12.5219	6.7415	-2.2843
	GO:0006793 phosphorus metabolic process	607	-1.5261	2.1666	5.8233	7.6735	8.9035	12.5219	6.7415	-2.2843
	GO:0048523 negative regulation of cellular process	747	1.9463	2.3318	5.4612	5.5623	5.6993	12.4369	7.8439	1.9876
	GO:0048522 positive regulation of cellular process	665	3.9052	5.2632	10.3248	8.649	8.5765	7.1565	2.7741	-1.5031
	GO:0048675 axon extension	12	0.7254	0.6416	0.6485	0.6031	0.691	0.7019	-0.685	-0.7125
	GO:0015931 nucleobase, nucleoside, nucleotide and nucleic acid transport	67	-3.1963	-3.402	-2.2662	-1.1478	-1.9202	-1.0352	3.498	7.432
	GO:0000086 G2/M transition of mitotic cell cycle	10	0.8371	0.5207	0.7309	-0.6223	1.1774	1.7241	0.7227	0.5777
	GO:0000087 M phase of mitotic cell cycle	148	-2.4224	-1.7497	-1.095	1.401	-1.2667	2.31	9.0296	3.0861
	GO:0000084 S phase of mitotic cell cycle	14	-0.6354	-0.5841	0.6107	0.9682	0.6468	0.9956	0.981	-0.6663
	GO:0000080 G1 phase of mitotic cell cycle	15	-0.5549	0.6028	1.0557	-0.6076	1.3328	1.5809	1.1224	0.713
	GO:0031347 regulation of defense response	13	1.0091	0.6199	-0.5543	2.7232	0.6621	-0.6458	-0.6663	-0.6284
	GO:0050727 regulation of inflammatory response	13	1.0091	0.6199	-0.5543	2.7232	0.6621	-0.6458	-0.6663	-0.6284
	GO:0016311 dephosphorylation	93	-2.5083	-1.3056	1.0895	1.4648	1.3208	2.1138	2.4902	-1.0411
	GO:0051056 regulation of small GTPase mediated signal transduction	86	-2.1822	-1.2631	-0.9688	-0.9831	2.1919	3.6507	1.999	1.4698
	GO:0006935 chemotaxis	91	7.4539	4.6739	2.153	1.3863	1.0225	-1.6018	-6.8703	-5.3828
	GO:0006936 muscle contraction	97	2.353	1.4301	1.6568	1.6346	1.4348	-1.1108	-5.1213	-4.8869
	GO:0006937 regulation of muscle contraction	27	1.1351	-0.7122	-0.883	0.9756	0.9472	-0.7943	-1.9844	-0.9957
	GO:0006939 smooth muscle contraction	20	1.6649	-0.8189	-0.8017	-0.6688	-0.6956	-0.753	-2.1538	-1.396
	GO:0048278 vesicle docking	15	-0.6814	0.6028	0.7624	-0.6076	0.7545	0.7307	-0.6948	0.9019
	GO:0045104 intermediate filament cytoskeleton organization and biogenesis	10	-0.4778	0.7204	0.5216	0.653	0.5908	0.6311	0.7227	0.5777
	GO:0051052 regulation of DNA metabolic process	39	0.9228	-1.189	0.8199	1.0435	2.1192	3.0477	3.2642	1.3183
	GO:0045103 intermediate filament-based process	10	-0.4778	0.7204	0.5216	0.653	0.5908	0.6311	0.7227	0.5777
	GO:0001763 morphogenesis of a branching structure	31	-0.7304	3.2085	0.8304	1.824	1.6463	1.0113	-1.08	-0.8732
	GO:0001764 neuron migration	17	-0.5944	3.5449	-0.6107	0.6574	-0.6631	0.7019	-0.7854	-0.8231
	GO:0006801 superoxide metabolic process	10	-0.4778	0.7204	0.5216	0.9656	-0.5629	-0.5915	-0.8705	-0.5935
	GO:0006809 nitric oxide biosynthetic process	14	0.6583	1.1191	1.1415	0.7136	1.4753	1.3371	0.981	0.6371
	GO:0051186 cofactor metabolic process	65	-0.8984	-2.6869	-1.2627	-1.2363	-1.35	-3.0244	-1.0047	2.1997
	GO:0001568 blood vessel development	113	-1.3429	3.0808	1.7717	1.8323	2.3808	1.5609	-1.1665	-2.2042
	GO:0001569 patterning of blood vessels	11	0.5322	0.6743	-0.525	0.6214	1.0447	1.4667	0.8438	-0.649
	GO:0051188 cofactor biosynthetic process	36	-1.0365	-1.3488	-0.8569	-0.8824	-1.7606	-2.4068	1.0472	0.9603
	GO:0051239 regulation of multicellular organismal process	187	3.4447	4.2764	3.9333	6.5067	2.2556	-1.2886	-4.7934	-5.4119
	GO:0051236 establishment of RNA localization	64	-3.7905	-3.1832	-2.5431	-1.0644	-1.7398	-0.9871	4.2042	7.0092
	GO:0051235 maintenance of localization	27	-0.6803	-0.7122	-0.711	0.8179	0.8173	-0.7943	0.9429	0.8723
	GO:0051234 establishment of localization	1219	1.7258	2.2828	1.8043	-1.7115	-2.0475	-3.7493	-3.3254	2.0239
	GO:0007224 smoothened signaling pathway	10	1.3141	0.5207	0.5216	0.653	-0.7627	-0.7351	-1.8875	-0.8368
	GO:0007229 integrin-mediated signaling pathway	40	-0.9514	2.0916	0.8979	2.361	2.7523	2.8574	1.0617	-0.8789
	GO:0046822 regulation of nucleocytoplasmic transport	22	1.1121	0.9111	2.0142	1.2849	0.8239	1.2726	0.7799	0.7775
	GO:0046823 negative regulation of nucleocytoplasmic transport	10	0.8371	0.5207	0.7309	0.9656	-0.5629	0.6311	0.7227	0.5777
	GO:0043407 negative regulation of MAPK activity	16	-0.5728	0.7187	1.8378	-1.0593	-0.6488	3.0548	0.7942	1.4566
	GO:0043406 positive regulation of MAPK activity	45	1.5896	2.7592	2.8406	2.5713	3.7354	2.4207	-0.9334	-1.3694
	GO:0043405 regulation of MAPK activity	64	1.4441	2.7834	3.6645	1.439	2.7199	4.6675	1.0195	-1.0028
	GO:0001942 hair follicle development	11	1.7678	0.9993	1.5075	0.8758	2.1009	2.0516	-0.6336	-0.582
	GO:0001944 vasculature development	115	-1.2448	2.9462	1.8789	1.9251	2.2553	1.4776	-1.1681	-2.3156
	GO:0016126 sterol biosynthetic process	14	-0.5412	-0.7721	-0.5778	-0.9035	0.7999	-0.8391	1.3146	0.7466
	GO:0016125 sterol metabolic process	37	-0.8643	-0.7805	0.7803	0.9569	-0.8309	-2.5268	-0.8984	0.9324
	GO:0040013 negative regulation of locomotion	15	0.6372	0.6028	1.9976	0.6856	0.9872	1.188	0.8681	0.713
	GO:0040012 regulation of locomotion	48	0.8888	1.2789	1.8375	1.6552	2.4761	1.5347	1.2109	-1.1341
	GO:0051276 chromosome organization and biogenesis	244	1.4026	-5.3754	-1.2181	-1.2197	-1.7488	2.7735	7.1002	7.294
	GO:0002541 activation of plasma proteins during acute inflammatory response	16	0.8305	0.9645	-0.6388	0.8425	-0.9227	-1.4042	-1.4351	-1.024
	GO:0050868 negative regulation of T cell activation	10	0.8371	0.7204	0.5216	-0.5238	-0.7627	-0.5915	-0.8705	-0.8368
	GO:0050865 regulation of cell activation	63	1.7294	1.6676	3.3607	2.8695	2.8281	1.2822	-1.7449	-1.9902
	GO:0050864 regulation of B cell activation	23	1.8116	1.113	1.1382	2.4357	0.797	0.824	-0.8235	-0.9748
	GO:0050863 regulation of T cell activation	48	1.4318	1.7808	2.9275	3.0172	3.6889	1.3394	-1.4105	-2.2272
	GO:0006325 establishment and/or maintenance of chromatin architecture	188	2.2871	-3.9215	-1.1219	-1.1967	-1.9107	2.0337	5.3841	7.2304
	GO:0006323 DNA packaging	191	2.1862	-4.0738	-1.1283	-1.227	-2.0157	2.0212	5.4805	7.5537
	GO:0045935 positive regulation of nucleobase, nucleoside, nucleotide and nucleic acid metabolic process	225	3.3416	4.5354	5.0585	3.3954	3.4946	4.344	2.9696	1.3528
	GO:0045937 positive regulation of phosphate metabolic process	17	0.7897	2.1919	0.9224	1.8721	1.4717	1.2583	1.11	-1.1125
	GO:0035295 tube development	62	-0.9279	1.4919	-0.889	2.3053	3.6919	1.2007	-1.2009	-1.1236
	GO:0006497 protein amino acid lipidation	24	-1.1617	-1.0267	-1.0022	-1.232	-0.93	-0.7691	0.7989	-0.7552
	GO:0030005 cellular di-, tri-valent inorganic cation homeostasis	86	5.5274	3.2812	1.3622	1.0146	1.1116	-1.508	-2.4064	-3.4181
	GO:0002790 peptide secretion	10	1.3141	0.7204	1.1236	0.653	0.802	-0.7351	-0.8705	-0.8368
	GO:0042348 NF-kappaB import into nucleus	11	1.1935	0.6743	1.5075	0.6214	-0.6067	0.6171	-0.7481	0.6914
	GO:0006259 DNA metabolic process	468	1.5925	-7.9793	-2.055	-1.747	1.4672	8.9983	18.126	10.3292
	GO:0045892 negative regulation of transcription, DNA-dependent	145	1.3168	1.4678	1.223	1.4723	1.1354	3.8477	2.7745	1.9425
	GO:0045807 positive regulation of endocytosis	14	-0.5412	0.7939	0.8067	2.4615	1.0784	-0.682	-1.1231	0.6371
	GO:0045893 positive regulation of transcription, DNA-dependent	174	4.177	4.3138	5.8179	4.2063	4.3711	3.7014	2.9112	1.4275
	GO:0030003 cellular cation homeostasis	95	5.4416	2.8893	1.5527	1.1675	1.1021	-1.6456	-2.3735	-3.3702
	GO:0006471 protein amino acid ADP-ribosylation	13	0.6872	0.6199	0.8625	0.5958	-0.7168	-0.6458	-0.6663	0.6407
	GO:0006470 protein amino acid dephosphorylation	84	-2.497	-1.37	1.2737	1.3304	1.5211	2.2176	2.0086	-1.0127
	GO:0006473 protein amino acid acetylation	19	1.7765	0.6671	1.097	1.2118	0.9614	1.6971	2.316	-0.6954
	GO:0048468 cell development	769	5.8735	5.0372	7.2499	9.2649	9.0271	8.3862	2.5664	1.4902
	GO:0048469 cell maturation	40	1.5856	1.2103	1.8007	1.6784	2.3591	0.9263	-2.4105	-1.1021
	GO:0006476 protein amino acid deacetylation	11	0.7746	-0.5996	0.683	0.8758	0.5833	2.8128	1.1773	1.3672
	GO:0030111 regulation of Wnt receptor signaling pathway	14	-0.5412	1.5697	1.6017	0.9682	1.0784	1.3371	1.3146	-0.6663
	GO:0009968 negative regulation of signal transduction	71	-0.9872	1.173	2.3165	1.9297	1.6454	3.1039	1.5915	-1.0857
	GO:0009966 regulation of signal transduction	293	-1.4518	-1.2174	3.7106	3.0184	4.8764	10.0224	2.8086	-1.4063
	GO:0009967 positive regulation of signal transduction	97	0.9643	1.1775	1.4843	2.7539	1.921	4.795	1.869	-1.2207
	GO:0048511 rhythmic process	39	-0.7594	1.258	-0.7869	1.7593	0.9574	0.9483	-0.9633	-1.2491
	GO:0048513 organ development	696	4.6371	9.6221	10.8581	11.6695	9.8748	2.7219	-7.5289	-12.3111
	GO:0048514 blood vessel morphogenesis	102	-1.6108	2.6949	1.4816	1.6025	2.2307	1.5557	-1.2452	-2.5614
	GO:0048515 spermatid differentiation	14	-0.6354	0.6074	-0.5778	0.7136	0.6468	0.9956	0.6825	0.9814
	GO:0006073 glucan metabolic process	24	-0.6718	-0.7859	-0.6853	0.762	-0.7342	0.802	0.7989	0.8385
	GO:0048518 positive regulation of biological process	724	4.297	5.3129	10.2493	9.1192	9.5522	6.567	2.4383	-1.6784
	GO:0048519 negative regulation of biological process	777	2.3601	2.906	5.9385	5.0325	5.7644	12.0266	6.7102	1.8048
	GO:0007155 cell adhesion	385	-1.2953	2.8146	2.4564	3.9465	6.7018	2.6348	-1.8783	-9.1794
	GO:0050731 positive regulation of peptidyl-tyrosine phosphorylation	11	0.7746	2.8802	0.683	0.8758	0.7364	1.0371	0.8438	-0.9382
	GO:0050730 regulation of peptidyl-tyrosine phosphorylation	21	1.5644	2.6533	1.2817	2.2496	1.7426	2.199	1.3751	-1.103
	GO:0002376 immune system process	479	7.1647	3.7357	4.9809	3.6117	2.4129	-1.4008	-9.5284	-4.8874
	GO:0002377 immunoglobulin production	19	2.3218	-1.102	0.6708	-0.659	0.6897	1.0424	-0.743	-0.9548
	GO:0043523 regulation of neuron apoptosis	16	-0.5728	0.9645	1.3562	1.5365	1.6175	2.3901	0.9815	-0.6627
	GO:0048646 anatomical structure formation	112	-1.3196	2.8672	1.4785	2.2803	2.6773	2.068	-1.3105	-2.1499
	GO:0006672 ceramide metabolic process	10	0.5436	-0.5486	0.5216	-0.6223	0.5908	-0.5915	0.6115	1.0769
	GO:0006921 cell structure disassembly during apoptosis	15	-0.5549	0.7514	-0.6063	1.2328	0.7545	-1.2796	0.7268	1.2039
	GO:0009141 nucleoside triphosphate metabolic process	26	-0.674	-0.862	0.7095	-1.0257	-1.0439	-0.8066	1.0101	1.6502
	GO:0009142 nucleoside triphosphate biosynthetic process	23	-0.6539	-0.7514	-0.674	-1.1628	-1.1242	-0.8845	1.0981	1.3265
	GO:0009144 purine nucleoside triphosphate metabolic process	24	0.6706	-0.7859	0.7182	-0.9206	-0.93	-0.814	1.0029	1.2347
	GO:0009145 purine nucleoside triphosphate biosynthetic process	22	-0.6387	-0.7197	-0.6664	-1.0954	-1.0538	-0.8334	1.2206	1.1345
	GO:0006928 cell motility	253	1.2478	2.3732	2.8722	4.0096	6.5555	3.3669	1.2955	-2.0983
	GO:0031570 DNA integrity checkpoint	22	-1.0473	-1.316	0.7453	0.702	0.8239	2.4689	1.9188	-1.1822
	GO:0002208 somatic diversification of immunoglobulins during immune response	12	1.6093	-0.6542	-0.642	-0.571	-0.5892	-0.6232	0.7488	-0.5997
	GO:0002200 somatic diversification of immune receptors	17	1.0947	-0.6868	-0.6751	-0.791	-0.6631	0.9748	0.7521	-0.8231
	GO:0002204 somatic recombination of immunoglobulin genes during immune response	12	1.6093	-0.6542	-0.642	-0.571	-0.5892	-0.6232	0.7488	-0.5997
	GO:0006818 hydrogen transport	22	-0.6387	-1.316	0.7453	-1.0954	-0.8301	-1.6735	0.7799	1.1345
	GO:0006813 potassium ion transport	64	5.2854	2.4448	-1.0682	-1.2018	-2.3719	-6.2407	-8.9456	-4.3246
	GO:0006812 cation transport	189	8.0388	4.1444	1.1799	-1.8693	-1.4776	-6.2794	-10.846	-7.2065
	GO:0006811 ion transport	280	11.0318	7.3808	1.3155	-2.486	-2.8024	-10.0537	-18.044	-10.4061
	GO:0006810 transport	1167	1.6255	2.3684	1.5673	-1.8987	-2.3094	-4.1375	-2.9904	2.3871
	GO:0006817 phosphate transport	34	-0.7302	0.7855	-0.9516	-0.9596	-0.8953	-1.2013	-1.9088	-2.9297
	GO:0006816 calcium ion transport	58	5.0431	1.4629	1.134	1.1684	1.8325	-1.1934	-4.0182	-4.3103
	GO:0006814 sodium ion transport	43	2.0563	2.1803	0.8547	-0.8321	-1.5689	-2.3171	-4.3867	-4.0141
	GO:0001776 leukocyte homeostasis	13	2.7913	0.8478	-0.5543	1.4848	2.2262	0.8313	-0.6663	-0.6284
	GO:0001775 cell activation	155	2.7658	3.3579	4.395	6.6129	5.6313	1.5651	-2.7922	-4.753
	GO:0001570 vasculogenesis	16	0.8305	0.7187	0.7279	-0.6241	0.7226	0.8368	-0.8538	-1.024
	GO:0046903 secretion	192	1.2705	1.1465	2.3464	1.8547	1.2407	-1.4435	-1.9599	-1.3071
	GO:0046907 intracellular transport	437	-2.0582	-2.6769	1.2996	1.3482	1.3467	2.0033	6.2389	12.616
	GO:0046034 ATP metabolic process	19	-0.6122	-1.102	0.8291	-0.7063	-0.8618	-1.0063	0.7749	1.4389
	GO:0006954 inflammatory response	169	7.4565	2.8206	2.5326	3.0348	1.5994	-1.5448	-6.5593	-5.8968
	GO:0045580 regulation of T cell differentiation	10	0.5436	0.7204	1.1236	2.0779	0.802	-0.7351	0.6115	-0.5935
	GO:0008544 epidermis development	63	0.9827	1.1115	2.2856	1.0395	1.7166	1.2822	-2.5	-1.9902
	GO:0008543 fibroblast growth factor receptor signaling pathway	14	0.9387	0.7939	1.1415	-0.5978	0.6468	0.6636	-0.7087	0.6371
	GO:0031281 positive regulation of cyclase activity	18	2.4837	1.1468	0.6831	-1.2221	-1.556	-0.7614	-2.3249	-0.8867
	GO:0007257 activation of JNK activity	15	0.6372	0.6028	0.7624	1.68	1.788	2.0868	0.8681	-0.7121
	GO:0007254 JNK cascade	52	-0.8523	0.8547	2.5203	4.7836	2.7113	2.1422	0.9716	-1.5474
	GO:0007250 activation of NF-kappaB-inducing kinase	10	0.5436	-0.5486	0.7309	0.653	2.4098	3.3715	0.6115	-0.8368
	GO:0007259 JAK-STAT cascade	32	2.7148	4.2037	1.7753	4.1179	4.2903	2.2548	1.6941	0.8567
	GO:0046834 lipid phosphorylation	10	0.5436	0.7204	0.7309	0.653	-0.7627	0.6311	2.1427	-0.5935
	GO:0032502 developmental process	1794	6.9351	12.2551	18.0766	17.1313	10.9925	6.073	-4.0341	-8.3039
	GO:0032501 multicellular organismal process	1721	18.9132	28.934	17.0582	13.3284	5.6325	-2.3153	-42.791	-42.1922
	GO:0032507 maintenance of cellular protein localization	15	0.8797	0.6028	0.6042	0.8987	-0.6663	-0.6697	0.8681	0.9019
	GO:0032504 multicellular organism reproduction	35	1.0374	1.8206	1.0343	1.7866	0.8542	-1.2713	-1.7225	-1.2448
	GO:0032508 DNA duplex unwinding	11	1.1935	-0.5996	1.0176	-0.5434	-0.6067	2.8128	1.6872	1.9248
	GO:0007338 single fertilization	14	1.3578	-0.5841	-0.5778	-0.5978	-0.7809	-0.8391	-2.1029	-0.8585
	GO:0016485 protein processing	58	-0.8442	1.1052	-0.8808	1.5317	-0.9229	1.2497	1.3638	-1.2471
	GO:0016481 negative regulation of transcription	210	1.1723	1.3202	1.1984	1.8275	1.9105	6.4718	4.5821	2.4075
	GO:0042113 B cell activation	53	2.7542	1.2704	2.0925	2.4642	1.2968	1.3702	-0.9643	-0.9671
	GO:0042110 T cell activation	82	1.0089	1.2884	2.4369	4.1586	5.3299	2.4021	-1.8259	-4.4625
	GO:0006807 nitrogen compound metabolic process	155	-1.0786	1.0876	-1.1595	-1.124	-1.3293	-1.3966	-1.2036	-1.1514
	GO:0043506 regulation of JNK activity	17	0.6143	-0.6129	0.9224	1.4124	1.4717	2.1194	0.8812	-0.6889
	GO:0043507 positive regulation of JNK activity	15	0.6372	0.6028	0.7624	1.68	1.788	2.0868	0.8681	-0.7121
	GO:0030832 regulation of actin filament length	31	0.7993	1.1878	2.2839	-0.7709	1.3556	1.1858	0.9647	1.007
	GO:0030833 regulation of actin filament polymerization	13	-0.5916	-0.5587	0.625	-0.6052	1.1908	1.1146	1.1431	0.796
	GO:0030834 regulation of actin filament depolymerization	14	0.9387	1.1191	1.6017	-0.5978	0.6468	0.6636	-0.7087	0.9814
	GO:0030835 negative regulation of actin filament depolymerization	14	0.9387	1.1191	1.6017	-0.5978	0.6468	0.6636	-0.7087	0.9814
	GO:0007026 negative regulation of microtubule depolymerization	10	1.3141	0.5207	0.5216	0.653	-0.7627	-0.7351	0.7227	0.5777
	GO:0045761 regulation of adenylate cyclase activity	30	2.458	2.3461	1.0283	-0.8227	-1.6823	-0.8566	-2.9884	-1.1776
	GO:0045762 positive regulation of adenylate cyclase activity	18	2.4837	1.1468	0.6831	-1.2221	-1.556	-0.7614	-2.3249	-0.8867
	GO:0045764 positive regulation of amino acid metabolic process	13	0.6872	3.1006	0.8625	1.4848	1.1908	1.5232	0.6982	-1.1513
	GO:0045765 regulation of angiogenesis	28	-0.7666	2.1394	0.9058	0.7995	-0.8108	1.4605	0.8327	-1.3252
	GO:0002573 myeloid leukocyte differentiation	28	2.7128	1.0969	1.1227	1.1452	0.9095	1.2065	-1.7567	-0.8791
	GO:0015758 glucose transport	15	1.2574	0.6028	0.7624	1.2328	0.6429	0.7307	-0.9628	-0.645
	GO:0050852 T cell receptor signaling pathway	16	-0.5728	-0.6487	-0.6046	3.3626	2.7348	2.3901	1.2774	-1.024
	GO:0046058 cAMP metabolic process	11	0.5322	-0.5996	-0.5892	-0.5434	-0.8523	-0.8303	-1.4638	-0.9382
	GO:0016568 chromatin modification	143	1.2488	-2.4493	1.3455	1.1741	-1.4108	2.8621	8.1338	7.8242
	GO:0006310 DNA recombination	73	0.9022	-1.2025	-1.1654	1.1345	2.1859	2.5592	2.19	1.305
	GO:0051726 regulation of cell cycle	404	-1.3822	-1.4731	3.1866	3.3283	6.9811	14.8135	15.3595	2.2476
	GO:0030900 forebrain development	26	0.7498	1.5376	1.9832	2.4579	0.7607	0.8405	-1.4833	-0.9418
	GO:0044238 primary metabolic process	3585	-3.8529	-6.1381	-2.0498	1.7069	2.6193	8.5927	26.8568	30.2167
	GO:0046631 alpha-beta T cell activation	15	0.6372	1.0351	0.6042	0.6856	1.3328	0.7307	-0.9628	-0.9392
	GO:0042330 taxis	91	7.4539	4.6739	2.153	1.3863	1.0225	-1.6018	-6.8703	-5.3828
	GO:0044419 interspecies interaction between organisms	18	0.7563	0.8562	-0.6221	0.9829	0.8099	1.891	0.7364	-0.6854
	GO:0006261 DNA-dependent DNA replication	73	0.9022	-2.7068	-0.9246	-1.5531	0.9952	5.5201	5.3996	1.4508
	GO:0006268 DNA unwinding during replication	11	1.1935	-0.5996	1.0176	-0.5434	-0.6067	2.8128	1.6872	1.9248
	GO:0009206 purine ribonucleoside triphosphate biosynthetic process	22	-0.6387	-0.7197	-0.6664	-1.0954	-1.0538	-0.8334	1.2206	1.1345
	GO:0009205 purine ribonucleoside triphosphate metabolic process	24	0.6706	-0.7859	0.7182	-0.9206	-0.93	-0.814	1.0029	1.2347
	GO:0009201 ribonucleoside triphosphate biosynthetic process	23	-0.6539	-0.7514	-0.674	-1.1628	-1.1242	-0.8845	1.0981	1.3265
	GO:0006446 regulation of translational initiation	27	-0.6803	-1.1999	-1.17	-1.4487	-2.5616	-1.8118	-0.8165	3.3122
	GO:0030163 protein catabolic process	131	-1.1103	1.2338	1.0503	-1.9945	-1.2284	-1.868	6.1206	6.416
	GO:0030168 platelet activation	17	2.6635	1.6614	0.7018	1.4124	1.1136	-0.8531	-0.9503	-1.1125
	GO:0048872 homeostasis of number of cells	13	2.7913	0.8478	-0.5543	1.4848	2.2262	0.8313	-0.6663	-0.6284
	GO:0048871 multicellular organismal homeostasis	15	1.2574	0.7514	0.7624	1.68	0.6429	-0.7297	-1.2742	-0.7121
	GO:0048878 chemical homeostasis	129	6.3068	3.1305	2.2778	1.1642	-1.0937	-2.0981	-3.9821	-3.4957
	GO:0000226 microtubule cytoskeleton organization and biogenesis	55	0.8406	-0.8648	1.6703	1.1201	-1.7486	0.9747	2.7303	2.3071
	GO:0042742 defense response to bacterium	27	4.1133	-0.9033	0.9404	-0.7491	-1.8995	-2.309	-4.3483	-2.8365
	GO:0065003 macromolecular complex assembly	366	-1.2861	1.3704	1.4264	2.1369	2.0241	6.4599	5.1515	10.591
	GO:0065002 intracellular protein transport across a membrane	65	-0.982	-1.3044	-1.7837	-0.9916	1.0379	-1	1.4381	5.2005
	GO:0065007 biological regulation	2678	4.7077	3.2982	10.8795	8.424	10.5947	14.92	6.2151	1.6723
	GO:0065004 protein-DNA complex assembly	85	1.0588	-1.023	-1.0024	-0.9783	1.0207	1.7437	1.4393	2.3003
	GO:0065009 regulation of a molecular function	300	2.1151	1.7731	4.2387	1.9533	4.4135	10.0377	2.1536	1.7423
	GO:0065008 regulation of biological quality	339	5.7547	4.6804	3.5071	2.9812	1.351	-1.4795	-1.3554	-1.506
	GO:0051325 interphase	67	-1.4039	-0.9115	1.0498	0.9789	3.0559	4.0917	3.142	1.2692
	GO:0051327 M phase of meiotic cell cycle	43	0.9835	-0.9376	-0.8279	-0.8321	-0.8821	1.3075	-0.9728	-1.2555
	GO:0009150 purine ribonucleotide metabolic process	29	0.8381	-0.9917	0.7574	-1.1988	-1.2362	-0.8291	1.1031	1.6418
	GO:0008154 actin polymerization and/or depolymerization	40	0.7974	1.2103	1.8007	0.8903	2.0091	1.5474	1.3837	0.958
	GO:0008625 induction of apoptosis via death domain receptors	11	0.7746	-0.5258	-0.525	0.6214	-0.6067	1.4667	0.8438	-0.649
	GO:0008150 biological process	6220	0	0	0	0	0	0	0	0
	GO:0008152 metabolic process	3754	-4.8848	-7.6663	-2.1343	1.7278	2.1586	6.0663	25.3535	26.8352
	GO:0042633 hair cycle	11	1.7678	0.9993	1.5075	0.8758	2.1009	2.0516	-0.6336	-0.582
	GO:0051321 meiotic cell cycle	44	0.9598	-0.9664	-0.8433	0.8503	-0.9011	1.431	-0.9474	-1.1183
	GO:0045165 cell fate commitment	53	3.177	1.2704	1.5304	3.2231	1.7126	0.9551	-4.1061	-1.6097
	GO:0033240 positive regulation of amine metabolic process	13	0.6872	3.1006	0.8625	1.4848	1.1908	1.5232	0.6982	-1.1513
	GO:0006869 lipid transport	24	-1.1617	0.8392	1.0787	0.9074	-1.6101	-1.1608	-0.8018	-1.3494
	GO:0002819 regulation of adaptive immune response	12	2.2633	-0.5389	-0.5363	2.2708	0.9413	0.7019	-0.685	-0.5997
	GO:0009790 embryonic development	173	1.592	3.0672	3.475	3.0285	5.0292	2.7501	-1.8732	-1.861
	GO:0009792 embryonic development ending in birth or egg hatching	67	1.1617	-0.9115	1.7537	1.3153	2.1482	1.5179	-1.0759	-1.1722
	GO:0009798 axis specification	10	0.8371	1.1035	1.6806	2.0779	1.1774	1.1975	0.7227	-0.5935
	GO:0001541 ovarian follicle development	14	0.6583	0.6074	1.1415	1.3482	0.7999	-1.6904	-0.8533	0.6371
	GO:0019079 viral genome replication	19	1.3245	1.0741	1.4644	3.2638	1.2401	0.7394	0.8943	0.8796
	GO:0045597 positive regulation of cell differentiation	32	0.9348	1.4017	1.1645	1.4123	0.9163	2.6724	-1.374	-1.0692
	GO:0045596 negative regulation of cell differentiation	48	1.4318	2.8419	1.5554	1.938	1.5914	1.0581	-1.2426	0.9056
	GO:0045595 regulation of cell differentiation	105	2.2064	3.0606	2.1233	3.9151	2.4753	1.8346	-2.0469	-1.0735
	GO:0055080 cation homeostasis	96	5.3331	2.8179	1.5177	1.2461	1.0893	-1.5418	-2.2508	-3.0836
	GO:0001894 tissue homeostasis	15	1.2574	0.7514	0.7624	1.68	0.6429	-0.7297	-1.2742	-0.7121
	GO:0008202 steroid metabolic process	58	0.953	1.1052	0.8757	2.0337	-0.9366	-2.3356	-0.9919	-1.0095
	GO:0008203 cholesterol metabolic process	33	-0.7682	-0.7542	-0.7516	0.9307	-0.8644	-3.1365	-0.9502	1.0807
	GO:0051093 negative regulation of developmental process	55	1.363	2.528	2.2612	2.2789	2.0777	1.1305	-1.2842	0.9342
	GO:0051092 activation of NF-kappaB transcription factor	17	1.0947	0.6944	2.2376	3.8374	1.1136	0.7885	-0.9503	0.6841
	GO:0051091 positive regulation of transcription factor activity	23	1.3916	0.872	2.9451	2.9934	0.9504	0.7629	-1.129	-0.7375
	GO:0051090 regulation of transcription factor activity	36	2.2723	2.0981	3.5728	2.04	1.249	1.2225	-0.9191	0.8682
	GO:0051094 positive regulation of developmental process	47	1.0435	1.3241	1.3633	1.2545	1.4313	2.4742	-2.3349	-1.7822
	GO:0051098 regulation of binding	25	0.9637	1.6301	1.6709	1.355	2.0068	1.8695	0.9314	1.1551
	GO:0007249 I-kappaB kinase/NF-kappaB cascade	97	1.3098	-1.4224	1.2123	1.8162	2.8456	5.5692	2.6919	1.0548
	GO:0042311 vasodilation	13	0.6872	2.348	0.625	-0.8288	-0.6061	-0.7614	-0.9835	-1.1513
	GO:0042108 positive regulation of cytokine biosynthetic process	31	1.9019	2.6888	1.5119	2.2166	1.993	1.0113	-1.8333	-1.5677
	GO:0042107 cytokine metabolic process	51	1.5449	2.1821	1.9281	3.0587	1.6168	1.324	-2.5405	-2.0901
	GO:0042100 B cell proliferation	15	2.3682	0.7514	1.0557	1.68	0.9872	-0.7297	-0.7723	-0.9392
	GO:0042102 positive regulation of T cell proliferation	18	1.0291	2.6104	1.1715	0.9829	2.2579	0.7568	-1.3648	-1.7246
	GO:0051402 neuron apoptosis	20	-0.677	1.0113	1.3675	1.9084	1.1488	2.4365	0.99	-0.7131
	GO:0006650 glycerophospholipid metabolic process	40	-1.5856	-1.0025	-0.9777	0.8903	-0.9794	1.1495	2.2024	-0.9606
	GO:0002562 somatic diversification of immune receptors via germline recombination within a single locus	16	1.1703	-0.6487	-0.6388	-0.7385	-0.6488	0.8368	0.711	-0.7646
	GO:0007017 microtubule-based process	119	-1.0054	1.0313	1.5648	1.9286	-1.4033	1.111	2.5234	1.939
	GO:0007010 cytoskeleton organization and biogenesis	318	-1.8461	1.5499	3.8133	3.5158	2.6383	2.8362	6.6415	1.727
	GO:0032990 cell part morphogenesis	128	1.1106	3.1958	3.3395	1.5852	2.4863	2.2352	-1.4522	-2.8366
	GO:0007019 microtubule depolymerization	11	1.1935	-0.5258	-0.525	0.6214	-0.8523	-0.6355	0.8438	0.6914
	GO:0033157 regulation of intracellular protein transport	18	1.4137	1.1468	2.0724	0.9829	0.6915	0.9016	0.8142	0.76
	GO:0030225 macrophage differentiation	10	1.9555	1.1035	0.5216	-0.5238	0.802	0.6311	-1.2652	-0.8368
	GO:0051168 nuclear export	36	-1.3736	-1.0563	-1.0291	0.9872	-0.8211	1.0569	2.2988	4.025
	GO:0042035 regulation of cytokine biosynthetic process	45	1.3206	2.0066	2.4339	2.9773	1.83	1.0564	-2.4026	-1.9753
	GO:0042036 negative regulation of cytokine biosynthetic process	13	-0.5322	-0.5587	1.7545	1.0536	-0.6061	-0.6458	-1.8839	-1.1513
	GO:0006306 DNA methylation	12	1.6093	-0.5389	-0.5363	1.158	1.8512	3.1997	1.37	1.6869
	GO:0006305 DNA alkylation	12	1.6093	-0.5389	-0.5363	1.158	1.8512	3.1997	1.37	1.6869
	GO:0006304 DNA modification	16	1.6277	-0.6487	-0.6046	0.8425	1.2135	3.8514	1.2774	1.0964
	GO:0006302 double-strand break repair	27	-0.7398	-0.9033	0.9404	1.8763	2.5934	3.9602	1.6107	1.028
	GO:0006309 DNA fragmentation during apoptosis	10	-0.4778	0.5207	-0.54	-0.5238	0.802	-1.1062	0.6115	1.0769
	GO:0006308 DNA catabolic process	14	-0.6354	0.6074	-0.5778	0.7136	1.0784	-1.1592	0.7725	1.8041
	GO:0006904 vesicle docking during exocytosis	14	-0.6354	0.6074	0.6107	-0.5978	0.7999	0.7704	0.6825	0.7466
	GO:0035270 endocrine system development	18	1.0291	-0.6261	-0.6221	0.9829	-1.0793	-0.9264	-0.7503	-0.8867
	GO:0046330 positive regulation of JNK cascade	10	0.5436	-0.5486	1.6806	3.8611	0.802	0.6311	-0.8705	-0.5935
	GO:0046483 heterocycle metabolic process	24	-0.6718	-1.0267	-0.771	0.762	-0.93	-1.1608	-0.8018	0.9995
	GO:0042325 regulation of phosphorylation	42	2.1373	1.9176	1.9755	4.4349	2.8768	3.8041	1.3787	-1.2019
	GO:0042327 positive regulation of phosphorylation	16	0.8305	2.3762	0.9833	2.042	1.6175	1.4037	1.2774	-1.4898
	GO:0006270 DNA replication initiation	22	-0.6387	-1.316	-0.6664	-1.5629	-0.7273	7.3238	3.7055	0.9153
	GO:0006275 regulation of DNA replication	20	0.7083	-1.1722	-0.6579	0.7187	1.479	1.9412	1.9986	-0.8083
	GO:0009894 regulation of catabolic process	14	0.6583	0.7939	0.8067	-0.5978	0.7999	-0.682	0.6825	0.7466
	GO:0009893 positive regulation of metabolic process	291	4.3348	6.5555	6.0276	4.5044	5.4925	4.1844	2.0084	-1.3144
	GO:0009890 negative regulation of biosynthetic process	34	-0.7898	-0.8214	1.6096	0.9037	0.8696	-0.8499	-1.0054	-0.8213
	GO:0009891 positive regulation of biosynthetic process	51	3.8761	2.9245	1.6426	2.3146	1.8688	0.9379	-1.9336	-1.4868
	GO:0031175 neurite development	95	1.1061	4.6438	2.7077	1.5476	3.0212	1.9657	-2.3735	-4.6934
	GO:0030178 negative regulation of Wnt receptor signaling pathway	10	-0.4778	1.6509	1.1236	0.9656	1.1774	1.1975	0.7227	-0.8368
	GO:0042254 ribosome biogenesis and assembly	51	-1.352	-2.8664	-2.2113	-1.8535	-0.9185	1.5076	3.6423	2.4287
	GO:0002684 positive regulation of immune system process	47	1.2373	0.8785	0.8888	4.6066	1.6652	1.095	-1.1756	-2.1419
	GO:0002682 regulation of immune system process	56	1.5579	1.0242	1.047	5.1379	1.5144	1.014	-1.3535	-1.8065
	GO:0009308 amine metabolic process	143	-1.0664	-1.079	-1.2879	-1.0951	-1.5211	-1.5846	-1.2218	-1.1862
	GO:0009306 protein secretion	30	1.0018	-1.0385	1.5909	0.8742	0.7886	-0.8168	-0.8969	-2.4671
	GO:0006690 icosanoid metabolic process	18	-0.8302	1.5395	-0.6221	0.655	-0.6849	-0.7614	-0.7503	-0.6854
	GO:0006693 prostaglandin metabolic process	10	-0.4778	0.7204	-0.54	-0.5238	-0.7627	-0.5915	0.7227	1.0769
	GO:0006692 prostanoid metabolic process	10	-0.4778	0.7204	-0.54	-0.5238	-0.7627	-0.5915	0.7227	1.0769
	GO:0006694 steroid biosynthetic process	25	0.7667	-0.7073	-0.7001	0.7495	0.7661	-1.5884	1.0986	-0.8918
	GO:0007498 mesoderm development	33	0.907	1.6439	1.1164	3.9094	4.6606	2.0939	-1.2513	-1.3849
	GO:0009411 response to UV	17	-0.5944	-0.6868	0.9224	0.7978	0.7021	0.7885	1.8919	1.0083
	GO:0009416 response to light stimulus	37	1.4598	0.8321	0.7803	-0.8206	-1.0065	-0.9216	0.8844	-0.8743
	GO:0000122 negative regulation of transcription from RNA polymerase II promoter	95	1.7252	1.4949	0.9801	1.1675	1.5109	2.6063	1.8744	1.2738
	GO:0009653 anatomical structure morphogenesis	593	1.6965	7.9954	6.4577	8.034	6.9682	2.9083	-1.8581	-4.7555
	GO:0006875 cellular metal ion homeostasis	70	7.2317	3.3176	1.6038	1.0085	-0.9626	-2.7756	-5.1349	-5.7031
	GO:0006874 cellular calcium ion homeostasis	66	7.2981	3.3361	1.3709	0.9909	-0.9501	-2.4078	-4.9228	-5.2314
	GO:0043687 post-translational protein modification	890	-1.8543	1.4365	4.9851	4.6016	4.864	9.5747	11.4824	1.8979
	GO:0006873 cellular ion homeostasis	100	5.8089	3.1263	1.5473	1.2593	1.0936	-1.7416	-2.6361	-3.393
	GO:0045216 intercellular junction assembly and maintenance	12	-0.5505	0.6416	1.9332	1.6472	1.3291	1.2684	0.7488	-0.5997
	GO:0008217 blood pressure regulation	30	0.8169	2.3461	1.0283	-0.7575	-0.7935	-1.1395	-4.2658	-2.4671
	GO:0015031 protein transport	458	-3.299	-4.4399	-1.4228	-1.6695	-1.3576	1.4493	6.8338	14.837
	GO:0008219 cell death	550	5.3663	3.1293	4.7241	7.8043	6.3116	8.672	6.5239	2.7302
	GO:0007275 multicellular organismal development	1236	5.9932	13.8422	13.7829	12.4864	10.1412	2.4671	-14.8501	-20.6307
	GO:0007276 gamete generation	125	3.6205	1.614	-1.0362	1.5441	-1.1345	-1.2284	-1.4138	-1.5141
	GO:0001558 regulation of cell growth	90	-1.2659	-0.9825	1.2519	1.5791	1.114	2.365	3.1797	1.3187
	GO:0006512 ubiquitin cycle	262	-4.3765	-4.2312	-1.1968	-1.4569	-1.6979	-1.2773	6.2696	6.9253
	GO:0006511 ubiquitin-dependent protein catabolic process	96	-1.6523	-1.048	1.0022	-1.6444	-1.3072	-1.8771	6.392	9.0273
	GO:0021915 neural tube development	16	-0.5728	-0.8991	-0.6046	0.6673	2.7348	0.8368	-0.7304	0.6928
	GO:0002474 antigen processing and presentation of peptide antigen via MHC class I	19	-0.6122	-0.6438	-0.638	-1.3056	-0.8618	-1.7985	-2.5364	4.4012
	GO:0006518 peptide metabolic process	11	-0.5123	0.6743	-0.5892	0.8758	-0.6067	1.0371	-0.6336	-0.582
	GO:0043010 camera-type eye development	25	1.2504	3.1085	0.7118	0.7495	0.7661	0.8692	-1.1117	-0.8918
	GO:0007028 cytoplasm organization and biogenesis	16	-0.5728	0.7187	1.3562	1.5365	1.6175	1.4037	0.9815	-0.7646
	GO:0042133 neurotransmitter metabolic process	17	0.6143	0.9054	-0.944	-0.791	-0.7536	0.7019	-1.6044	-1.6064
	GO:0032147 activation of protein kinase activity	40	0.7974	-0.7996	0.8979	1.997	1.7027	3.2929	-0.9335	-0.9606
	GO:0043524 negative regulation of neuron apoptosis	10	0.5436	-0.5486	1.1236	2.0779	1.7115	1.7241	1.4566	0.5777
	GO:0007001 chromosome organization and biogenesis (sensu Eukaryota)	236	1.4274	-4.953	-1.1973	-1.1934	-1.8629	2.6218	7.2421	6.6187
	GO:0045767 regulation of anti-apoptosis	10	0.5436	0.7204	2.3964	0.9656	1.1774	0.835	0.7227	0.5777
	GO:0007006 mitochondrial membrane organization and biogenesis	13	1.0091	-0.7119	-0.5543	1.0536	0.6621	1.1146	2.1711	0.796
	GO:0007005 mitochondrion organization and biogenesis	27	1.8546	-1.1999	1.1785	2.3087	1.4128	1.5797	2.4002	0.8723
	GO:0045786 negative regulation of progression through cell cycle	146	-1.0542	-1.207	1.3897	2.792	3.2833	7.6622	4.6099	1.1424
	GO:0045787 positive regulation of progression through cell cycle	12	0.7254	0.6416	1.3637	3.9416	1.8512	1.7563	0.9852	0.6578
	GO:0006733 oxidoreduction coenzyme metabolic process	11	-0.5123	-0.5996	-0.525	-0.6877	0.5833	-0.6355	0.6655	-0.649
	GO:0033036 macromolecule localization	541	-2.9119	-5.456	-1.4615	-1.9282	-1.4354	1.5688	8.0974	16.5378
	GO:0016202 regulation of striated muscle development	11	0.5322	-0.5258	-0.525	1.2856	2.1009	2.8128	1.6872	0.9561
	GO:0030216 keratinocyte differentiation	13	0.6872	-0.5587	0.8625	1.4848	-0.6061	-0.7614	-0.7596	-0.6284
	GO:0030217 T cell differentiation	35	-0.8131	0.7809	1.2557	2.1477	1.882	0.9717	-1.0692	-1.9189
	GO:0030218 erythrocyte differentiation	24	1.0072	1.0553	1.3877	0.9074	2.1605	2.0444	0.8658	0.9995
	GO:0051701 interaction with host	12	-0.5505	-0.6542	-0.5363	0.6031	0.691	1.2684	0.9852	0.8644
	GO:0051707 response to other organism	82	3.7402	0.9917	1.4985	1.7568	1.0075	1.0795	-1.1821	-1.1075
	GO:0051704 multi-organism process	147	3.4526	1.6773	1.2743	2.3189	-1.1522	1.1585	-2.3332	-1.9075
	GO:0002429 immune response-activating cell surface receptor signaling pathway	24	-0.6718	-0.6906	0.853	4.0544	3.2128	2.0444	0.8658	-1.3494
	GO:0030968 unfolded protein response	12	0.5289	-0.5389	-0.5363	-0.571	-0.5892	-0.6232	0.6498	0.8644
	GO:0016445 somatic diversification of immunoglobulins	16	1.1703	-0.8991	-0.6388	-0.7385	-0.6488	1.069	0.7942	-0.7646
	GO:0016444 somatic cell DNA recombination	16	1.1703	-0.6487	-0.6388	-0.7385	-0.6488	0.8368	0.711	-0.7646
	GO:0016447 somatic recombination of immunoglobulin gene segments	15	1.2574	-0.8346	-0.6063	-0.6897	0.6429	0.9046	0.7268	-0.7121
	GO:0050851 antigen receptor-mediated signaling pathway	22	-0.7441	-0.7197	0.9286	3.8798	3.0917	1.9924	0.9961	-1.1822
	GO:0048193 Golgi vesicle transport	51	-1.096	-2.2754	-1.1723	-1.0798	-1.7931	0.9379	2.4795	5.5662
	GO:0046328 regulation of JNK cascade	16	0.6228	-0.6487	2.4237	3.3626	0.7226	-0.6893	-1.0858	-1.024
	GO:0002761 regulation of myeloid leukocyte differentiation	15	1.2574	0.6028	1.0557	1.2328	0.6429	0.9046	-1.2742	-0.7121
	GO:0002764 immune response-regulating signal transduction	26	-0.674	-0.7271	0.9804	4.9514	3.3342	2.0967	0.8807	-1.1759
	GO:0002768 immune response-regulating cell surface receptor signaling pathway	24	-0.6718	-0.6906	0.853	4.0544	3.2128	2.0444	0.8658	-1.3494
	GO:0009887 organ morphogenesis	240	1.2458	4.9229	4.1342	5.0927	4.4726	1.8332	-2.7315	-7.7677
	GO:0009880 embryonic pattern specification	22	0.681	1.1785	1.5691	0.805	2.5214	1.2726	0.8498	-0.9149
	GO:0009889 regulation of biosynthetic process	130	1.6656	1.6083	2.0296	1.8138	1.1449	-1.1726	-1.4476	1.7312
	GO:0009888 tissue development	161	2.0924	4.0662	3.4158	5.2904	4.1329	2.0235	-6.1595	-5.2324
	GO:0009953 dorsal/ventral pattern formation	19	3.679	1.883	1.4644	1.2118	-0.7131	-0.7256	-2.5364	-1.2988
	GO:0009952 anterior/posterior pattern formation	45	1.1026	2.0066	1.2357	2.205	2.858	0.9139	-0.9776	-1.0172
	GO:0050896 response to stimulus	1154	11.6851	3.4843	3.3905	3.3856	2.5877	1.6203	-5.7321	-3.3037
	GO:0002697 regulation of immune effector process	10	0.8371	0.5207	0.5216	3.8611	1.7115	0.835	0.6115	-0.5935
	GO:0051969 regulation of transmission of nerve impulse	15	2.3682	1.0351	2.6347	0.8987	0.6429	-0.7297	-0.9628	-0.7121
	GO:0006519 amino acid and derivative metabolic process	125	-1.0092	1.1005	-1.0934	-1.1523	-1.5973	-1.3793	-1.1527	-1.1014
	GO:0006732 coenzyme metabolic process	56	-0.8486	-2.1158	-1.3705	-1.5005	-1.3176	-2.8875	0.9719	1.9311
	GO:0009314 response to radiation	55	1.1615	-0.8648	1.0714	0.9222	1.2095	1.2576	1.0679	-0.9485
	GO:0006730 one-carbon compound metabolic process	33	-0.7234	0.7934	-0.7516	1.3426	0.8902	1.241	1.298	1.8502
	GO:0050767 regulation of neurogenesis	24	0.7879	0.8392	1.7746	-0.7075	1.7395	1.0876	-1.2387	-1.3494
	GO:0031098 stress-activated protein kinase signaling pathway	53	-0.8256	-0.8562	2.4299	4.612	2.9546	2.3159	0.964	-1.6097
	GO:0048232 male gamete generation	92	4.0345	0.9805	-1.1168	-1.0026	-1.4439	-1.832	-2.0979	-1.746
	GO:0042493 response to drug	23	0.6739	0.7232	-0.674	-0.7022	1.1834	-0.7814	-1.754	0.7625
	GO:0044257 cellular protein catabolic process	97	-1.6864	-1.0087	0.998	-1.684	-1.3382	-1.9369	6.5773	8.8037
	GO:0051146 striated muscle cell differentiation	13	1.0091	1.2189	2.3914	1.0536	2.9372	0.8313	-0.7596	-0.7827
	GO:0001525 angiogenesis	88	-1.6301	2.238	1.4576	1.4917	2.0564	1.4295	-1.1239	-2.2178
	GO:0000060 protein import into nucleus, translocation	20	1.6649	1.7531	0.7945	0.8763	1.479	0.9648	0.7592	1.6917
	GO:0055066 di-, tri-valent inorganic cation homeostasis	87	5.4105	3.1964	1.3323	1.0595	1.0951	-1.4124	-2.2738	-3.1074
	GO:0055065 metal ion homeostasis	70	7.2317	3.3176	1.6038	1.0085	-0.9626	-2.7756	-5.1349	-5.7031
	GO:0007267 cell-cell signaling	371	18.1032	21.7472	6.1428	2.7308	-2.0941	-8.4963	-27.1653	-23.4366
	GO:0006888 ER to Golgi vesicle-mediated transport	19	-0.6468	-1.102	-0.7568	-0.9053	-1.1621	0.7394	1.8056	0.8796
	GO:0022008 neurogenesis	166	1.2794	5.2414	4.199	1.6106	2.4376	1.4083	-2.7565	-3.5896
	GO:0007264 small GTPase mediated signal transduction	233	-3.5414	-3.2639	1.4214	1.4233	3.828	6.0451	4.7159	1.7873
	GO:0007260 tyrosine phosphorylation of STAT protein	13	2.07	3.1006	0.8625	1.0536	0.8611	1.1146	0.6982	-0.6284
	GO:0006996 organelle organization and biogenesis	699	-1.564	-3.7804	1.5605	1.8028	1.5353	4.8941	18.0516	8.528
	GO:0006997 nuclear organization and biogenesis	22	0.681	-0.7197	-0.8982	0.702	-0.7273	-1.2782	1.2206	2.7825
	GO:0044237 cellular metabolic process	3509	-4.3353	-6.9779	-2.4787	-1.6073	1.7618	6.4807	25.1665	24.2782
	GO:0006886 intracellular protein transport	285	-1.5169	-2.0358	1.3201	1.3124	1.3641	2.4664	4.7427	10.8032
	GO:0051348 negative regulation of transferase activity	33	0.7736	0.7934	2.0635	1.1065	1.4632	3.9646	1.8361	1.2838
	GO:0032446 protein modification by small protein conjugation	54	0.8424	-0.9717	1.7296	1.0218	2.483	1.063	2.9315	3.1153
	GO:0019058 viral infectious cycle	25	0.9637	0.8122	1.6709	3.1786	1.6181	1.0178	1.3356	1.1551
	GO:0042127 regulation of cell proliferation	311	2.1248	3.6828	5.5758	2.7936	6.4465	2.5233	1.3478	-2.4975
	GO:0042129 regulation of T cell proliferation	25	1.6191	3.1085	1.0263	1.075	2.0068	0.8692	-1.1117	-1.4369
	GO:0046632 alpha-beta T cell differentiation	12	0.5289	0.6416	0.6485	0.8063	0.9413	0.7019	-0.8576	-1.0432
	GO:0003006 reproductive developmental process	50	1.5973	1.4034	1.7039	1.5284	1.9548	-1.2404	-1.8233	-0.9699
	GO:0003002 regionalization	67	2.0681	3.63	2.0116	3.1745	3.0559	1.0078	-1.9052	-1.4893
	GO:0003001 generation of a signal involved in cell-cell signaling	47	1.4813	3.4007	2.6248	2.7328	1.9378	-1.9839	-3.0921	-5.466
	GO:0045792 negative regulation of cell size	27	0.892	0.7735	-0.711	1.8763	1.1467	1.5797	1.6107	1.2503
	GO:0016055 Wnt receptor signaling pathway	78	0.9744	4.0588	3.0553	3.8428	2.3022	3.4471	1.1092	-1.183
	GO:0016052 carbohydrate catabolic process	41	1.8491	-1.0386	-1.0119	-1.5943	-1.1919	-1.7596	1.0127	3.0487
	GO:0016053 organic acid biosynthetic process	26	-0.674	0.9607	0.8007	-0.8202	0.8392	0.8405	1.2055	-0.7615
	GO:0016051 carbohydrate biosynthetic process	30	1.0018	-1.9224	0.8512	1.2759	-1.0419	-1.1395	-2.0541	1.055
	GO:0035264 multicellular organism growth	18	1.4137	6.9569	0.6831	0.9829	1.347	0.9016	-0.7503	0.9368
	GO:0010324 membrane invagination	132	-2.4116	1.3097	1.1745	2.0764	2.0685	1.4776	1.3516	-1.1705
	GO:0021700 developmental maturation	45	1.9069	1.6937	1.7462	1.5947	2.4766	1.3575	-2.0731	-1.0172
	GO:0033077 T cell differentiation in the thymus	10	-0.4778	1.1035	1.6806	1.4424	0.802	-0.5915	-0.6589	-0.5935
	GO:0016477 cell migration	154	1.0805	2.9175	2.5971	2.7799	4.1953	2.4354	-1.5716	-4.6747
	GO:0050954 sensory perception of mechanical stimulus	85	0.9797	1.0224	1.3937	1.2997	1.0629	-1.3289	-2.5482	-1.4305
	GO:0050953 sensory perception of light stimulus	85	4.7118	1.21	0.982	-2.8501	-3.6225	-4.3393	-5.8076	-3.7617
	GO:0042306 regulation of protein import into nucleus	18	1.4137	1.1468	2.0724	0.9829	0.6915	0.9016	0.8142	0.76
	GO:0042303 molting cycle	11	1.7678	0.9993	1.5075	0.8758	2.1009	2.0516	-0.6336	-0.582
	GO:0002757 immune response-activating signal transduction	26	-0.674	-0.7271	0.9804	4.9514	3.3342	2.0967	0.8807	-1.1759
	GO:0030155 regulation of cell adhesion	44	-1.0839	1.0577	0.9372	1.6646	1.9216	1.2439	0.9852	0.893
	GO:0030154 cell differentiation	1069	7.553	7.8888	9.0943	13.4824	9.5335	6.0135	-1.9222	-2.9644
	GO:0015833 peptide transport	13	1.0091	0.6199	0.8625	0.7532	0.6621	-0.7614	-1.3504	-0.6284
	GO:0015837 amine transport	16	-0.5728	0.9645	0.9833	-0.7385	-0.707	-1.017	-0.8538	-0.6627
	GO:0007059 chromosome segregation	41	-0.7719	-1.2839	0.8807	0.8254	-0.8533	1.9865	1.0127	2.2635
	GO:0046777 protein amino acid autophosphorylation	34	-1.2716	-0.8214	1.0732	2.2634	0.8696	1.3794	1.4066	-0.9907
	GO:0050881 musculoskeletal movement	11	0.7746	-0.5258	0.683	0.8758	-0.6067	-1.2473	-2.132	-0.9382
	GO:0050880 regulation of blood vessel size	21	0.8805	3.9897	0.7668	-0.7824	-0.9864	-1.1827	-1.4516	-1.4955
	GO:0050885 regulation of balance	11	0.7746	-0.5258	0.683	0.8758	-0.6067	-1.2473	-2.132	-0.9382
	GO:0006509 membrane protein ectodomain proteolysis	11	0.5322	-0.5258	-0.5892	-0.5434	1.0447	1.0371	2.4192	0.9561
	GO:0006508 proteolysis	293	1.25	2.7609	-1.2555	-1.2494	-1.9716	-2.6222	1.3952	1.3769
	GO:0043009 chordate embryonic development	66	1.1879	-0.9049	1.5733	1.3539	1.9723	1.5826	-1.108	-1.2703
	GO:0048332 mesoderm morphogenesis	18	1.0291	1.5395	-0.6221	1.7231	2.2579	2.4094	-0.8571	-0.7224
	GO:0009987 cellular process	5612	-1.343	-1.9098	2.6884	4.8274	6.2545	10.9335	11.4691	2.0697
	GO:0006725 aromatic compound metabolic process	40	0.7974	1.0193	-1.5345	-0.8223	-0.8817	-1.0371	-1.4987	-0.9606
	GO:0050776 regulation of immune response	56	1.5579	1.0242	1.047	5.1379	1.5144	1.014	-1.3535	-1.8065
	GO:0050770 regulation of axonogenesis	18	0.7563	0.8562	0.8714	-0.6741	1.7565	0.7568	-1.7813	-1.7246
	GO:0043285 biopolymer catabolic process	180	-1.3815	1.1419	-1.3742	-3.2053	-1.3695	-1.7109	9.036	8.688
	GO:0050778 positive regulation of immune response	47	1.2373	0.8785	0.8888	4.6066	1.6652	1.095	-1.1756	-2.1419
	GO:0009187 cyclic nucleotide metabolic process	17	0.6143	0.6944	-0.6751	-0.6465	-0.9994	-0.8531	-2.7867	-1.6064
	GO:0048041 focal adhesion formation	11	0.5322	2.1067	1.0176	1.2856	2.1009	1.4667	0.8438	0.9561
	GO:0048754 branching morphogenesis of a tube	29	-0.7007	2.4762	0.7574	2.0461	1.8684	0.9632	-0.9431	-0.8143
	GO:0006260 DNA replication	136	1.0293	-4.2378	-1.6631	-3.0128	1.11	7.0401	9.6313	3.5704
	GO:0007586 digestion	31	4.0162	1.4724	0.8304	-0.8532	-0.8133	-2.8544	-4.4926	-3.3497
	GO:0007584 response to nutrient	11	0.7746	0.9993	-0.525	0.6214	0.5833	-0.6355	-0.7481	-0.649
	GO:0051174 regulation of phosphorus metabolic process	46	1.838	1.628	1.6787	3.7469	2.3588	3.4175	1.3714	-0.9482
	GO:0009058 biosynthetic process	500	-1.8068	-2.9596	-2.8779	-2.3521	-3.3657	-4.2567	-2.2501	7.6346
	GO:0009059 macromolecule biosynthetic process	308	-1.5703	-3.7242	-1.9178	-1.4564	-2.1644	-2.4576	-2.6885	14.4743
	GO:0051170 nuclear import	73	1.164	1.2591	1.0445	1.2597	1.0476	1.133	1.9647	6.6006
	GO:0009056 catabolic process	293	1.293	-1.7228	-1.9663	-2.7467	-1.7676	-2.6222	5.564	9.477
	GO:0051179 localization	1447	1.5844	2.7919	2.4983	1.5553	1.6411	-2.3276	-3.1364	1.6375
	GO:0046942 carboxylic acid transport	14	-0.5412	-0.5841	-0.5778	-0.9035	-0.6323	-1.1592	-1.1231	-0.6663
	GO:0007015 actin filament organization	29	-0.7007	1.0488	0.8762	1.0903	2.2664	1.6401	1.312	-0.7851
	GO:0000077 DNA damage checkpoint	19	-0.8828	-1.102	0.8291	0.737	0.6897	1.6971	1.4045	-0.9548
	GO:0000075 cell cycle checkpoint	43	-1.0492	-1.3834	0.9589	0.934	1.0873	5.7906	4.6271	-0.8695
	GO:0000074 regulation of progression through cell cycle	400	-1.3522	-1.4333	3.1615	3.1697	6.5568	14.7075	15.0968	2.168
	GO:0000079 regulation of cyclin-dependent protein kinase activity	40	-1.2	0.8844	0.8979	-0.8832	2.0091	3.2929	2.9875	-0.8532
	GO:0008585 female gonad development	22	0.8443	1.1785	1.2056	2.6121	1.2685	-0.8334	-0.8683	-0.7684
	GO:0008584 male gonad development	13	1.0091	0.8478	1.2431	-0.6052	0.6621	-0.7614	-1.8839	-0.6284
	GO:0007292 female gamete generation	20	1.2452	1.3369	0.7945	1.1312	-0.9223	0.7345	-0.8621	0.7254
	GO:0008277 regulation of G-protein coupled receptor protein signaling pathway	29	0.7207	-0.7293	2.0768	1.0903	0.7925	1.356	-1.9026	-1.1138
	GO:0055074 calcium ion homeostasis	66	7.2981	3.3361	1.3709	0.9909	-0.9501	-2.4078	-4.9228	-5.2314
	GO:0006984 ER-nuclear signaling pathway	18	0.7563	0.6775	0.8714	0.7631	0.8099	0.7568	0.8142	0.9368
	GO:0006986 response to unfolded protein	36	0.8433	-0.8744	0.8568	-1.0416	0.8437	1.2225	1.6463	3.0088
	GO:0009615 response to virus	56	2.4978	0.8757	1.6142	1.4241	0.9694	1.3554	1.2237	1.1551
	GO:0009617 response to bacterium	35	5.2561	-0.7728	1.2557	1.2217	-0.8386	-0.9427	-2.4342	-1.535
	GO:0009611 response to wounding	238	8.4103	4.5181	2.7313	3.1353	2.466	-1.817	-8.027	-6.8209
	GO:0018193 peptidyl-amino acid modification	67	2.0681	3.2349	2.0116	3.5532	2.424	3.0003	1.5996	-1.0694
	GO:0005977 glycogen metabolic process	24	-0.6718	-0.7859	-0.6853	0.762	-0.7342	0.802	0.7989	0.8385
	GO:0032787 monocarboxylic acid metabolic process	82	1.0089	0.955	1.0838	1.0003	-1.375	-2.0346	-1.1821	-1.3154
	GO:0000910 cytokinesis	22	-1.0473	0.7374	0.9286	1.0017	0.7288	2.4689	1.2206	0.9153
	GO:0051350 negative regulation of lyase activity	12	0.7254	1.8976	0.9318	0.8063	-0.6584	-0.6232	-1.1786	-0.7125
	GO:0032943 mononuclear cell proliferation	40	1.9241	2.9164	1.4966	1.6784	3.1883	1.1495	-1.1273	-1.9438
	GO:0032940 secretion by cell	160	1.1946	-1.0919	1.533	1.5384	1.2302	-1.3751	-1.3366	1.1621
	GO:0032946 positive regulation of mononuclear cell proliferation	22	0.8443	3.0723	1.5691	1.6495	2.5214	0.7663	-1.2709	-1.1822
	GO:0032944 regulation of mononuclear cell proliferation	30	1.2636	3.3779	1.5909	1.5729	2.1236	0.8399	-1.1755	-1.1776
	GO:0016049 cell growth	111	-1.1686	-1.0134	1.3688	1.922	1.1738	2.5385	4.5041	1.4277
	GO:0016044 membrane organization and biogenesis	183	-1.7165	1.4137	1.2989	2.5162	1.8501	2.2903	1.7985	-1.2012
	GO:0016043 cellular component organization and biogenesis	1610	-2.4986	-2.0138	2.6057	4.1056	3.2486	8.3786	17.9468	12.1083
	GO:0016042 lipid catabolic process	32	1.1602	-1.1366	-0.7668	2.0964	1.2819	0.8709	-0.9043	0.8567
	GO:0046545 development of primary female sexual characteristics	22	0.8443	1.1785	1.2056	2.6121	1.2685	-0.8334	-0.8683	-0.7684
	GO:0046546 development of primary male sexual characteristics	15	1.2574	0.7514	1.0557	-0.6897	0.7545	-0.9246	-1.7205	-0.7121
	GO:0042063 gliogenesis	22	0.8443	0.9111	-0.6664	0.702	-0.8301	-0.8334	-0.7858	-0.9149
	GO:0042060 wound healing	73	2.9761	3.7905	1.1553	0.9474	1.5386	-1.0525	-3.1478	-2.3872
	GO:0045638 negative regulation of myeloid cell differentiation	16	2.1939	1.3278	1.3562	1.5365	1.6175	1.4037	-0.8538	-0.6627
	GO:0045639 positive regulation of myeloid cell differentiation	13	0.6872	0.6199	-0.6979	-0.8288	-0.6061	1.5232	-0.6663	-0.6284
	GO:0045637 regulation of myeloid cell differentiation	30	1.9956	1.2447	1.2764	1.0419	0.9869	1.8331	-0.8969	-0.8416
	GO:0006457 protein folding	89	1.3655	-1.0902	-1.7075	-1.7923	-1.0139	-1.8465	2.2945	7.3763
	GO:0030308 negative regulation of cell growth	27	0.892	0.7735	-0.711	1.8763	1.1467	1.5797	1.6107	1.2503
	GO:0051648 vesicle localization	13	-0.5916	-0.5587	0.8625	0.5958	-0.6061	0.8313	-0.6663	0.6407
	GO:0016310 phosphorylation	511	1.3059	3.0177	6.2541	7.3385	8.9775	11.8607	5.3339	-2.1355
	GO:0007268 synaptic transmission	154	8.1226	14.6409	4.1622	1.4684	-2.0647	-5.4499	-12.7098	-9.6756
	GO:0007266 Rho protein signal transduction	58	-2.0783	-1.2572	0.918	1.0415	2.0945	2.9342	2.509	1.0034
	GO:0007265 Ras protein signal transduction	104	-3.053	-1.4628	1.4215	1.2723	3.3435	5.1472	2.9926	1.7101
	GO:0006220 pyrimidine nucleotide metabolic process	13	-0.5322	-0.5587	-0.6979	-0.8288	-0.7168	0.8313	1.1431	0.796
	GO:0006221 pyrimidine nucleotide biosynthetic process	10	0.5436	0.5207	-0.54	-0.6223	-0.5629	-0.5915	0.7227	0.5777
	GO:0016265 death	550	5.3663	3.1293	4.7241	7.8043	6.3116	8.672	6.5239	2.7302
	GO:0006612 protein targeting to membrane	16	-0.7294	-0.8991	-0.8796	-0.7385	-0.6488	-0.6893	0.711	2.4864
	GO:0009628 response to abiotic stimulus	91	1.1752	1.0943	-0.9687	1.0742	1.5276	1.1449	-1.0816	-1.0476
	GO:0046164 alcohol catabolic process	36	1.5211	-1.0563	-0.8569	-1.0416	-0.9666	-1.623	0.9442	3.493
	GO:0006082 organic acid metabolic process	189	1.3078	-1.1321	-1.1353	-1.1722	-2.6453	-2.3749	-1.4013	-1.2643
	GO:0005996 monosaccharide metabolic process	69	2.2479	-1.2483	0.9444	-0.9341	-1.1953	-1.6128	-1.0783	3.3227
	GO:0045941 positive regulation of transcription	220	3.3337	4.5853	4.8268	3.2434	3.3928	4.5712	2.9036	1.2808
	GO:0045944 positive regulation of transcription from RNA polymerase II promoter	106	2.6858	3.9458	3.1153	2.6501	2.1893	3.0051	1.6318	-1.124
	GO:0030098 lymphocyte differentiation	59	1.2197	0.9698	1.968	3.3064	2.2908	1.2047	-1.2684	-1.7255
	GO:0030097 hemopoiesis	134	2.7957	1.6334	2.708	4.1918	3.472	3.7047	-1.6389	-2.0317
	GO:0009991 response to extracellular stimulus	20	2.7722	1.7531	1.0324	0.8763	1.1488	-0.753	-1.0418	-0.7131
	GO:0031328 positive regulation of cellular biosynthetic process	46	4.0121	2.6504	1.6787	2.1107	1.287	-0.9152	-2.5449	-2.0579
	GO:0031327 negative regulation of cellular biosynthetic process	29	-0.7007	-0.9917	1.3411	1.0903	0.8788	-0.9149	-0.858	0.8275
	GO:0031326 regulation of cellular biosynthetic process	120	1.8087	1.3474	1.8666	1.8847	-1.0774	-1.3173	-1.4729	1.7331
	GO:0031325 positive regulation of cellular metabolic process	274	4.9414	6.5941	6.6275	4.5982	4.384	4.1009	1.9589	-1.3444
	GO:0031324 negative regulation of cellular metabolic process	267	1.1693	1.2053	1.4627	1.7067	2.5703	6.0967	4.6592	2.4864
	GO:0031323 regulation of cellular metabolic process	1364	2.1058	-1.5078	2.1758	3.8938	4.6114	8.8679	6.7057	3.983
	GO:0035239 tube morphogenesis	44	-0.8985	1.4813	-0.8128	1.6646	3.001	1.2439	-1.0129	-0.8738
	GO:0030522 intracellular receptor-mediated signaling pathway	48	2.4024	1.5084	6.1259	3.0172	4.1648	1.766	2.3745	1.8346
	GO:0030520 estrogen receptor signaling pathway	10	0.8371	0.7204	0.7309	0.653	1.1774	-0.7351	0.6115	0.7452
	GO:0030521 androgen receptor signaling pathway	34	2.0404	1.566	5.909	2.2634	3.8222	2.3075	2.7892	2.0773
	GO:0006401 RNA catabolic process	32	-0.8905	-1.1366	-2.0313	-2.4715	-1.154	1.1178	4.7064	2.3577
	GO:0006403 RNA localization	65	-3.8604	-3.2559	-2.6067	-0.9916	-1.7987	-0.9814	4.3829	6.7683
	GO:0048741 skeletal muscle fiber development	33	0.907	1.6439	3.5126	1.9851	2.5226	2.0939	-1.0739	-0.948
	GO:0048747 muscle fiber development	33	0.907	1.6439	3.5126	1.9851	2.5226	2.0939	-1.0739	-0.948
	GO:0031214 biomineral formation	54	2.2914	2.2689	0.9715	2.3692	1.0035	0.949	-2.6091	-2.3356
	GO:0042471 ear morphogenesis	20	-0.6175	0.783	1.7934	0.8763	-0.9223	-0.753	-3.5003	-1.396
	GO:0048699 generation of neurons	154	1.3735	5.2539	4.7937	1.4684	2.5371	1.5036	-3.113	-3.6728
	GO:0042472 inner ear morphogenesis	17	0.6143	0.6944	2.2376	0.7978	-0.7536	-0.8531	-3.6598	-1.6064
	GO:0042475 odontogenesis (sensu Vertebrata)	18	1.0291	1.5395	1.1715	3.5334	2.8522	0.7568	-1.7813	-1.7246
	GO:0042476 odontogenesis	21	0.8805	1.6368	1.2817	3.4441	2.7336	0.7804	-1.847	-2.0867
	GO:0002250 adaptive immune response	57	2.4192	1.1331	0.9283	2.7686	1.2802	1.0659	-1.6115	-2.2033
	GO:0002253 activation of immune response	42	0.8671	0.8565	0.8663	4.4349	1.8117	1.0555	-1.0106	-1.7368
	GO:0002252 immune effector process	66	1.8409	-0.9049	2.0758	2.9203	1.2193	1.162	-1.8114	-1.6501
	GO:0043408 regulation of MAPKKK cascade	11	0.5322	2.8802	-0.525	-0.5434	-0.6067	0.6171	-0.6336	-0.649
	GO:0051169 nuclear transport	110	-0.9823	-1.0122	1.0133	1.3467	1.1285	1.3503	3.1807	8.6571
	GO:0007599 hemostasis	69	4.173	3.8207	1.2664	-0.9341	1.2459	-1.1685	-4.9598	-2.4258
	GO:0007596 blood coagulation	64	3.8055	4.4323	1.2655	0.9191	1.2942	-1.0964	-4.1149	-2.7797
	GO:0008064 regulation of actin polymerization and/or depolymerization	29	0.8381	1.3076	1.6769	-0.7477	1.2499	1.1302	1.1031	1.111
	GO:0001501 skeletal development	127	2.6355	2.2685	2.3749	4.1772	1.3249	1.1266	-4.9852	-2.7746
	GO:0001503 ossification	54	2.2914	2.2689	0.9715	2.3692	1.0035	0.949	-2.6091	-2.3356
	GO:0001505 regulation of neurotransmitter levels	47	1.0435	4.4062	0.8888	0.9577	-0.9011	-1.9839	-2.6909	-3.7409
	GO:0001508 regulation of action potential	20	0.9229	0.6624	0.6644	0.7187	-0.7471	-0.753	0.7592	1.0351
	GO:0014032 neural crest cell development	10	-0.4778	0.5207	0.7309	-0.6223	0.802	0.835	-1.2652	-0.8368
	GO:0014033 neural crest cell differentiation	10	-0.4778	0.5207	0.7309	-0.6223	0.802	0.835	-1.2652	-0.8368
	GO:0014031 mesenchymal cell development	21	-0.7095	0.7571	0.9765	-0.6838	1.7426	1.7549	-0.9395	-1.103
	GO:0000003 reproduction	243	4.4576	2.7342	1.2997	2.9023	-1.2692	-2.1072	-3.4483	-2.2934
	GO:0018212 peptidyl-tyrosine modification	35	2.3731	4.8604	2.262	4.0903	2.2414	2.9625	1.2934	-1.0367
	GO:0009199 ribonucleoside triphosphate metabolic process	25	-0.6707	-0.8228	0.7118	-0.972	-0.9854	-0.8538	0.9314	1.432
	GO:0009190 cyclic nucleotide biosynthetic process	14	-0.5412	0.7939	-0.5778	-0.645	-0.7809	-0.682	-2.8854	-1.262
	GO:0051297 centrosome organization and biogenesis	13	-0.5322	-0.5587	0.625	-0.6052	-0.7168	1.5232	0.8553	0.6407
	GO:0007281 germ cell development	16	0.6228	1.7999	-0.6046	1.5365	0.9137	1.069	0.7942	-0.6627
	GO:0007283 spermatogenesis	92	4.0345	0.9805	-1.1168	-1.0026	-1.4439	-1.832	-2.0979	-1.746
	GO:0007286 spermatid development	13	-0.5916	-0.5587	-0.5543	0.7532	0.6621	0.8313	-0.6663	0.796
	GO:0009607 response to biotic stimulus	125	3.0148	1.0401	2.2521	1.6872	1.1126	1.263	1.1982	1.6623
	GO:0009605 response to external stimulus	331	12.4648	5.8567	2.7712	4.0397	2.9652	-1.7228	-12.1229	-8.9549
	GO:0042698 menstrual cycle	22	0.8443	1.5325	0.9286	2.0925	1.0054	-0.8334	-0.8683	-0.7684
	GO:0042692 muscle cell differentiation	36	1.0039	1.4276	1.786	2.04	2.1163	1.4359	-1.1411	-1.3086
	GO:0019320 hexose catabolic process	34	1.3343	-0.9751	-0.8075	-1.1839	-0.8953	-1.4482	1.0398	3.3912
	GO:0000904 cellular morphogenesis during differentiation	89	1.2167	3.3641	2.834	1.8111	2.7155	2.2289	-2.7242	-4.1268
	GO:0051347 positive regulation of transferase activity	88	1.2393	1.5765	2.6067	3.5191	4.0877	5.1679	1.1367	-1.0947
	GO:0000902 cell morphogenesis	277	-1.2021	2.2157	3.6128	2.5228	2.0742	2.8715	2.5666	-1.34
	GO:0051345 positive regulation of hydrolase activity	46	4.5686	1.3728	0.9024	-0.8481	1.1191	1.7118	-0.9303	0.8858
	GO:0008645 hexose transport	16	1.1703	-0.6049	0.7279	1.1351	-0.6488	0.7087	-1.0858	0.6928
	GO:0051349 positive regulation of lyase activity	18	2.4837	1.1468	0.6831	-1.2221	-1.556	-0.7614	-2.3249	-0.8867
	GO:0006887 exocytosis	58	0.953	1.2648	2.3514	2.6674	2.7114	-1.0067	-1.9304	-1.6629
	GO:0008643 carbohydrate transport	17	1.0947	-0.6129	0.7018	1.0525	-0.6631	0.7885	-1.2203	0.7937
	GO:0009152 purine ribonucleotide biosynthetic process	28	0.863	-0.9466	0.7676	-1.1393	-1.1695	-0.8726	1.2014	1.4362
	GO:0007050 cell cycle arrest	58	0.8732	-0.8758	1.511	2.0337	3.4499	4.105	1.5308	1.0912
	GO:0007051 spindle organization and biogenesis	17	-0.5944	-0.6868	-0.6751	0.6574	-1.4497	0.7885	3.2018	1.3226
	GO:0007219 Notch signaling pathway	35	-0.7392	0.7809	0.8756	2.5595	1.1058	0.9717	0.9849	0.994
	GO:0002526 acute inflammatory response	40	1.3002	1.2103	1.2431	1.1833	0.8621	-1.0371	-1.7537	-1.5862
	GO:0002521 leukocyte differentiation	83	2.5961	1.4111	2.3709	3.6718	2.4178	1.5401	-1.728	-1.696
	GO:0002520 immune system development	152	3.4477	1.423	2.273	4.201	2.8634	3.6432	-1.7937	-2.3121
	GO:0016070 RNA metabolic process	1449	-1.6662	-3.5164	-2.0531	1.6633	2.1529	7.2533	15.9087	10.8887
	GO:0016071 mRNA metabolic process	211	-2.7434	-4.3849	-4.5451	-1.7878	-2.8433	1.4468	15.7789	19.1587
	GO:0016072 rRNA metabolic process	38	-1.4783	-1.9176	-1.8677	-1.1312	0.8841	1.103	4.7527	1.1795
	GO:0007411 axon guidance	40	-0.7647	1.0193	1.4966	0.8263	2.3591	1.8107	-2.4105	-3.647
	GO:0046578 regulation of Ras protein signal transduction	59	-2.132	-0.9766	-0.8766	-0.9066	1.5412	2.7916	1.8321	1.6985
	GO:0001822 kidney development	26	-0.715	1.5376	1.2409	4.2296	1.2171	-1.3365	-3.3824	-1.5266
	GO:0008632 apoptotic program	62	4.0253	1.2967	1.1687	1.7604	1.7836	1.4909	1.7095	1.9403
	GO:0031032 actomyosin structure organization and biogenesis	13	-0.5322	0.6199	1.7545	0.7532	2.9372	0.6732	-0.7596	-0.7827
	GO:0007126 meiosis	43	0.9835	-0.9376	-0.8279	-0.8321	-0.8821	1.3075	-0.9728	-1.2555
	GO:0007127 meiosis I	20	1.2452	-0.6656	-0.8017	1.4766	0.905	0.8066	-0.7687	-0.8083
	GO:0015674 di-, tri-valent inorganic cation transport	69	3.73	1.3954	1.0158	0.961	1.9936	-1.0822	-2.949	-3.2216
	GO:0015672 monovalent inorganic cation transport	117	5.3696	3.3838	-1.0227	-2.079	-2.6832	-8.3234	-10.1285	-4.3944
	GO:0030318 melanocyte differentiation	10	0.5436	1.1035	1.6806	-0.5238	0.5908	1.7241	-0.8705	-0.5935
	GO:0030316 osteoclast differentiation	12	1.6093	-0.5389	0.9318	1.6472	0.691	0.7019	-1.6705	-0.7125
	GO:0030036 actin cytoskeleton organization and biogenesis	145	-1.6306	1.4678	4.2166	2.4179	5.0784	4.391	4.7762	1.4493
	GO:0050900 leukocyte migration	22	1.4736	1.5325	1.5691	1.0017	-0.7273	-0.8334	-2.5473	-1.5971
	GO:0045884 regulation of survival gene product activity	12	3.0517	0.9154	-0.5363	1.6472	1.8512	0.9181	0.9852	0.8644
	GO:0006091 generation of precursor metabolites and energy	172	-1.6193	-2.3575	-1.853	-1.4307	-1.7915	-3.5892	-2.0675	-1.1877
	GO:0046209 nitric oxide metabolic process	14	0.6583	1.1191	1.1415	0.7136	1.4753	1.3371	0.981	0.6371
	GO:0006096 glycolysis	28	1.3873	-0.7753	-0.7627	-1.1393	-0.9412	-1.5275	-0.8309	4.2781
	GO:0006521 regulation of amino acid metabolic process	31	2.343	3.2085	2.2839	3.1692	2.3949	2.8823	1.1064	-1.2441
	GO:0006520 amino acid metabolic process	102	1.1001	-0.9961	-1.0035	-1.0277	-1.6773	-1.1533	-1.0997	1.0576
	GO:0043065 positive regulation of apoptosis	167	1.899	1.5359	2.052	4.4623	2.0591	4.3946	2.1852	1.8511
	GO:0043067 regulation of programmed cell death	371	6.1931	2.9622	5.8898	8.9666	5.387	9.5794	4.8381	2.4395
	GO:0043066 negative regulation of apoptosis	164	3.6078	1.2244	2.768	4.4101	5.3141	4.4532	4.6176	1.838
	GO:0043062 extracellular structure organization and biogenesis	39	0.8052	1.5173	1.5614	1.2318	0.871	1.208	-0.9076	-1.5137
	GO:0043069 negative regulation of programmed cell death	166	3.4954	1.2682	2.8926	4.5429	5.4224	4.5032	4.5894	1.8909
	GO:0043068 positive regulation of programmed cell death	169	1.8404	1.6075	2.3354	4.3053	1.9754	4.4444	2.0434	1.9038
	GO:0048598 embryonic morphogenesis	69	1.2709	1.5944	1.8914	1.4047	1.7654	-1.0822	-4.0598	-1.3991
	GO:0048592 eye morphogenesis	17	0.7897	0.6944	0.9224	0.7978	0.7021	1.2583	-0.7854	-0.8231
	GO:0000271 polysaccharide biosynthetic process	11	0.7746	-0.5996	-0.525	0.8758	-0.8523	0.6171	-0.7481	-0.582
	GO:0030534 adult behavior	14	0.6583	0.7939	0.6107	-0.9035	-0.6323	-0.682	-1.1231	0.6371
	GO:0006417 regulation of translation	108	1.3311	1.1723	1.4501	1.5385	-1.0629	-1.1642	-1.4057	2.2076
	GO:0043112 receptor metabolic process	10	0.5436	2.3571	0.7309	0.653	0.802	1.1975	0.7227	-0.5935
	GO:0006413 translational initiation	37	-0.8643	-1.4048	-1.3662	-1.7278	-2.32	-1.4218	0.9164	4.9551
	GO:0008104 protein localization	507	-2.352	-4.653	-1.3389	-1.6399	1.3757	1.5206	6.0642	14.1535
	GO:0048771 tissue remodeling	65	2.5217	2.6954	0.9212	2.0743	0.9487	-1	-4.2796	-2.8663
	GO:0007610 behavior	165	12.2594	8.4074	1.8004	1.3346	-1.2418	-2.8757	-11.0052	-8.9943
	GO:0007611 learning and/or memory	20	2.7722	3.5122	1.7934	0.8763	-0.7471	-0.753	-1.6791	-1.396
	GO:0042445 hormone metabolic process	28	0.727	2.1394	0.7676	1.7659	-0.7671	-0.8726	-1.1923	-1.7123
	GO:0042440 pigment metabolic process	15	0.8797	-0.6144	0.6042	-0.6076	-1.2418	-1.2796	-0.7723	0.713
	GO:0009072 aromatic amino acid family metabolic process	11	0.7746	1.4797	-0.525	-0.6877	-0.8523	-0.6355	-1.4638	-0.9382
	GO:0042991 transcription factor import into nucleus	17	1.5142	1.2308	2.2376	1.0525	-0.6631	0.7885	0.7521	0.7937
	GO:0006940 regulation of smooth muscle contraction	12	1.0931	-0.6542	-0.642	0.6031	-0.5892	0.7019	-1.1786	-0.7125
	GO:0031667 response to nutrient levels	18	2.4837	1.5395	1.1715	0.9829	1.0304	-0.7614	-1.0599	-0.7224
	GO:0045321 leukocyte activation	139	2.3191	2.3359	4.6998	5.039	5.0753	1.7624	-2.802	-4.2394
	GO:0007242 intracellular signaling cascade	877	4.1294	3.3002	10.5274	12.3186	13.6719	12.7909	4.0382	-1.8288
	GO:0048002 antigen processing and presentation of peptide antigen	21	0.6924	-0.691	0.7668	-1.0299	-0.7863	-1.5544	-2.9714	3.6847
	GO:0000279 M phase	182	-1.3114	-1.3723	-1.1456	1.3584	-1.2279	2.6736	7.0853	2.0503
	GO:0051028 mRNA transport	59	-3.4429	-2.8256	-2.747	-1.1943	-2.0141	-1.0311	3.7567	5.9359
	GO:0044267 cellular protein metabolic process	1565	-1.8858	-1.5287	2.2598	2.5938	2.7424	3.7007	7.1449	13.1944
	GO:0044264 cellular polysaccharide metabolic process	26	-0.674	-0.862	-0.7182	0.7422	-0.7628	0.8405	0.8164	0.7963
	GO:0044262 cellular carbohydrate metabolic process	116	1.5782	-2.7199	-1.2872	-1.0436	-1.4335	-2.0979	-1.3061	2.9781
	GO:0044260 cellular macromolecule metabolic process	1589	-1.8771	-1.5306	2.1154	2.4441	2.653	3.7457	7.5366	12.9461
	GO:0007417 central nervous system development	134	2.543	3.0814	4.116	2.371	1.6732	1.1708	-3.2164	-3.2237
	GO:0045087 innate immune response	50	-0.8157	1.4034	0.9374	1.3114	-0.892	-1.2404	-2.4051	-2.011
	GO:0045086 positive regulation of interleukin-2 biosynthetic process	10	-0.4778	2.3571	0.7309	1.4424	0.802	0.6311	-0.6589	-0.8368
	GO:0019318 hexose metabolic process	68	2.0098	-1.2163	0.9525	0.9338	-1.1626	-1.5527	-1.0517	3.1004
	GO:0051336 regulation of hydrolase activity	91	1.6702	-0.9713	1.1206	-1.0264	1.2682	1.5532	1.0756	1.4053
	GO:0007548 sex differentiation	47	1.4813	1.5663	1.6151	1.7251	1.6652	-1.6847	-2.3349	-0.9752
	GO:0006897 endocytosis	132	-2.4116	1.3097	1.1745	2.0764	2.0685	1.4776	1.3516	-1.1705
	GO:0006898 receptor-mediated endocytosis	29	-0.7007	1.0488	1.0727	1.3456	-0.8411	0.9632	-0.858	0.8275
	GO:0051338 regulation of transferase activity	157	1.1041	1.8124	3.6664	2.4166	5.4123	10.7082	2.5316	1.1554
	GO:0051339 regulation of lyase activity	31	2.8437	2.2252	0.989	-0.8532	-1.7694	-0.8901	-3.1815	-1.2441
	GO:0000377 RNA splicing, via transesterification reactions with bulged adenosine as nucleophile	57	-1.6107	-1.2204	-1.1837	1.2022	0.957	1.4635	5.3168	9.7311
	GO:0019953 sexual reproduction	141	4.1469	1.5708	-1.0767	1.4618	-1.2768	-1.4168	-1.9183	-1.6757
	GO:0007049 cell cycle	622	-1.6588	-1.7279	2.3674	2.9507	4.2634	19.4862	18.8885	4.6986
	GO:0051248 negative regulation of protein metabolic process	62	1.311	0.934	2.3617	1.1842	0.9586	-0.9712	0.9939	1.3359
	GO:0051249 regulation of lymphocyte activation	59	1.4242	1.6422	3.3831	3.3064	3.3139	1.3426	-1.5904	-2.3624
	GO:0051240 positive regulation of multicellular organismal process	59	1.4242	1.6422	1.1066	4.164	1.76	1.2047	-1.5904	-3.2405
	GO:0051241 negative regulation of multicellular organismal process	19	1.7765	0.6671	-0.638	-0.9053	0.9614	-0.8112	-0.7984	-0.7625
	GO:0051246 regulation of protein metabolic process	186	2.5586	1.9477	2.7943	2.7558	1.7496	1.3057	1.2547	2.4766
	GO:0051247 positive regulation of protein metabolic process	62	3.5706	2.6105	1.3375	2.3053	2.3045	1.0264	-1.6558	-1.6553
	GO:0016032 viral reproduction	34	0.8826	1.0487	1.6096	2.6965	1.3843	1.1702	1.0398	1.4524
	GO:0007131 meiotic recombination	15	0.8797	0.6028	-0.6063	1.68	1.3328	1.188	-0.6948	-0.7121
	GO:0043473 pigmentation	20	1.2452	1.3369	2.9018	-0.6688	-0.6956	1.5321	-1.3118	-0.8083
	GO:0002460 adaptive immune response based on somatic recombination of immune receptors built from immunoglobulin superfamily domains	57	2.4192	1.1331	0.9283	2.7686	1.2802	1.0659	-1.6115	-2.2033
	GO:0045619 regulation of lymphocyte differentiation	15	0.6372	1.0351	1.0557	3.6826	1.3328	-0.6697	-0.6948	-0.7121
	GO:0006412 translation	223	-1.2816	-2.4366	-1.811	-1.4245	-1.3297	-2.1839	-1.4853	19.1895
	GO:0016331 morphogenesis of embryonic epithelium	17	-0.5944	-0.9652	0.7018	0.7978	1.9271	0.9748	-0.7202	0.7937
	GO:0030323 respiratory tube development	23	0.8136	1.113	-0.674	1.951	1.4924	0.7629	-1.3992	-1.2645
	GO:0016337 cell-cell adhesion	117	1.0279	1.4214	1.7999	1.8372	2.1381	1.3147	-4.0139	-5.7987
	GO:0030326 embryonic limb morphogenesis	26	2.4466	1.9346	1.2409	1.0217	2.2921	-0.8066	-1.8286	-0.7615
	GO:0046365 monosaccharide catabolic process	35	1.5869	-1.0149	-0.8312	-1.2382	-0.9294	-1.5341	0.9849	3.7036
	GO:0005976 polysaccharide metabolic process	27	-0.6803	-0.9033	-0.7391	0.8179	-0.7846	0.8217	-0.8165	0.7862
	GO:0043583 ear development	29	0.7207	0.7526	1.6769	1.3456	-0.99	-0.8291	-3.3714	-1.4038
	GO:0030182 neuron differentiation	141	1.3922	4.0295	4.5328	1.4618	2.7175	1.5612	-3.4484	-4.0381
	GO:0030183 B cell differentiation	28	2.2046	1.0969	2.194	2.6393	1.3266	1.4605	-0.8895	-0.7916
	GO:0035113 embryonic appendage morphogenesis	26	2.4466	1.9346	1.2409	1.0217	2.2921	-0.8066	-1.8286	-0.7615
	GO:0042221 response to chemical stimulus	262	7.2351	3.266	1.9614	1.5434	-1.2415	-1.3272	-2.8596	-1.4734
	GO:0006414 translational elongation	12	0.5289	-0.5389	-0.642	0.6031	0.9413	-0.6232	1.37	4.0023
	GO:0005975 carbohydrate metabolic process	144	1.5933	-2.778	-1.3069	-1.2456	-1.437	-2.6013	-1.8341	3.3983
	GO:0005978 glycogen biosynthetic process	11	0.7746	-0.5996	-0.525	0.8758	-0.8523	0.6171	-0.7481	-0.582
	GO:0006396 RNA processing	275	-3.6326	-5.8935	-5.6246	-2.0402	-1.8188	1.7116	15.8637	17.3136
	GO:0006397 mRNA processing	184	-2.3497	-4.0727	-3.5572	-1.3108	-2.2367	1.4667	14.0121	17.0287
	GO:0000245 spliceosome assembly	28	-1.3992	-0.9466	-0.9245	0.936	-1.1695	1.0131	2.1406	3.086
	GO:0048589 developmental growth	12	1.6093	0.9154	1.3637	0.8063	-0.5892	0.7019	-0.8576	0.6578
	GO:0048583 regulation of response to stimulus	15	1.7562	0.7514	-0.6063	2.2367	0.6429	-0.7297	-0.7723	-0.7121
	GO:0030509 BMP signaling pathway	16	-0.5728	4.7305	3.9052	1.5365	1.6175	0.7087	-1.4351	-0.7646
	GO:0055082 cellular chemical homeostasis	100	5.8089	3.1263	1.5473	1.2593	1.0936	-1.7416	-2.6361	-3.393
	GO:0001890 placenta development	10	0.5436	1.1035	1.1236	-0.5238	1.1774	0.835	0.9981	0.7452
	GO:0043123 positive regulation of I-kappaB kinase/NF-kappaB cascade	67	0.9339	-1.0458	0.9622	1.6998	1.6787	4.9507	2.5169	1.0582
	GO:0031589 cell-substrate adhesion	62	0.9073	4.2292	1.0376	1.343	3.6919	1.6786	1.9254	-0.9471
	GO:0007605 sensory perception of sound	84	0.9883	1.0336	1.2737	1.2043	1.0269	-1.2902	-2.6998	-1.3907
	GO:0007606 sensory perception of chemical stimulus	13	1.0091	1.2189	-0.5543	-0.8288	-0.7168	-0.6458	-1.3504	-0.7827
	GO:0006606 protein import into nucleus	72	1.1883	1.2901	1.0616	1.1591	1.0643	1.1612	1.8661	6.2931
	GO:0007600 sensory perception	184	5.4278	2.3511	1.4557	-1.3108	-2.6188	-3.4667	-8.7486	-4.5054
	GO:0006605 protein targeting	145	1.4328	1.0728	1.3082	1.209	1.2747	2.0115	2.9798	6.7341
	GO:0045184 establishment of protein localization	484	-2.5753	-4.4893	-1.3408	-1.6428	1.3706	1.5126	6.4696	12.5526
	GO:0045185 maintenance of protein localization	17	0.7897	0.6944	-0.6107	0.7978	-0.7536	-0.7204	0.8812	0.7937
	GO:0031279 regulation of cyclase activity	31	2.8437	2.2252	0.989	-0.8532	-1.7694	-0.8901	-3.1815	-1.2441
	GO:0007243 protein kinase cascade	281	1.7767	3.0391	4.5379	6.1812	8.0423	9.0617	4.5614	-1.4353
	GO:0002274 myeloid leukocyte activation	21	1.5644	1.2528	2.7109	1.7717	1.7426	0.7804	-3.7433	-1.4955
	GO:0000398 nuclear mRNA splicing, via spliceosome	57	-1.6107	-1.2204	-1.1837	1.2022	0.957	1.4635	5.3168	9.7311
	GO:0030879 mammary gland development	10	0.5436	1.6509	0.5216	0.9656	0.5908	0.6311	-0.8705	0.5777
	GO:0007565 female pregnancy	40	0.9016	1.2103	0.8134	1.4067	-0.9794	-1.4011	-2.8168	-1.9438
	GO:0022604 regulation of cell morphogenesis	26	-0.8999	0.7089	0.8007	-1.0257	-0.8535	-0.8066	1.4689	0.7963
	GO:0022607 cellular component assembly	392	-1.2748	1.3785	1.6147	2.4732	2.3102	6.1863	5.2056	9.3998
	GO:0022601 menstrual cycle phase	20	0.7083	1.3369	1.0324	2.4242	1.1488	-0.753	-0.7687	-0.7131
	GO:0022602 menstrual cycle process	20	0.7083	1.3369	1.0324	2.4242	1.1488	-0.753	-0.7687	-0.7131
	GO:0022603 regulation of anatomical structure morphogenesis	26	-0.8999	0.7089	0.8007	-1.0257	-0.8535	-0.8066	1.4689	0.7963
	GO:0051101 regulation of DNA binding	10	0.8371	0.5207	1.1236	-0.5238	0.802	1.1975	0.7227	0.7452
	GO:0048167 regulation of synaptic plasticity	11	2.4888	1.4797	2.9272	1.2856	0.5833	-0.6355	-0.6336	-0.582
	GO:0042981 regulation of apoptosis	366	6.4677	2.8196	5.4336	8.7748	5.2815	9.305	5.1515	2.3824
	GO:0045058 T cell selection	10	-0.4778	1.1035	1.1236	2.0779	-0.5629	-0.5915	-0.8705	-0.8368
	GO:0045055 regulated secretory pathway	35	1.0374	4.2301	2.262	2.5595	1.882	-1.8704	-2.049	-3.8706
	GO:0006952 defense response	272	11.3772	3.2231	4.5501	3.4194	1.2584	-2.2679	-10.6262	-8.0225
	GO:0006953 acute-phase response	19	0.9721	1.0741	1.9251	-0.659	1.2401	0.8463	-0.7984	-1.2988
	GO:0006950 response to stress	611	4.3566	1.463	2.4876	1.9712	3.465	3.1677	2.0201	1.4414
	GO:0006956 complement activation	16	0.8305	0.9645	-0.6388	0.8425	-0.9227	-1.4042	-1.4351	-1.024
	GO:0006955 immune response	351	4.4278	3.0078	2.7416	2.4325	1.4186	-2.1117	-10.4149	-4.6732
	GO:0006958 complement activation, classical pathway	15	0.8797	0.7514	-0.817	0.8987	-0.8497	-1.2796	-1.2742	-0.9392
	GO:0006959 humoral immune response	37	1.4598	0.95	0.8414	1.3436	-0.8856	-2.0803	-2.7612	-1.6932
	GO:0048015 phosphoinositide-mediated signaling	63	4.3882	1.2614	1.3003	1.154	-2.6927	1.0726	-1.1496	-1.3014
	GO:0044275 cellular carbohydrate catabolic process	40	1.5856	-1.0025	-0.9777	-1.5317	-1.142	-1.671	1.0617	3.2188
	GO:0044271 nitrogen compound biosynthetic process	38	-0.7777	0.9247	-0.9139	-0.9447	-0.914	-0.9556	0.9006	-1.013
	GO:0007420 brain development	73	2.012	2.3867	2.1819	2.9275	1.2381	1.133	-2.5399	-2.3872
	GO:0007423 sensory organ development	60	1.3843	1.8393	1.6434	1.644	-1.0384	1.0039	-3.4799	-2.0893
	GO:0007422 peripheral nervous system development	16	0.8305	3.8383	-0.6046	0.8425	-0.6488	-0.6893	-1.0858	-0.7646
	GO:0035282 segmentation	18	1.0291	1.1468	0.6831	1.3049	1.347	-1.2186	-0.8571	-0.8867
	GO:0032774 RNA biosynthetic process	1156	1.7323	-1.6681	1.6841	2.6433	3.7387	7.0359	6.6679	2.7335
	GO:0008624 induction of apoptosis by extracellular signals	29	0.8381	-0.7293	1.3411	1.3456	0.7925	1.9825	0.954	-0.8143
	GO:0001701 in utero embryonic development	38	0.8153	-0.7844	1.3463	0.8377	0.8841	1.4919	0.9551	-0.8471
	GO:0001707 mesoderm formation	18	1.0291	1.5395	-0.6221	1.7231	2.2579	2.4094	-0.8571	-0.7224
	GO:0001704 formation of primary germ layer	19	1.3245	1.883	0.6708	2.0618	2.6067	2.7108	-0.7984	-0.6954
	GO:0001708 cell fate specification	14	1.3578	1.1191	0.6107	0.9682	1.0784	-0.682	-1.5315	-0.6663
	GO:0001709 cell fate determination	18	1.4137	0.6775	0.8714	2.2343	0.8099	-0.7614	-1.0599	-0.6854
	GO:0051329 interphase of mitotic cell cycle	65	-1.3336	-0.9279	0.9868	0.9442	2.9418	3.6535	2.8529	1.2136
	GO:0008629 induction of apoptosis by intracellular signals	27	-0.6803	-0.7499	1.8723	1.8763	0.8173	1.0742	1.9686	1.8869
	GO:0051603 proteolysis involved in cellular protein catabolic process	97	-1.6864	-1.0087	0.998	-1.684	-1.3382	-1.9369	6.5773	8.8037
	GO:0019941 modification-dependent protein catabolic process	97	-1.6864	-1.0087	0.998	-1.684	-1.3382	-1.9369	6.5773	8.8037
	GO:0015749 monosaccharide transport	16	1.1703	-0.6049	0.7279	1.1351	-0.6488	0.7087	-1.0858	0.6928
	GO:0051259 protein oligomerization	41	1.0389	1.1667	1.7251	0.9812	1.1734	1.2577	1.1283	-1.1508
	GO:0051258 protein polymerization	41	-0.8316	0.8075	0.8807	2.6429	2.612	0.9829	1.1283	1.0448
	GO:0051251 positive regulation of lymphocyte activation	42	1.4691	1.6059	2.7537	2.9393	3.314	1.379	-1.1222	-2.1187
	GO:0051250 negative regulation of lymphocyte activation	15	0.6372	0.6028	0.7624	0.8987	-0.6663	-0.7297	-1.2742	-0.9392
	GO:0051252 regulation of RNA metabolic process	16	-0.5728	-0.8991	-0.8796	-0.6241	-0.9227	-0.7872	1.2774	3.162
	GO:0006665 sphingolipid metabolic process	18	0.611	-1.0329	0.6831	-0.6741	0.6915	-0.7614	0.8142	0.76
	GO:0001816 cytokine production	75	1.4477	1.7437	2.9675	2.7479	2.0365	1.3819	-2.495	-3.3136
	GO:0001817 regulation of cytokine production	19	1.3245	0.6671	1.9251	1.5921	1.6082	0.8463	-0.9432	-0.9548
	GO:0001819 positive regulation of cytokine production	14	1.3578	0.6074	2.1804	1.8466	1.9886	1.3371	-0.8533	-0.8585
	GO:0032609 interferon-gamma production	10	0.5436	0.7204	0.5216	-0.6223	0.5908	0.6311	-1.8875	-0.8368
	GO:0007389 pattern specification process	99	1.7799	3.5268	2.4525	3.8153	3.8496	1.1186	-1.7635	-2.3704
	GO:0051051 negative regulation of transport	21	1.5644	1.2528	0.7668	1.0616	0.7363	0.9038	1.0993	0.7218
	GO:0044265 cellular macromolecule catabolic process	169	-1.2157	-1.5517	-1.4824	-3.8557	-2.1512	-2.0225	9.2414	12.8306
	GO:0051050 positive regulation of transport	26	0.9255	1.5376	2.999	2.9835	1.5096	0.7881	-1.213	0.7963
	GO:0015698 inorganic anion transport	54	2.2914	0.9547	-1.5674	-2.0462	-1.6854	-2.3012	-3.3645	-4.5622
	GO:0030336 negative regulation of cell migration	11	0.7746	-0.5258	0.683	-0.6877	0.5833	0.7538	0.6655	-0.582
	GO:0030335 positive regulation of cell migration	10	0.5436	1.1035	0.7309	1.4424	1.1774	1.1975	0.9981	-0.8368
	GO:0030334 regulation of cell migration	38	1.1442	1.3099	1.1155	1.2851	2.2377	1.4919	1.0545	-2.1994
	GO:0051649 establishment of cellular localization	533	-1.4803	-1.7495	1.5182	1.6754	1.6889	1.7221	4.0531	7.4814
	GO:0051640 organelle localization	27	-0.9425	-0.9033	1.1785	0.7397	-0.7612	1.0742	0.9429	0.8723
	GO:0051641 cellular localization	545	-1.4776	-1.7664	1.5534	1.6952	1.6811	1.67	3.7726	7.5107
	GO:0051480 cytosolic calcium ion homeostasis	35	3.3748	1.2235	1.0343	-0.9996	-0.9294	-1.2713	-5.4193	-3.8706
	GO:0007098 centrosome cycle	10	0.5436	0.5207	0.5216	-0.5238	-0.5629	1.1975	0.6115	0.5777
	GO:0046519 sphingoid metabolic process	11	0.5322	-0.5996	-0.525	-0.5434	0.5833	0.6171	0.6655	0.9561
	GO:0007093 mitotic cell cycle checkpoint	22	-0.6387	-0.7197	-0.6664	1.2849	-0.7273	2.4689	3.7055	-0.7684
	GO:0031110 regulation of microtubule polymerization or depolymerization	12	1.0931	-0.5389	0.6485	0.8063	-0.6584	-0.6929	0.9852	0.8644
	GO:0031111 negative regulation of microtubule polymerization or depolymerization	11	1.1935	-0.5258	-0.525	0.6214	-0.8523	-0.8303	0.8438	0.6914
	GO:0035108 limb morphogenesis	28	3.2843	2.1394	1.4123	1.1452	1.9963	-0.8082	-2.1456	-0.7916
	GO:0031114 regulation of microtubule depolymerization	10	1.3141	0.5207	0.5216	0.653	-0.7627	-0.7351	0.7227	0.5777
	GO:0035107 appendage morphogenesis	28	3.2843	2.1394	1.4123	1.1452	1.9963	-0.8082	-2.1456	-0.7916
	GO:0051261 protein depolymerization	25	1.6191	1.0048	1.3104	0.7495	-0.8153	-0.7839	0.8322	1.1551
	GO:0010033 response to organic substance	19	-0.6122	0.6671	1.4644	1.2118	-0.7131	0.7394	0.7749	0.7378
	GO:0042990 regulation of transcription factor import into nucleus	17	1.5142	1.2308	2.2376	1.0525	-0.6631	0.7885	0.7521	0.7937
	GO:0043281 regulation of caspase activity	35	3.3748	1.0117	0.8756	0.8029	0.9521	1.8161	0.8723	0.8841
	GO:0043280 positive regulation of caspase activity	30	2.981	1.2447	0.7509	0.7774	0.9869	1.2648	-0.8442	0.8151
	GO:0043283 biopolymer metabolic process	2612	-3.5035	-6.3174	-1.6805	1.9417	4.6263	16.4286	34.2645	12.3093
	GO:0043284 biopolymer biosynthetic process	23	0.8136	-0.7514	-0.7384	0.9506	0.7283	0.7629	0.9194	2.5627
	GO:0006766 vitamin metabolic process	17	-0.7791	0.9054	0.7018	-0.6465	-0.7536	-0.7204	-0.7202	-0.8231
	GO:0046649 lymphocyte activation	124	1.8605	1.6461	3.6234	4.1261	4.7413	2.1496	-1.9628	-3.4624
	GO:0030518 steroid hormone receptor signaling pathway	47	2.4899	1.5663	6.3378	2.7328	4.3547	1.8677	2.5675	1.9267
	GO:0030042 actin filament depolymerization	14	0.9387	1.1191	1.6017	-0.5978	0.6468	0.6636	-0.7087	0.9814
	GO:0006163 purine nucleotide metabolic process	31	0.7993	-1.0868	0.748	-1.3229	-1.0967	0.8318	1.3041	1.4433
	GO:0030198 extracellular matrix organization and biogenesis	24	-0.8188	0.714	0.7182	1.136	-0.93	0.802	0.7989	-1.3494
	GO:0006164 purine nucleotide biosynthetic process	30	0.8169	-1.0385	0.7509	-1.2601	-1.0419	-0.8168	1.4315	1.2668
	GO:0007631 feeding behavior	14	4.2439	2.8245	0.6107	-0.5978	-0.7809	-1.6904	-2.1029	-1.262
	GO:0051716 cellular response to stimulus	12	0.5289	0.6416	0.9318	0.8063	0.691	0.7019	1.9258	1.2085
	GO:0006611 protein export from nucleus	12	0.5289	-0.5389	0.6485	2.2708	0.691	1.7563	0.9852	1.2085
	GO:0045190 isotype switching	12	1.6093	-0.6542	-0.642	-0.571	-0.5892	-0.6232	0.7488	-0.5997
	GO:0044255 cellular lipid metabolic process	195	-1.4178	-1.1639	-1.1441	1.4518	-1.4381	-1.4452	1.3551	-1.4262
	GO:0048489 synaptic vesicle transport	17	0.6143	2.8197	2.2376	2.4291	3.8897	0.7019	-0.7202	-1.6064
	GO:0048628 myoblast maturation	13	0.6872	0.6199	2.3914	1.0536	2.9372	0.8313	-1.3504	-1.1513
	GO:0008015 circulation	91	0.9931	3.1967	1.2281	1.9146	1.0225	-1.7738	-5.8894	-5.3828
	GO:0008016 regulation of heart contraction	28	-0.6892	1.0969	0.9058	1.1452	0.9095	-1.2253	-1.7567	-2.2417
	GO:0048627 myoblast development	13	0.6872	0.6199	2.3914	1.0536	2.9372	0.8313	-1.3504	-1.1513
	GO:0031644 regulation of neurological process	19	3.679	1.0741	1.9251	0.737	-0.7131	-1.0063	-1.1809	-0.9548
	GO:0045045 secretory pathway	130	1.0438	1.1087	1.1313	1.4042	1.1948	-1.353	-1.239	1.5993
	GO:0006941 striated muscle contraction	20	0.7083	1.0113	1.7934	-0.6688	0.7516	0.7345	-1.6791	-1.396
	GO:0044249 cellular biosynthetic process	286	1.4975	1.2747	1.2207	-1.2527	-2.1244	-2.4563	-1.9183	1.3366
	GO:0006944 membrane fusion	24	-1.1617	0.8392	0.7182	-0.7075	-1.1973	0.802	1.0029	0.8385
	GO:0044242 cellular lipid catabolic process	15	0.6372	-0.8346	-0.6063	0.8987	0.6429	-1.2796	-0.6948	-0.645
	GO:0001666 response to hypoxia	22	1.1121	1.5325	2.0142	0.702	1.0054	0.8574	0.8498	0.7775
	GO:0007156 homophilic cell adhesion	45	-0.8176	0.9044	0.8393	1.0039	0.8752	0.965	-3.2012	-4.2613
	GO:0022618 protein-RNA complex assembly	70	-1.8329	-1.7696	-1.7091	-1.2427	-2.8334	-1.0067	2.0968	8.4608
	GO:0022613 ribonucleoprotein complex biogenesis and assembly	120	-2.5833	-3.7303	-3.5971	-2.2136	-2.1035	1.3128	4.4743	8.6648
	GO:0022610 biological adhesion	385	-1.2953	2.8146	2.4564	3.9465	6.7018	2.6348	-1.8783	-9.1794
	GO:0008380 RNA splicing	168	-2.3175	-3.6096	-2.8359	-1.5602	-1.9451	1.946	12.3662	16.2816
	GO:0051318 G1 phase	16	-0.5728	0.7187	1.3562	0.6673	1.6175	1.8426	1.2774	0.8402
	GO:0045454 cell redox homeostasis	24	-0.6718	-0.6906	-0.771	-0.7075	-0.7812	-1.1608	1.0029	1.9188
	GO:0045453 bone resorption	10	1.9555	1.1035	0.7309	0.9656	-0.5629	-0.5915	-1.2652	-0.5935
	GO:0008637 apoptotic mitochondrial changes	14	1.9025	-0.7721	1.1415	3.1948	1.9886	1.3371	1.7868	0.7466
	GO:0007568 aging	12	-0.5505	-0.6542	0.6485	-0.571	0.9413	1.2684	1.9258	1.2085
	GO:0008630 DNA damage response, signal transduction resulting in induction of apoptosis	14	0.9387	-0.5841	2.1804	1.8466	0.7999	1.3371	0.7725	0.6371
	GO:0009725 response to hormone stimulus	27	0.892	0.7735	-0.7391	0.7397	1.1467	0.9157	1.3223	0.7862
	GO:0006800 oxygen and reactive oxygen species metabolic process	18	-0.6192	0.6775	0.6831	0.7631	-1.0793	-0.9264	-0.7503	-0.7224
	GO:0007018 microtubule-based movement	50	-1.0647	0.9229	0.9374	1.0011	-0.9041	-1.2404	-1.0212	-0.9139
	GO:0006644 phospholipid metabolic process	57	-1.0813	-1.7743	-1.0213	-0.8925	-0.9257	0.9965	1.2908	-1.3796
	GO:0019752 carboxylic acid metabolic process	189	1.3078	-1.1321	-1.1353	-1.1722	-2.6453	-2.3749	-1.4013	-1.2643
	GO:0006643 membrane lipid metabolic process	70	-1.0906	-2.1084	-1.0878	-0.936	-0.9626	1.0603	1.3676	-1.0617
	GO:0040007 growth	159	1.1401	3.9176	2.7944	3.4158	1.8108	2.4534	1.9226	1.2403
	GO:0040008 regulation of growth	117	0.9986	2.3245	2.4296	2.021	1.787	2.6813	2.3362	1.4573
	GO:0051260 protein homooligomerization	26	1.1898	1.5376	1.9832	1.2769	1.5096	1.1475	0.8807	-1.1759
	GO:0033500 carbohydrate homeostasis	14	2.5658	0.6074	1.6017	-0.645	-0.6323	-1.1592	-1.5315	-0.8585
	GO:0051262 protein tetramerization	11	0.7746	0.9993	-0.525	0.6214	1.0447	0.7538	0.8438	-0.649
	GO:0030099 myeloid cell differentiation	65	3.7009	1.8018	1.6216	1.3951	2.319	2.0907	-1.1484	-1.0228
	GO:0002449 lymphocyte mediated immunity	51	2.1634	-0.8531	1.0352	2.3146	0.9776	0.9379	-1.1655	-1.1098
	GO:0002440 production of molecular mediator of immune response	25	2.582	-0.8228	0.7118	1.075	1.0466	1.5183	-0.8002	-1.4369
	GO:0007154 cell communication	2028	19.5105	28.9304	24.2353	27.3561	15.3552	6.2213	-6.3603	-19.8647
	GO:0002443 leukocyte mediated immunity	56	1.8326	-0.8717	1.6142	2.5174	1.1716	1.014	-1.3535	-1.3296
	GO:0044248 cellular catabolic process	242	-1.1624	-2.468	-1.9961	-3.4852	-2.4925	-3.518	5.9957	11.0561
	GO:0007399 nervous system development	414	2.5172	8.1456	8.3347	3.9169	4.6183	1.5794	-8.6651	-7.7209
	GO:0007398 ectoderm development	73	1.0382	1.2591	3.1436	2.0497	2.1859	1.486	-3.1478	-2.0811
	GO:0045670 regulation of osteoclast differentiation	10	1.3141	0.5207	1.1236	1.4424	0.5908	0.6311	-1.8875	-0.5935
	GO:0001932 regulation of protein amino acid phosphorylation	31	2.343	3.2085	2.2839	3.1692	2.3949	2.8823	1.1064	-1.2441
	GO:0001934 positive regulation of protein amino acid phosphorylation	13	0.6872	3.1006	0.8625	1.4848	1.1908	1.5232	0.6982	-1.1513
	* abundance in the reference dataset (LPIN)
